# Supplementary material for: MiR-124-3p negatively impacts embryo implantation via suppressing uterine receptivity formation and embryo development
Source: Reprod Biol Endocrinol. 2024 Jan 31;22:16. doi: 10.1186/s12958-024-01187-w (PMC10829223; doi:10.1186/s12958-024-01187-w)
Supplement: Supplementary file 2 — Additional file 2: Table S2. Identification of differentially expressed miRNA in Ishikawa cells treated with IFN-λ compared to untreated cells. [file 12958_2024_1187_MOESM2_ESM.xlsx]

## Sheet: Sheet1
Table S2.Identification of differentially expressed miRNA in Ishikawa cells treated with IFN-λ (SL6) compared to untreated (CT)cells.(p<0.05, |log2FoldChange|>0.5)
precursor_id	SCT_1	SCT_2	SCT_3	SL6_1	SL6_2	SL6_3	CT	l6	log2FoldChange	pvalue	padj	SWT_1_count	SWT_2_count	SWT_3_count	SL6_1_count	SL6_2_count	SL6_3_count
hsa-miR-663a	0	0	0	28.3312	12.9404	1.85826	0	14.3766	6.89773	4.17535e-06	0.000161595	0	0	0	24	11	2
hsa-miR-4746-5p	54.493	84.0755	89.2089	1278.03	1160.79	787.184	75.9258	1075.34	3.82119	3.18558e-56	2.89729e-53	60	100	96	1034	993	809
hsa-miR-372-3p	0	0.819771	1.88624	16.8049	11.6786	5.78567	0.902002	11.4231	3.50557	8.8395e-06	0.000315276	0	1	2	14	10	6
hsa-miR-4425	0.884661	1.67864	1.86189	11.0276	10.4845	7.76327	1.47507	9.75846	2.61177	9.2837e-05	0.00234542	1	2	2	9	9	8
hsa-miR-1908-3p	0.856163	6.1986	0	10.066	8.40358	16.5953	2.35159	11.6883	2.25747	0.00200724	0.0264578	1	7	0	8	7	17
hsa-miR-6770-3p	4.61798	1.54819	3.71892	15.9843	21.7646	6.74157	3.29503	14.8302	2.13315	0.000699184	0.0109639	5	2	4	13	19	7
hsa-miR-122-5p	14.4818	24.6421	17.5808	86.0441	80.4693	54.408	18.9016	73.6405	1.94726	9.31877e-12	1.69508e-09	16	29	19	70	69	56
hsa-miR-122b-3p	14.4818	24.6421	17.5808	86.0441	80.4693	54.408	18.9016	73.6405	1.94722	8.80283e-12	1.69508e-09	16	29	19	70	69	56
hsa-miR-6753-3p	6.48674	2.38021	3.68836	17.1795	18.5232	10.6599	4.1851	15.4542	1.85287	0.000248709	0.00481279	7	3	4	14	16	11
hsa-miR-676-3p	51.7127	79.7482	96.7326	240.349	211.071	335.9	76.0645	262.44	1.78591	4.29872e-13	1.30323e-10	57	95	104	194	180	345
hsa-miR-6716-3p	11.1013	3.07371	8.37013	27.0127	33.4018	12.5612	7.51503	24.3252	1.68423	0.000548864	0.00899445	12	4	9	22	29	13
hsa-miR-3909	171.017	150.001	139.93	499.587	585.089	369.698	153.65	484.791	1.65593	5.91298e-17	2.15114e-14	187	179	151	404	501	380
hsa-miR-4485-3p	46.0043	27.3863	26.7589	158.601	80.0092	63.1184	33.3832	100.576	1.58936	4.16545e-06	0.000161595	50	33	29	130	68	65
hsa-miR-1288-3p	6.38292	7.61235	5.52782	12.7473	23.0576	16.5336	6.5077	17.4461	1.40196	0.00140155	0.0197629	7	9	6	10	20	17
hsa-miR-7704	12.0127	4.79271	8.34108	25.6876	25.525	14.5361	8.38216	21.9162	1.37292	0.0013948	0.0197629	13	6	9	21	22	15
hsa-miR-3175	5.37515	8.37489	11.2162	21.0705	31.0198	12.5777	8.32208	21.556	1.35666	0.00227033	0.0290826	6	10	12	17	27	13
hsa-miR-504-5p	8.08614	13.488	14.9137	23.9539	34.8874	33.1058	12.1626	30.649	1.326	0.000139329	0.00301713	9	16	16	19	30	34
hsa-miR-934	15.6975	8.19387	9.21784	30.7184	25.8236	26.264	11.0364	27.602	1.31349	0.000164954	0.00340968	17	10	10	25	22	27
hsa-miR-125b-1-3p	63.6886	93.388	88.1828	172.523	237.97	191.699	81.7531	200.731	1.2937	3.6685e-10	3.5121e-08	70	111	95	139	204	197
hsa-miR-6842-3p	28.3157	19.7028	37.2983	75.159	87.0768	43.6738	28.4389	68.6365	1.26745	4.31515e-05	0.00120717	31	24	40	61	75	45
hsa-miR-127-3p	14.4882	19.3048	22.348	44.5536	57.9114	32.0352	18.7137	44.8334	1.25028	5.52256e-05	0.00143508	16	23	24	36	50	33
hsa-miR-3118	11.8702	12.6114	11.1013	20.3205	34.7516	29.2026	11.861	28.0916	1.23602	0.00053352	0.00882248	13	15	12	16	30	30
hsa-miR-940	10.0523	10.967	8.29762	17.6381	19.988	27.2987	9.7723	21.6416	1.1411	0.00319882	0.0380304	11	13	9	14	17	28
hsa-miR-548av-3p	44.6453	61.6226	45.3518	120.833	125.877	80.6723	50.5399	109.128	1.10324	2.61953e-06	0.000110812	49	73	49	98	108	83
hsa-miR-4664-3p	404.006	339.318	357.953	812.323	941.56	521.479	367.092	758.454	1.04619	4.82251e-07	2.58004e-05	442	405	386	657	806	536
hsa-miR-129-5p	85.938	70.9496	89.1203	188.739	161.468	151.777	82.0027	167.328	1.02706	4.72721e-08	2.9651e-06	94	85	96	153	138	156
hsa-miR-30a-3p	3355.92	3269	3302.62	7979.63	6244.06	5965.72	3309.18	6729.8	1.02396	1.10471e-11	1.82678e-09	3673	3899	3561	6452	5340	6130
hsa-miR-3944-3p	35.9592	23.3971	14.6194	42.4618	62.6443	44.7339	24.6586	49.9467	1.01425	0.00119014	0.0174585	39	28	16	34	54	46
hsa-miR-582-3p	420.318	411.661	401.545	975.02	902.331	591.564	411.175	822.972	1.00007	1.41698e-07	8.5916e-06	460	491	433	789	772	608
hsa-miR-548p	4489.65	4978.76	4829.22	9998.93	10142.9	8081.47	4765.88	9407.78	0.981	1.29495e-11	1.96293e-09	4914	5938	5207	8084	8675	8304
hsa-miR-509-3-5p	27.5397	21.7238	19.389	43.4071	63.5319	29.0967	22.8842	45.3452	0.979474	0.00254918	0.0311205	30	26	21	35	55	30
hsa-miR-133a-3p	61.8035	87.2548	105.055	146.409	245.221	103	84.7045	164.876	0.960192	0.00134314	0.0195454	68	104	113	118	211	106
hsa-miR-548ah-3p	4651.37	5167.41	5029.56	10216.6	10304.3	8264.43	4949.44	9595.12	0.954926	3.7493e-11	4.26249e-09	5091	6163	5423	8260	8813	8492
hsa-miR-451a	55.0335	34.806	45.4463	87.8048	110.413	63.1564	45.0953	87.1247	0.946928	0.000228805	0.00449153	60	42	49	71	95	65
hsa-miR-7706	299.528	312.563	376.74	646.809	753.497	494.276	329.61	631.527	0.937232	4.3089e-07	2.37512e-05	328	373	406	523	645	508
hsa-miR-151a-3p	72814	64433.4	66972.7	133015	167293	89454.5	68073.4	129921	0.932465	1.50533e-06	7.20579e-05	79694	76850	72212	107538	143078	91917
hsa-miR-659-5p	42.952	41.8959	41.7202	81.5861	95.4231	63.181	42.1894	80.0634	0.917773	6.67579e-05	0.00171032	47	50	45	66	82	65
hsa-miR-4745-5p	28.154	29.0625	48.5041	58.5013	68.9119	71.068	35.2402	66.1604	0.91056	0.000392979	0.0068079	31	35	52	47	59	73
hsa-miR-184	28.1384	37.8007	41.8499	72.5792	69.9592	49.5576	35.9297	64.032	0.825991	0.00100762	0.0152738	31	45	45	59	60	51
hsa-miR-4435	40.3671	35.2829	24.8653	56.9497	68.596	47.6297	33.5051	57.7251	0.778071	0.00280347	0.0337716	44	42	27	46	59	49
hsa-miR-100-5p	8009.17	8019.53	8572.44	13319.3	14885.4	13291.1	8200.38	13832	0.754228	1.09594e-08	8.30632e-07	8766	9565	9243	10768	12731	13657
hsa-miR-30c-2-3p	1581.5	1668.55	1640.65	2822.5	2794.44	2590.66	1630.23	2735.87	0.746701	1.7032e-08	1.23925e-06	1731	1990	1769	2282	2390	2662
hsa-miR-551a	502.655	450.974	438.597	808.722	876.464	627.621	464.075	770.936	0.731317	9.5915e-06	0.000335518	550	538	473	654	750	645
hsa-miR-760	461.547	419.165	392.197	669.37	785.294	631.563	424.303	695.409	0.712127	3.74632e-06	0.000151435	505	500	423	541	672	649
hsa-miR-148a-3p	595349	653213	620117	1.01538e+06	1.24899e+06	782131	622893	1.0155e+06	0.70513	2.43832e-05	0.000751746	651603	779087	668629	820893	1068198	803660
hsa-miR-99b-3p	6235.87	6082.9	5518.18	10074.5	11079.3	7908.21	5945.65	9687.33	0.704171	6.28945e-06	0.00023348	6825	7255	5950	8145	9476	8126
hsa-miR-103a-3p	73314.5	78770.9	82252.4	120236	125742	122635	78112.6	122871	0.653517	2.76724e-07	1.573e-05	80242	93950	88687	97206	107541	126011
hsa-miR-103b	69343.7	74201.4	77367.6	112850	118728	115866	73637.6	115815	0.653302	2.70301e-07	1.573e-05	75896	88500	83420	91235	101542	119055
hsa-miR-3187-3p	241.263	214.401	241.181	279.243	426.103	355.222	232.282	353.523	0.606425	0.000960516	0.0146822	264	256	260	225	365	365
hsa-miR-27a-5p	1600.64	1728.91	1752.92	2727.12	2955.33	2042.66	1694.16	2575.03	0.603706	0.000211909	0.00428292	1752	2062	1890	2205	2528	2099
hsa-miR-941	37198.2	34682.5	36814	59312.2	61512.5	42858.2	36231.6	54560.9	0.590605	0.000151753	0.00320976	40713	41366	39694	47952	52609	44038
hsa-miR-196b-5p	1784.2	2053.41	2148.08	2809.28	2757.32	3249.61	1995.23	2938.74	0.558766	0.000123066	0.00276366	1953	2449	2316	2271	2358	3339
hsa-miR-548f-3p	140.571	180.737	140.861	237.271	217.592	219.933	154.056	224.932	0.543713	0.00144868	0.0198132	154	215	152	192	186	226
hsa-miR-193b-5p	162.498	187.96	182.736	288.896	250.307	230.6	177.731	256.601	0.527263	0.00143736	0.0198132	178	224	197	234	214	237
hsa-miR-107	2392.87	2421.38	2460.53	3247.26	3430.64	3767.35	2424.92	3481.75	0.522006	9.76514e-05	0.00237099	2619	2888	2653	2625	2934	3871
hsa-miR-548ah-5p	211.96	232.513	192.783	294.546	272.772	344.584	212.419	303.967	0.517552	0.00180972	0.0243844	232	277	208	238	233	354
hsa-miR-503-5p	289.631	290.099	286.564	347.069	493.936	397.048	288.764	412.684	0.515012	0.00237521	0.0297966	317	346	309	280	423	408
hsa-miR-125a-3p	245.725	232.836	280.23	348.92	404.125	315.26	252.93	356.102	0.492771	0.00277796	0.0336874	269	278	302	282	346	324
hsa-miR-365a-5p	543.566	509.449	636.416	840.819	824.19	710.387	563.144	791.799	0.49122	0.00135491	0.0195601	595	608	686	680	705	730
hsa-miR-877-5p	1567.9	1424.27	1578.56	2268.22	2142.07	2004.78	1523.58	2138.35	0.488884	0.000335689	0.00616787	1716	1699	1702	1834	1832	2060
hsa-miR-99b-5p	92849.8	87830.8	92809.5	127255	126641	120495	91163.4	124797	0.453057	0.000292293	0.00548125	101623	104756	100070	102881	108310	123812
hsa-miR-629-5p	3254.45	3392.37	3310.97	4558.03	4326.39	4710.36	3319.26	4531.59	0.449169	0.000514463	0.00866489	3562	4046	3570	3685	3700	4840
hsa-miR-1266-5p	606.761	559.124	563.849	865.361	831.146	660.723	576.578	785.743	0.445591	0.00390731	0.0450216	664	667	608	700	711	679
hsa-miR-195-3p	325.243	316.805	343.212	464.918	490.771	387.266	328.42	447.652	0.445588	0.00416584	0.0473604	356	378	370	376	420	398
hsa-miR-574-3p	2220.29	2007.01	2138.7	2937.47	2810.89	2687.01	2122	2811.79	0.405971	0.0023333	0.0294741	2430	2394	2306	2375	2404	2761
hsa-miR-23a-3p	13645.7	12857.2	13844	9664.16	9466.39	10514.6	13449	9881.72	-0.444609	0.000654003	0.0105277	14935	15335	14927	7813	8096	10804
hsa-miR-191-5p	102484	105527	110654	71740.4	70785.4	91191.9	106222	77905.9	-0.447261	0.00168828	0.0229178	112168	125862	119310	57999	60539	93702
hsa-miR-181d-5p	2744.6	3060.55	2693.22	2050.83	2005.35	2097.28	2832.79	2051.15	-0.465781	0.000526232	0.0087818	3004	3650	2904	1658	1715	2155
hsa-miR-9-5p	5989.86	7012.08	6541.27	4463.06	4033.25	5590.24	6514.4	4695.52	-0.472209	0.00250869	0.0308332	6556	8363	7053	3608	3449	5744
hsa-miR-671-5p	284.847	373.536	323.657	222.88	220.023	260.874	327.347	234.592	-0.479512	0.00423178	0.0478112	312	445	349	180	188	268
hsa-miR-141-3p	466.815	498.106	488.77	313.359	386.629	332.819	484.564	344.269	-0.493174	0.00113653	0.0169455	511	594	527	253	331	342
hsa-miR-942-5p	749.204	753.764	741.009	564.952	478.545	539.169	747.992	527.555	-0.503677	0.000387499	0.00677751	820	899	799	457	409	554
hsa-miR-93-3p	422.057	403.04	480.562	281.128	302.859	327.036	435.22	303.674	-0.517593	0.000780695	0.0121375	462	481	518	227	259	336
hsa-miR-30e-5p	3809.69	5342.25	4561.17	3119.58	2933.91	3409.2	4571.04	3154.23	-0.535179	0.000660419	0.0105377	4170	6371	4918	2522	2509	3503
hsa-miR-548k	866.939	1010.58	921.857	585.476	547.698	782.586	933.125	638.587	-0.546163	0.00117429	0.0173661	949	1205	994	473	468	804
hsa-miR-18a-5p	948.114	1268.16	1139.85	714.039	747.243	833.116	1118.71	764.799	-0.548293	0.000472514	0.00810852	1038	1512	1229	577	639	856
hsa-miR-450a-5p	453.189	517.803	375.382	270.181	285.524	362.128	448.791	305.944	-0.551418	0.00219643	0.0284936	496	617	405	218	244	372
hsa-miR-15b-3p	2285.89	2451.6	2538.49	1621.71	2125.81	1209.56	2425.33	1652.36	-0.553879	0.00370694	0.0432239	2502	2924	2737	1311	1819	1243
hsa-miR-106b-5p	1744.08	1932.73	1874.38	1087.92	1209.15	1469.64	1850.4	1255.57	-0.55888	0.000270919	0.00518738	1909	2305	2021	879	1034	1510
hsa-miR-339-5p	4183.71	3880.9	4281.15	2371.88	2604.13	3297.35	4115.25	2757.79	-0.577131	0.000203626	0.00416175	4579	4629	4616	1917	2227	3388
hsa-miR-28-5p	749.253	749.645	685.29	459.183	429.517	572.342	728.062	487.014	-0.578761	0.000229638	0.00449153	820	894	739	371	367	588
hsa-miR-361-5p	3757.87	3885.33	3872.09	2360.44	2392.52	2919.71	3838.43	2557.56	-0.585444	3.75482e-05	0.00108413	4113	4634	4175	1908	2046	3000
hsa-miR-130a-3p	267.746	259.052	253.151	182.85	141.996	193.724	259.983	172.856	-0.586974	0.000512188	0.00866489	293	309	273	148	121	199
hsa-let-7a-3p	2248.38	2511.19	2580.23	1382.39	1258.9	2243.47	2446.6	1628.25	-0.587115	0.00407424	0.0466103	2461	2995	2782	1117	1076	2305
hsa-miR-200b-5p	3955.38	3539.68	3705.13	2318.33	2484.66	2649.12	3733.39	2484.04	-0.587573	1.46057e-05	0.000474425	4329	4222	3995	1874	2125	2722
hsa-miR-130b-3p	722.061	584.993	575.818	394.845	438.316	419.454	627.624	417.539	-0.587577	0.000144617	0.00309481	790	698	621	319	375	431
hsa-miR-10b-3p	486.968	536.053	446.897	318.012	290.329	367.94	489.973	325.427	-0.589177	0.000217399	0.00434559	533	639	482	257	248	378
hsa-miR-340-5p	2811.95	3900.87	3565.16	1794.51	2192.43	2734.85	3425.99	2240.6	-0.612398	0.000910485	0.0140354	3078	4652	3844	1450	1875	2810
hsa-miR-181c-3p	500.731	478.676	482.251	339.851	316.885	295.82	487.219	317.519	-0.618743	2.34756e-05	0.000736243	548	571	520	275	271	304
hsa-miR-204-5p	162.593	169.402	166.939	95.6597	99.5945	127.566	166.311	107.607	-0.623208	0.000577614	0.00938107	178	202	180	77	85	131
hsa-miR-516a-5p	72.107	78.8756	77.9206	42.4247	46.8692	57.4714	76.3011	48.9218	-0.634314	0.0033772	0.0396331	79	94	84	34	40	59
hsa-miR-374b-3p	455.747	524.972	535.217	245.975	332.015	397.185	505.312	325.058	-0.634565	0.000672018	0.0106296	499	626	577	198	284	408
hsa-miR-194-5p	2079.39	2353.68	2219.37	1281.95	1238.7	1750.94	2217.48	1423.86	-0.638579	0.000104152	0.00249279	2276	2807	2393	1036	1059	1799
hsa-miR-892a	616.956	500.273	515.578	345.029	385.406	285.07	544.269	338.502	-0.686167	4.97837e-05	0.00133171	675	597	556	279	330	293
hsa-miR-577	331.426	426.255	396.985	220.512	192.346	301.829	384.889	238.229	-0.689991	0.000373624	0.00666296	363	508	428	178	164	310
hsa-miR-200c-5p	74.8829	68.4963	87.3142	55.237	31.0128	55.5245	76.8978	47.2581	-0.697611	0.00443891	0.0498419	82	82	94	45	26	57
hsa-miR-4521	12913.5	16134.1	17106.9	8976.57	7409.12	11907.4	15384.8	9431.03	-0.705963	0.000129642	0.00284119	14134	19243	18445	7257	6336	12235
hsa-miR-454-5p	410.234	406.606	410.858	221.91	167.009	360.317	409.233	249.745	-0.711	0.00245131	0.0305406	449	485	443	179	142	370
hsa-miR-548x-3p	3778.7	4630.91	4538.07	2284	2171.91	3412.26	4315.89	2622.72	-0.71834	0.000107149	0.00249877	4136	5523	4893	1846	1857	3506
hsa-miR-33a-3p	75.8431	62.5097	86.4044	36.3683	52.3349	46.7219	74.9191	45.1417	-0.725481	0.00187732	0.0249259	83	75	93	29	45	48
hsa-miR-140-5p	435.516	626.912	524.916	321.584	275.218	360.153	529.115	318.985	-0.729366	5.25132e-05	0.00138437	477	747	566	260	235	370
hsa-miR-124-5p	84.873	93.9565	95.5691	57.9861	52.703	53.5174	91.4662	54.7355	-0.741282	0.00028522	0.00540432	93	112	103	47	45	55
hsa-miR-429	8206.28	11173.5	9877.31	5029.95	4893.84	7324.55	9752.35	5749.45	-0.762223	3.56336e-05	0.00104544	8982	13326	10650	4066	4185	7526
hsa-miR-891a-5p	273.236	265.79	253.131	151.025	191.087	123.507	264.052	155.206	-0.768956	3.21766e-05	0.000959495	299	317	273	122	164	127
hsa-miR-186-5p	10902.7	12578.4	12169	6295.17	6116.78	8496.26	11883.4	6969.41	-0.769718	1.45563e-06	7.1562e-05	11933	15002	13121	5089	5231	8730
hsa-miR-660-5p	1637.09	1956.28	1911.52	893.866	1031.42	1289.62	1834.97	1071.64	-0.77525	3.42079e-06	0.000141419	1792	2333	2061	722	882	1325
hsa-miR-17-5p	21100.1	23449.4	23494.1	11015.5	11388.9	16283.9	22681.2	12896.1	-0.814492	1.02895e-06	5.19908e-05	23094	27968	25332	8905	9740	16732
hsa-miR-374b-5p	6681.53	7130.02	7631.12	3218.24	3190.46	5734.41	7147.56	4047.7	-0.820208	9.57447e-05	0.00237099	7313	8504	8228	2601	2728	5892
hsa-miR-374c-3p	6667.83	7114.93	7612.57	3203.4	3184.61	5722.73	7131.78	4036.92	-0.820869	9.77593e-05	0.00237099	7298	8486	8208	2589	2723	5880
hsa-miR-362-5p	739.975	749.418	849.67	414.591	397.83	488.618	779.688	433.68	-0.844821	2.65623e-08	1.78951e-06	810	894	916	335	340	502
hsa-miR-19a-3p	269.914	528.376	414.598	222.689	181.801	266.753	404.296	223.748	-0.852811	0.000333723	0.00616787	296	629	447	180	155	274
hsa-miR-106a-5p	60.1514	85.2015	61.0977	49.9679	26.2214	37.9527	68.8169	38.0473	-0.855684	0.00144316	0.0198132	66	101	66	41	22	39
hsa-miR-338-3p	580.878	707.018	694.727	335.571	298.735	455.597	660.874	363.301	-0.861548	2.47627e-06	0.000107246	636	843	749	271	255	468
hsa-miR-3065-5p	580.877	707.859	694.726	335.571	298.735	455.597	661.154	363.301	-0.862161	2.45074e-06	0.000107246	636	844	749	271	255	468
hsa-miR-200a-3p	24289.7	29325.4	26780.9	13057.5	14264.9	16665.3	26798.7	14662.6	-0.869973	2.26907e-09	1.96545e-07	26585	34976	28876	10556	12200	17124
hsa-miR-93-5p	21591.6	24912.5	24766.6	11674.5	11356.1	15200.7	23756.9	12743.8	-0.89849	4.71871e-09	3.90151e-07	23632	29713	26704	9438	9712	15619
hsa-miR-26b-3p	58.5297	52.7152	54.7036	20.3958	23.6798	43.913	55.3162	29.3295	-0.900314	0.00143791	0.0198132	64	63	59	16	20	45
hsa-miR-484	5522.2	5662.85	5408.82	2566.03	2931.35	3364.47	5531.29	2953.95	-0.904693	4.99165e-10	4.5399e-08	6044	6754	5832	2074	2507	3457
hsa-miR-203a-3p	3080.92	3047.72	2934.39	1517.93	1491.02	1749.89	3021.01	1586.28	-0.928989	1.71944e-11	2.09737e-09	3372	3635	3164	1227	1275	1798
hsa-miR-203b-5p	3080.92	3047.72	2934.39	1517.93	1491.02	1749.89	3021.01	1586.28	-0.928989	1.72955e-11	2.09737e-09	3372	3635	3164	1227	1275	1798
hsa-miR-548ay-3p	127.01	121.476	128.005	65.5841	55.303	75.964	125.497	65.617	-0.929831	1.77068e-06	8.05218e-05	139	145	138	53	47	78
hsa-miR-3173-5p	236.66	228.829	232.783	102.04	95.2848	167.558	232.757	121.628	-0.931321	1.15599e-05	0.000382316	259	273	251	82	81	172
hsa-miR-1272	32.602	44.3177	64.3056	29.324	22.3296	21.3844	47.0751	24.346	-0.951015	0.00231004	0.0293843	36	53	69	24	19	22
hsa-miR-3116	56.6971	52.7707	51.9003	21.4471	32.4917	28.2274	53.7894	27.3888	-0.967632	0.000125683	0.00278802	62	63	56	17	28	29
hsa-miR-17-3p	53.9422	62.4414	38.7402	27.1477	22.4079	28.2402	51.708	25.9319	-0.992741	0.000347449	0.00625752	59	74	42	22	19	29
hsa-miR-4676-3p	50.9342	62.8223	79.0517	25.1943	33.8418	37.0182	64.2694	32.0181	-0.996778	0.000116986	0.00265996	56	75	85	20	29	38
hsa-miR-20a-3p	33.7265	37.7574	38.9896	11.6446	17.5996	25.3701	36.8245	18.2048	-0.99718	0.00105501	0.01586	37	45	42	9	15	26
hsa-miR-145-5p	187.449	159.96	163.173	76.9962	95.571	80.7578	170.194	84.4417	-1.01031	4.63538e-08	2.9651e-06	205	191	176	62	82	83
hsa-miR-181c-5p	63.052	59.4242	64.0157	26.2407	29.2789	34.0936	62.164	29.8711	-1.0482	1.1214e-05	0.000377747	69	71	69	21	25	35
hsa-miR-1246	2194.07	1638.75	1697.1	854.854	944.496	833.039	1843.31	877.463	-1.07088	1.72694e-11	2.09737e-09	2401	1955	1830	691	808	856
hsa-miR-20a-5p	38696.3	53646.8	49807.6	18423.6	20364	28659.3	47383.6	22482.3	-1.07557	6.60295e-09	5.22207e-07	42353	63984	53704	14894	17416	29448
hsa-miR-126-5p	730.774	911.832	761.353	265.942	395.009	451.684	801.32	370.878	-1.10998	1.917e-08	1.34116e-06	800	1087	821	214	338	464
hsa-miR-616-5p	60.226	77.5776	54.5755	30.8017	16.9139	38.0312	64.1264	28.5822	-1.15706	4.27357e-05	0.00120717	66	92	59	25	14	39
hsa-miR-210-3p	199.444	161.676	147.297	61.2089	56.6798	107.215	169.473	75.0347	-1.16932	1.6925e-06	7.894e-05	218	193	159	49	48	110
hsa-miR-892b	40.5286	28.4931	16.4462	14.6457	7.31262	14.6215	28.4893	12.1933	-1.21363	0.00307532	0.0368026	44	34	18	12	6	15
hsa-miR-3124-5p	27.4296	25.9528	25.9512	11.1177	6.12892	14.64	26.4445	10.6289	-1.2936	0.00038034	0.00671687	30	31	28	9	5	15
hsa-miR-888-5p	69.2439	91.6496	85.3599	26.4188	20.4372	51.7284	82.0845	32.8614	-1.30869	6.28286e-06	0.00023348	76	109	92	21	17	53
hsa-miR-19b-3p	1244.01	1815.63	1783.63	600.261	518.642	818.619	1614.42	645.841	-1.32108	1.06043e-10	1.13466e-08	1362	2165	1923	485	443	841
hsa-miR-147b-5p	14.5927	12.3982	18.6396	5.05213	5.86606	6.82078	15.2102	5.91299	-1.33818	0.00326318	0.0385437	16	15	20	4	5	7
hsa-miR-561-5p	11.741	17.6959	18.6133	2.75775	8.04224	6.82084	16.0167	5.87361	-1.41779	0.0021805	0.0284936	13	21	20	2	7	7
hsa-miR-3667-3p	16.5045	16.9061	10.0814	4.98791	2.51751	7.81677	14.4973	5.1074	-1.46945	0.00391061	0.0450216	18	20	11	4	2	8
hsa-miR-548y	14.6135	15.1135	13.8876	4.98791	2.51751	7.81677	14.5382	5.1074	-1.47041	0.00247444	0.0306191	16	18	15	4	2	8
hsa-miR-548az-5p	17.3095	16.6361	22.3472	5.05213	5.86606	6.82078	18.7643	5.91299	-1.63927	0.00010643	0.00249877	19	20	24	4	5	7
hsa-miR-124-3p	68.5523	66.2117	64.8913	16.2532	20.9025	17.509	66.5518	18.2216	-1.8628	1.08045e-12	2.45668e-10	75	79	70	13	18	18
hsa-miR-4454	42.3588	31.0624	16.4242	8.42436	5.868	3.86796	29.9485	6.05344	-2.29682	9.31595e-07	4.84163e-05	46	37	18	7	5	4
hsa-miR-579-3p	6.23116	14.4581	13.0304	0.0899536	0.0669738	4.90822	11.2399	1.68838	-2.55306	0.00034593	0.00625752	7	17	14	0	0	5
hsa-miR-135a-5p	28.2447	36.2935	28.6938	2.70783	5.81525	6.83058	31.0773	5.11789	-2.55774	1.52651e-10	1.54262e-08	31	43	31	2	5	7
hsa-miR-890	6.26337	9.14571	14.9867	0.0549986	2.25839	0.969207	10.1319	1.0942	-3.05018	0.000156019	0.00326204	7	11	16	0	2	1
hsa-miR-3129-3p	4.57799	5.08982	2.73274	0	0	0	4.13352	0	-5.10724	0.00138971	0.0197629	5	6	3	0	0	0
