# Supplementary material for: MiR-124-3p negatively impacts embryo implantation via suppressing uterine receptivity formation and embryo development
Source: Reprod Biol Endocrinol. 2024 Jan 31;22:16. doi: 10.1186/s12958-024-01187-w (PMC10829223; doi:10.1186/s12958-024-01187-w)
Supplement: Supplementary file 4 — Additional file 4: Table S4a. miR-124-3p target genes. Table S4b. Gene Ontology (GO) analysis. Tabel S4c. KEGG pathway analysis. [file 12958_2024_1187_MOESM4_ESM.xlsx]

## Sheet: hsa-miR-124-3p
Table S4a miR-124-3p target genes
	database	mature_mirna_acc	mature_mirna_id	target_symbol	target_entrez	target_ensembl	experiment	support_type	pubmed_id	type	score	disease_drug	paper_pubmedID
1	mirecords	MIMAT0000422	hsa-miR-124-3p	CDK6	1021	ENSG00000105810	Western blot//activity assay//Luciferase activity assay		17308079	validated	NA	NA	NA
2	mirecords	MIMAT0000422	hsa-miR-124-3p	RDH10	157506	ENSG00000121039			17724173	validated	NA	NA	NA
3	mirecords	MIMAT0000422	hsa-miR-124-3p	CD164	8763	ENSG00000135535			16549876	validated	NA	NA	NA
4	mirecords	MIMAT0000422	hsa-miR-124-3p	SLC16A1	6566	ENSG00000155380			16549876	validated	NA	NA	NA
5	mirecords	MIMAT0000422	hsa-miR-124-3p	GAS2L1	10634	ENSG00000185340			16549876	validated	NA	NA	NA
6	mirecords	MIMAT0000422	hsa-miR-124-3p	LAMC1	3915	ENSG00000135862			16549876	validated	NA	NA	NA
7	mirecords	MIMAT0000422	hsa-miR-124-3p	ACAA2	10449	ENSG00000167315			16549876	validated	NA	NA	NA
8	mirecords	MIMAT0000422	hsa-miR-124-3p	SUCLG2	8801	ENSG00000172340			16549876	validated	NA	NA	NA
9	mirecords	MIMAT0000422	hsa-miR-124-3p	ATP6V0E1	8992	ENSG00000113732			16549876	validated	NA	NA	NA
10	mirecords	MIMAT0000422	hsa-miR-124-3p	VAMP3	9341	ENSG00000049245			16549876	validated	NA	NA	NA
11	mirecords	MIMAT0000422	hsa-miR-124-3p	VAMP3	9341	ENSG00000049245			18042700	validated	NA	NA	NA
12	mirecords	MIMAT0000422	hsa-miR-124-3p	CTDSP1	58190	ENSG00000144579			18042700	validated	NA	NA	NA
13	mirecords	MIMAT0000422	hsa-miR-124-3p	PRKD1	5587	ENSG00000184304			18042700	validated	NA	NA	NA
14	mirecords	MIMAT0000422	hsa-miR-124-3p	RHOG	391	ENSG00000177105			18042700	validated	NA	NA	NA
15	mirecords	MIMAT0000422	hsa-miR-124-3p	NID1	4811	ENSG00000116962			18042700	validated	NA	NA	NA
16	mirecords	MIMAT0000422	hsa-miR-124-3p	C2orf25					18042700	validated	NA	NA	NA
17	mirecords	MIMAT0000422	hsa-miR-124-3p	ARRDC1	92714	ENSG00000197070			18042700	validated	NA	NA	NA
18	mirecords	MIMAT0000422	hsa-miR-124-3p	NFATC1	4772	ENSG00000131196			18042700	validated	NA	NA	NA
19	mirecords	MIMAT0000422	hsa-miR-124-3p	E2F5	1875	ENSG00000133740			18042700	validated	NA	NA	NA
20	mirecords	MIMAT0000422	hsa-miR-124-3p	LOC285908					18042700	validated	NA	NA	NA
21	mirecords	MIMAT0000422	hsa-miR-124-3p	MYO10	4651	ENSG00000145555			18042700	validated	NA	NA	NA
22	mirecords	MIMAT0000422	hsa-miR-124-3p	PDLIM7	9260	ENSG00000196923			18042700	validated	NA	NA	NA
23	mirecords	MIMAT0000422	hsa-miR-124-3p	PGF	5228	ENSG00000119630			18042700	validated	NA	NA	NA
24	mirecords	MIMAT0000422	hsa-miR-124-3p	SENP8	123228	ENSG00000166192			18042700	validated	NA	NA	NA
25	mirecords	MIMAT0000422	hsa-miR-124-3p	FA2H	79152	ENSG00000103089			18042700	validated	NA	NA	NA
26	mirecords	MIMAT0000422	hsa-miR-124-3p	CAPRIN2	65981	ENSG00000110888			18042700	validated	NA	NA	NA
27	mirecords	MIMAT0000422	hsa-miR-124-3p	PLSCR3	57048	ENSG00000187838			18042700	validated	NA	NA	NA
28	mirecords	MIMAT0000422	hsa-miR-124-3p	FAM104A	84923	ENSG00000133193			18042700	validated	NA	NA	NA
29	mirecords	MIMAT0000422	hsa-miR-124-3p	ZFP36L2	678	ENSG00000152518			18042700	validated	NA	NA	NA
30	mirecords	MIMAT0000422	hsa-miR-124-3p	ERH	2079	ENSG00000100632			18042700	validated	NA	NA	NA
31	mirecords	MIMAT0000422	hsa-miR-124-3p	STX10	8677	ENSG00000104915			18042700	validated	NA	NA	NA
32	mirecords	MIMAT0000422	hsa-miR-124-3p	RFFL	117584	ENSG00000092871			18042700	validated	NA	NA	NA
33	mirecords	MIMAT0000422	hsa-miR-124-3p	TSPAN15	23555	ENSG00000099282			18042700	validated	NA	NA	NA
34	mirecords	MIMAT0000422	hsa-miR-124-3p	unknown					18042700	validated	NA	NA	NA
35	mirecords	MIMAT0000422	hsa-miR-124-3p	GAS2L1	10634	ENSG00000185340			18042700	validated	NA	NA	NA
36	mirecords	MIMAT0000422	hsa-miR-124-3p	CHODL	140578	ENSG00000154645			18042700	validated	NA	NA	NA
37	mirecords	MIMAT0000422	hsa-miR-124-3p	JAKMIP1	152789	ENSG00000152969			18042700	validated	NA	NA	NA
38	mirecords	MIMAT0000422	hsa-miR-124-3p	DFFB	1677	ENSG00000169598			15685193	validated	NA	NA	NA
39	mirecords	MIMAT0000422	hsa-miR-124-3p	TRIM29	23650	ENSG00000137699			15685193	validated	NA	NA	NA
40	mirecords	MIMAT0000422	hsa-miR-124-3p	C10orf56					15685193	validated	NA	NA	NA
41	mirecords	MIMAT0000422	hsa-miR-124-3p	CDC14B	8555	ENSG00000081377			15685193	validated	NA	NA	NA
42	mirecords	MIMAT0000422	hsa-miR-124-3p	RARG	5916	ENSG00000172819			15685193	validated	NA	NA	NA
43	mirecords	MIMAT0000422	hsa-miR-124-3p	PARP16	54956	ENSG00000138617			15685193	validated	NA	NA	NA
44	mirecords	MIMAT0000422	hsa-miR-124-3p	ARPC1B	10095	ENSG00000130429			15685193	validated	NA	NA	NA
45	mirecords	MIMAT0000422	hsa-miR-124-3p	PTPN12	5782	ENSG00000127947			15685193	validated	NA	NA	NA
46	mirecords	MIMAT0000422	hsa-miR-124-3p	EYA4	2070	ENSG00000112319			15685193	validated	NA	NA	NA
47	mirecords	MIMAT0000422	hsa-miR-124-3p	TARBP1	6894	ENSG00000059588			15685193	validated	NA	NA	NA
48	mirecords	MIMAT0000422	hsa-miR-124-3p	MAD2L2	10459	ENSG00000116670			15685193	validated	NA	NA	NA
49	mirecords	MIMAT0000422	hsa-miR-124-3p	LMNB1	4001	ENSG00000113368			15685193	validated	NA	NA	NA
50	mirecords	MIMAT0000422	hsa-miR-124-3p	G3BP1	10146	ENSG00000145907			15685193	validated	NA	NA	NA
51	mirecords	MIMAT0000422	hsa-miR-124-3p	KANK1	23189	ENSG00000107104			15685193	validated	NA	NA	NA
52	mirecords	MIMAT0000422	hsa-miR-124-3p	UHRF1		ENSG00000034063			15685193	validated	NA	NA	NA
53	mirecords	MIMAT0000422	hsa-miR-124-3p	CPNE3	8895	ENSG00000085719			15685193	validated	NA	NA	NA
54	mirecords	MIMAT0000422	hsa-miR-124-3p	SLC15A4	121260	ENSG00000139370			15685193	validated	NA	NA	NA
55	mirecords	MIMAT0000422	hsa-miR-124-3p	DHCR24	1718	ENSG00000116133			15685193	validated	NA	NA	NA
56	mirecords	MIMAT0000422	hsa-miR-124-3p	ACTR8	93973	ENSG00000113812			15685193	validated	NA	NA	NA
57	mirecords	MIMAT0000422	hsa-miR-124-3p	MYH9	4627	ENSG00000100345			15685193	validated	NA	NA	NA
58	mirecords	MIMAT0000422	hsa-miR-124-3p	ELF4	2000	ENSG00000102034			15685193	validated	NA	NA	NA
59	mirecords	MIMAT0000422	hsa-miR-124-3p	ELF4	2000	ENSG00000102034			15685193	validated	NA	NA	NA
60	mirecords	MIMAT0000422	hsa-miR-124-3p	MAPK1IP1L	93487	ENSG00000168175			15685193	validated	NA	NA	NA
61	mirecords	MIMAT0000422	hsa-miR-124-3p	RAG1AP1		ENSG00000169241			15685193	validated	NA	NA	NA
62	mirecords	MIMAT0000422	hsa-miR-124-3p	CDCA7	83879	ENSG00000144354			15685193	validated	NA	NA	NA
63	mirecords	MIMAT0000422	hsa-miR-124-3p	C7orf42		ENSG00000106609			15685193	validated	NA	NA	NA
64	mirecords	MIMAT0000422	hsa-miR-124-3p	STOM	2040	ENSG00000148175			15685193	validated	NA	NA	NA
65	mirecords	MIMAT0000422	hsa-miR-124-3p	MTMR6	9107	ENSG00000139505			15685193	validated	NA	NA	NA
66	mirecords	MIMAT0000422	hsa-miR-124-3p	POLR3G	10622	ENSG00000113356			15685193	validated	NA	NA	NA
67	mirecords	MIMAT0000422	hsa-miR-124-3p	ANXA8L2	244	ENSG00000186807			15685193	validated	NA	NA	NA
68	mirecords	MIMAT0000422	hsa-miR-124-3p	OSBPL8	114882	ENSG00000091039			15685193	validated	NA	NA	NA
69	mirecords	MIMAT0000422	hsa-miR-124-3p	BTG3	10950	ENSG00000154640			15685193	validated	NA	NA	NA
70	mirecords	MIMAT0000422	hsa-miR-124-3p	SLC17A5	26503	ENSG00000119899			15685193	validated	NA	NA	NA
71	mirecords	MIMAT0000422	hsa-miR-124-3p	VPS37C	55048	ENSG00000167987			15685193	validated	NA	NA	NA
72	mirecords	MIMAT0000422	hsa-miR-124-3p	SEC11A	23478	ENSG00000140612			15685193	validated	NA	NA	NA
73	mirecords	MIMAT0000422	hsa-miR-124-3p	VAMP3	9341	ENSG00000049245			15685193	validated	NA	NA	NA
74	mirecords	MIMAT0000422	hsa-miR-124-3p	USP48	84196	ENSG00000090686			15685193	validated	NA	NA	NA
75	mirecords	MIMAT0000422	hsa-miR-124-3p	PTTG1IP	754	ENSG00000183255			15685193	validated	NA	NA	NA
76	mirecords	MIMAT0000422	hsa-miR-124-3p	PGM1	5236	ENSG00000079739			15685193	validated	NA	NA	NA
77	mirecords	MIMAT0000422	hsa-miR-124-3p	CYP1B1	1545	ENSG00000138061			15685193	validated	NA	NA	NA
78	mirecords	MIMAT0000422	hsa-miR-124-3p	TOM1L1	10040	ENSG00000141198			15685193	validated	NA	NA	NA
79	mirecords	MIMAT0000422	hsa-miR-124-3p	SMAD5	4090	ENSG00000113658			15685193	validated	NA	NA	NA
80	mirecords	MIMAT0000422	hsa-miR-124-3p	NFIC	4782	ENSG00000141905			15685193	validated	NA	NA	NA
81	mirecords	MIMAT0000422	hsa-miR-124-3p	RYK	6259	ENSG00000163785			15685193	validated	NA	NA	NA
82	mirecords	MIMAT0000422	hsa-miR-124-3p	RBMS1	5937	ENSG00000153250			15685193	validated	NA	NA	NA
83	mirecords	MIMAT0000422	hsa-miR-124-3p	CTGF	1490	ENSG00000118523			15685193	validated	NA	NA	NA
84	mirecords	MIMAT0000422	hsa-miR-124-3p	CHSY1	22856	ENSG00000131873			15685193	validated	NA	NA	NA
85	mirecords	MIMAT0000422	hsa-miR-124-3p	LOC552891					15685193	validated	NA	NA	NA
86	mirecords	MIMAT0000422	hsa-miR-124-3p	GMCL1	64395	ENSG00000087338			15685193	validated	NA	NA	NA
87	mirecords	MIMAT0000422	hsa-miR-124-3p	ENDOD1	23052	ENSG00000149218			15685193	validated	NA	NA	NA
88	mirecords	MIMAT0000422	hsa-miR-124-3p	ENDOD1	23052	ENSG00000149218			15685193	validated	NA	NA	NA
89	mirecords	MIMAT0000422	hsa-miR-124-3p	LRRC58	116064	ENSG00000163428			15685193	validated	NA	NA	NA
90	mirecords	MIMAT0000422	hsa-miR-124-3p	MAPK14	1432	ENSG00000112062			15685193	validated	NA	NA	NA
91	mirecords	MIMAT0000422	hsa-miR-124-3p	CEBPA	1050	ENSG00000245848	Western blot		18451139	validated	NA	NA	NA
92	mirecords	MIMAT0000422	hsa-miR-124-3p	CEBPA	1050	ENSG00000245848	Western blot		18451139	validated	NA	NA	NA
93	mirecords	MIMAT0000422	hsa-miR-124-3p	CD164	8763	ENSG00000135535			15685193	validated	NA	NA	NA
94	mirecords	MIMAT0000422	hsa-miR-124-3p	CTDSP1	58190	ENSG00000144579			15685193	validated	NA	NA	NA
95	mirecords	MIMAT0000422	hsa-miR-124-3p	LITAF	9516	ENSG00000189067			15685193	validated	NA	NA	NA
96	mirecords	MIMAT0000422	hsa-miR-124-3p	LITAF	9516	ENSG00000189067			15685193	validated	NA	NA	NA
97	mirecords	MIMAT0000422	hsa-miR-124-3p	ATP6V0E1	8992	ENSG00000113732			15685193	validated	NA	NA	NA
98	mirecords	MIMAT0000422	hsa-miR-124-3p	LASS2					15685193	validated	NA	NA	NA
99	mirecords	MIMAT0000422	hsa-miR-124-3p	C11orf75		ENSG00000166002			15685193	validated	NA	NA	NA
100	mirecords	MIMAT0000422	hsa-miR-124-3p	PPP1R13L	10848	ENSG00000104881			15685193	validated	NA	NA	NA
101	mirecords	MIMAT0000422	hsa-miR-124-3p	PLOD3	8985	ENSG00000106397			15685193	validated	NA	NA	NA
102	mirecords	MIMAT0000422	hsa-miR-124-3p	CDCA7L	55536	ENSG00000164649			15685193	validated	NA	NA	NA
103	mirecords	MIMAT0000422	hsa-miR-124-3p	DNAJC1	64215	ENSG00000136770			15685193	validated	NA	NA	NA
104	mirecords	MIMAT0000422	hsa-miR-124-3p	CAV1	857	ENSG00000105974			15685193	validated	NA	NA	NA
105	mirecords	MIMAT0000422	hsa-miR-124-3p	TJP2	9414	ENSG00000119139			15685193	validated	NA	NA	NA
106	mirecords	MIMAT0000422	hsa-miR-124-3p	SYNGR2	9144	ENSG00000108639			15685193	validated	NA	NA	NA
107	mirecords	MIMAT0000422	hsa-miR-124-3p	SNAI2	6591	ENSG00000019549			15685193	validated	NA	NA	NA
108	mirecords	MIMAT0000422	hsa-miR-124-3p	AP1M2	10053	ENSG00000129354			15685193	validated	NA	NA	NA
109	mirecords	MIMAT0000422	hsa-miR-124-3p	TWIST2	117581	ENSG00000233608			15685193	validated	NA	NA	NA
110	mirecords	MIMAT0000422	hsa-miR-124-3p	RBM47	54502	ENSG00000163694			15685193	validated	NA	NA	NA
111	mirecords	MIMAT0000422	hsa-miR-124-3p	LRRC1	55227	ENSG00000137269			15685193	validated	NA	NA	NA
112	mirecords	MIMAT0000422	hsa-miR-124-3p	HADHB	3032	ENSG00000138029			15685193	validated	NA	NA	NA
113	mirecords	MIMAT0000422	hsa-miR-124-3p	TMEM109	79073	ENSG00000110108			15685193	validated	NA	NA	NA
114	mirecords	MIMAT0000422	hsa-miR-124-3p	C12orf23	90488	ENSG00000151135			15685193	validated	NA	NA	NA
115	mirecords	MIMAT0000422	hsa-miR-124-3p	AK2	204	ENSG00000004455			15685193	validated	NA	NA	NA
116	mirecords	MIMAT0000422	hsa-miR-124-3p	AK2	204	ENSG00000004455			15685193	validated	NA	NA	NA
117	mirecords	MIMAT0000422	hsa-miR-124-3p	BBF2H7					15685193	validated	NA	NA	NA
118	mirecords	MIMAT0000422	hsa-miR-124-3p	HADH	3033	ENSG00000138796			15685193	validated	NA	NA	NA
119	mirecords	MIMAT0000422	hsa-miR-124-3p	LOC286077					15685193	validated	NA	NA	NA
120	mirecords	MIMAT0000422	hsa-miR-124-3p	FCHO2	115548	ENSG00000157107			15685193	validated	NA	NA	NA
121	mirecords	MIMAT0000422	hsa-miR-124-3p	C14orf24		ENSG00000151327			15685193	validated	NA	NA	NA
122	mirecords	MIMAT0000422	hsa-miR-124-3p	TEAD1	7003	ENSG00000187079			15685193	validated	NA	NA	NA
123	mirecords	MIMAT0000422	hsa-miR-124-3p	STX10	8677	ENSG00000104915			15685193	validated	NA	NA	NA
124	mirecords	MIMAT0000422	hsa-miR-124-3p	RNPEPL1	57140	ENSG00000142327			15685193	validated	NA	NA	NA
125	mirecords	MIMAT0000422	hsa-miR-124-3p	ABHD5	51099	ENSG00000011198			15685193	validated	NA	NA	NA
126	mirecords	MIMAT0000422	hsa-miR-124-3p	ELOVL1	64834	ENSG00000066322			15685193	validated	NA	NA	NA
127	mirecords	MIMAT0000422	hsa-miR-124-3p	ARHGEF1	9138	ENSG00000076928			15685193	validated	NA	NA	NA
128	mirecords	MIMAT0000422	hsa-miR-124-3p	SWAP70	23075	ENSG00000133789			15685193	validated	NA	NA	NA
129	mirecords	MIMAT0000422	hsa-miR-124-3p	TLN1	7094	ENSG00000137076			15685193	validated	NA	NA	NA
130	mirecords	MIMAT0000422	hsa-miR-124-3p	TRIP11	9321	ENSG00000100815			15685193	validated	NA	NA	NA
131	mirecords	MIMAT0000422	hsa-miR-124-3p	SYPL1	6856	ENSG00000008282			15685193	validated	NA	NA	NA
132	mirecords	MIMAT0000422	hsa-miR-124-3p	STX2	2054	ENSG00000111450			15685193	validated	NA	NA	NA
133	mirecords	MIMAT0000422	hsa-miR-124-3p	CEBPA	1050	ENSG00000245848			15685193	validated	NA	NA	NA
134	mirecords	MIMAT0000422	hsa-miR-124-3p	CEBPA	1050	ENSG00000245848			15685193	validated	NA	NA	NA
135	mirecords	MIMAT0000422	hsa-miR-124-3p	C18orf37					15685193	validated	NA	NA	NA
136	mirecords	MIMAT0000422	hsa-miR-124-3p	PECI		ENSG00000198721			15685193	validated	NA	NA	NA
137	mirecords	MIMAT0000422	hsa-miR-124-3p	PHF19	26147	ENSG00000119403			15685193	validated	NA	NA	NA
138	mirecords	MIMAT0000422	hsa-miR-124-3p	NARG1		ENSG00000164134			15685193	validated	NA	NA	NA
139	mirecords	MIMAT0000422	hsa-miR-124-3p	FAM57A	79850	ENSG00000167695			15685193	validated	NA	NA	NA
140	mirecords	MIMAT0000422	hsa-miR-124-3p	SERP1	27230	ENSG00000120742			15685193	validated	NA	NA	NA
141	mirecords	MIMAT0000422	hsa-miR-124-3p	TMBIM1	64114	ENSG00000135926			15685193	validated	NA	NA	NA
142	mirecords	MIMAT0000422	hsa-miR-124-3p	SLC25A30	253512	ENSG00000174032			15685193	validated	NA	NA	NA
143	mirecords	MIMAT0000422	hsa-miR-124-3p	LDLRAP1	26119	ENSG00000157978			15685193	validated	NA	NA	NA
144	mirecords	MIMAT0000422	hsa-miR-124-3p	LDLRAP1	26119	ENSG00000157978			15685193	validated	NA	NA	NA
145	mirecords	MIMAT0000422	hsa-miR-124-3p	TSC22D4	81628	ENSG00000166925			15685193	validated	NA	NA	NA
146	mirecords	MIMAT0000422	hsa-miR-124-3p	GNAI3	2773	ENSG00000065135			15685193	validated	NA	NA	NA
147	mirecords	MIMAT0000422	hsa-miR-124-3p	F11R	50848	ENSG00000158769			15685193	validated	NA	NA	NA
148	mirecords	MIMAT0000422	hsa-miR-124-3p	GTPBP8	29083	ENSG00000163607			15685193	validated	NA	NA	NA
149	mirecords	MIMAT0000422	hsa-miR-124-3p	MPHOSPH9	10198	ENSG00000051825			15685193	validated	NA	NA	NA
150	mirecords	MIMAT0000422	hsa-miR-124-3p	B4GALT1	2683	ENSG00000086062			15685193	validated	NA	NA	NA
151	mirecords	MIMAT0000422	hsa-miR-124-3p	ZBED3	84327	ENSG00000132846			15685193	validated	NA	NA	NA
152	mirecords	MIMAT0000422	hsa-miR-124-3p	FAM35A	54537	ENSG00000122376			15685193	validated	NA	NA	NA
153	mirecords	MIMAT0000422	hsa-miR-124-3p	PGRMC2	10424	ENSG00000164040			15685193	validated	NA	NA	NA
154	mirecords	MIMAT0000422	hsa-miR-124-3p	NECAP2	55707	ENSG00000157191			15685193	validated	NA	NA	NA
155	mirecords	MIMAT0000422	hsa-miR-124-3p	DNM2	1785	ENSG00000079805			15685193	validated	NA	NA	NA
156	mirecords	MIMAT0000422	hsa-miR-124-3p	TUBB6	84617	ENSG00000176014			15685193	validated	NA	NA	NA
157	mirecords	MIMAT0000422	hsa-miR-124-3p	ARFIP1	27236	ENSG00000164144			15685193	validated	NA	NA	NA
158	mirecords	MIMAT0000422	hsa-miR-124-3p	MDFIC	29969	ENSG00000135272			15685193	validated	NA	NA	NA
159	mirecords	MIMAT0000422	hsa-miR-124-3p	UHMK1	127933	ENSG00000152332			15685193	validated	NA	NA	NA
160	mirecords	MIMAT0000422	hsa-miR-124-3p	SLC16A1	6566	ENSG00000155380			15685193	validated	NA	NA	NA
161	mirecords	MIMAT0000422	hsa-miR-124-3p	TSKU	25987	ENSG00000182704			15685193	validated	NA	NA	NA
162	mirecords	MIMAT0000422	hsa-miR-124-3p	NME4	4833	ENSG00000103202			15685193	validated	NA	NA	NA
163	mirecords	MIMAT0000422	hsa-miR-124-3p	ACAA2	10449	ENSG00000167315			15685193	validated	NA	NA	NA
164	mirecords	MIMAT0000422	hsa-miR-124-3p	DRAM					15685193	validated	NA	NA	NA
165	mirecords	MIMAT0000422	hsa-miR-124-3p	SP1	6667	ENSG00000185591			15685193	validated	NA	NA	NA
166	mirecords	MIMAT0000422	hsa-miR-124-3p	CHP					15685193	validated	NA	NA	NA
167	mirecords	MIMAT0000422	hsa-miR-124-3p	CTNND1	1500	ENSG00000198561			15685193	validated	NA	NA	NA
168	mirecords	MIMAT0000422	hsa-miR-124-3p	PODXL	5420	ENSG00000128567			15685193	validated	NA	NA	NA
169	mirecords	MIMAT0000422	hsa-miR-124-3p	ZNF790	388536	ENSG00000197863			15685193	validated	NA	NA	NA
170	mirecords	MIMAT0000422	hsa-miR-124-3p	PLP2	5355	ENSG00000102007			15685193	validated	NA	NA	NA
171	mirecords	MIMAT0000422	hsa-miR-124-3p	PLP2	5355	ENSG00000102007			15685193	validated	NA	NA	NA
172	mirecords	MIMAT0000422	hsa-miR-124-3p	OAF	220323	ENSG00000184232			15685193	validated	NA	NA	NA
173	mirecords	MIMAT0000422	hsa-miR-124-3p	AHR	196	ENSG00000106546			15685193	validated	NA	NA	NA
174	mirecords	MIMAT0000422	hsa-miR-124-3p	DVL2	1856	ENSG00000004975			15685193	validated	NA	NA	NA
175	mirecords	MIMAT0000422	hsa-miR-124-3p	ASPRV1	151516	ENSG00000244617			15685193	validated	NA	NA	NA
176	mirecords	MIMAT0000422	hsa-miR-124-3p	QSER1	79832	ENSG00000060749			15685193	validated	NA	NA	NA
177	mirecords	MIMAT0000422	hsa-miR-124-3p	IFRD2	7866	ENSG00000214706			15685193	validated	NA	NA	NA
178	mirecords	MIMAT0000422	hsa-miR-124-3p	IFRD2	7866	ENSG00000214706			15685193	validated	NA	NA	NA
179	mirecords	MIMAT0000422	hsa-miR-124-3p	CCDC99		ENSG00000040275			15685193	validated	NA	NA	NA
180	mirecords	MIMAT0000422	hsa-miR-124-3p	PTBP1	5725	ENSG00000011304			15685193	validated	NA	NA	NA
181	mirecords	MIMAT0000422	hsa-miR-124-3p	PTBP1	100616459	ENSG00000011304			15685193	validated	NA	NA	NA
182	mirecords	MIMAT0000422	hsa-miR-124-3p	SERPINB6	5269	ENSG00000124570			15685193	validated	NA	NA	NA
183	mirecords	MIMAT0000422	hsa-miR-124-3p	C6orf72		ENSG00000055211			15685193	validated	NA	NA	NA
184	mirecords	MIMAT0000422	hsa-miR-124-3p	AHRR	57491	ENSG00000063438			15685193	validated	NA	NA	NA
185	mirecords	MIMAT0000422	hsa-miR-124-3p	HEBP2	23593	ENSG00000051620			15685193	validated	NA	NA	NA
186	mirecords	MIMAT0000422	hsa-miR-124-3p	CDK6	1021	ENSG00000105810			15685193	validated	NA	NA	NA
187	mirecords	MIMAT0000422	hsa-miR-124-3p	SLC30A7	148867	ENSG00000162695			15685193	validated	NA	NA	NA
188	mirecords	MIMAT0000422	hsa-miR-124-3p	ARAF	369	ENSG00000078061			15685193	validated	NA	NA	NA
189	mirecords	MIMAT0000422	hsa-miR-124-3p	GSN	2934	ENSG00000148180			15685193	validated	NA	NA	NA
190	mirecords	MIMAT0000422	hsa-miR-124-3p	APEX2	27301	ENSG00000169188			15685193	validated	NA	NA	NA
191	mirecords	MIMAT0000422	hsa-miR-124-3p	ANKRD27	84079	ENSG00000105186			15685193	validated	NA	NA	NA
192	mirecords	MIMAT0000422	hsa-miR-124-3p	PAPSS2	9060	ENSG00000198682			15685193	validated	NA	NA	NA
193	mirecords	MIMAT0000422	hsa-miR-124-3p	NEK9	91754	ENSG00000119638			15685193	validated	NA	NA	NA
194	mirecords	MIMAT0000422	hsa-miR-124-3p	CHST14	113189	ENSG00000169105			15685193	validated	NA	NA	NA
195	mirecords	MIMAT0000422	hsa-miR-124-3p	SSFA2	6744	ENSG00000138434			15685193	validated	NA	NA	NA
196	mirecords	MIMAT0000422	hsa-miR-124-3p	C2orf12					15685193	validated	NA	NA	NA
197	mirecords	MIMAT0000422	hsa-miR-124-3p	ALDH9A1	223	ENSG00000143149			15685193	validated	NA	NA	NA
198	mirecords	MIMAT0000422	hsa-miR-124-3p	HTATIP2	10553	ENSG00000109854			15685193	validated	NA	NA	NA
199	mirecords	MIMAT0000422	hsa-miR-124-3p	CLDND1	56650	ENSG00000080822			15685193	validated	NA	NA	NA
200	mirecords	MIMAT0000422	hsa-miR-124-3p	FAM129B	64855	ENSG00000136830			15685193	validated	NA	NA	NA
201	mirecords	MIMAT0000422	hsa-miR-124-3p	ARHGAP29	9411	ENSG00000137962			15685193	validated	NA	NA	NA
202	mirecords	MIMAT0000422	hsa-miR-124-3p	KIAA1102					15685193	validated	NA	NA	NA
203	mirecords	MIMAT0000422	hsa-miR-124-3p	CDK4	1019	ENSG00000135446			15685193	validated	NA	NA	NA
204	mirecords	MIMAT0000422	hsa-miR-124-3p	CDK4	1019	ENSG00000135446			15685193	validated	NA	NA	NA
205	mirecords	MIMAT0000422	hsa-miR-124-3p	CD59	966	ENSG00000085063			15685193	validated	NA	NA	NA
206	mirecords	MIMAT0000422	hsa-miR-124-3p	CD59	966	ENSG00000085063			15685193	validated	NA	NA	NA
207	mirecords	MIMAT0000422	hsa-miR-124-3p	DCTD	1635	ENSG00000129187			15685193	validated	NA	NA	NA
208	mirecords	MIMAT0000422	hsa-miR-124-3p	USP49	25862	ENSG00000164663			15685193	validated	NA	NA	NA
209	mirecords	MIMAT0000422	hsa-miR-124-3p	unknown					15685193	validated	NA	NA	NA
210	mirecords	MIMAT0000422	hsa-miR-124-3p	TNFRSF21	27242	ENSG00000146072			15685193	validated	NA	NA	NA
211	mirecords	MIMAT0000422	hsa-miR-124-3p	RASSF5	83593	ENSG00000266094			15685193	validated	NA	NA	NA
212	mirecords	MIMAT0000422	hsa-miR-124-3p	RASSF5	83593	ENSG00000266094			15685193	validated	NA	NA	NA
213	mirecords	MIMAT0000422	hsa-miR-124-3p	SLC22A5	6584	ENSG00000197375			15685193	validated	NA	NA	NA
214	mirecords	MIMAT0000422	hsa-miR-124-3p	KATNA1	11104	ENSG00000186625			15685193	validated	NA	NA	NA
215	mirecords	MIMAT0000422	hsa-miR-124-3p	RELA	5970	ENSG00000173039			15685193	validated	NA	NA	NA
216	mirecords	MIMAT0000422	hsa-miR-124-3p	DEPDC1	55635	ENSG00000024526			15685193	validated	NA	NA	NA
217	mirecords	MIMAT0000422	hsa-miR-124-3p	PLDN		ENSG00000104164			15685193	validated	NA	NA	NA
218	mirecords	MIMAT0000422	hsa-miR-124-3p	CTDSP2	10106	ENSG00000175215			15685193	validated	NA	NA	NA
219	mirecords	MIMAT0000422	hsa-miR-124-3p	MAN2A1	4124	ENSG00000112893			15685193	validated	NA	NA	NA
220	mirecords	MIMAT0000422	hsa-miR-124-3p	NEK6	10783	ENSG00000119408			15685193	validated	NA	NA	NA
221	mirecords	MIMAT0000422	hsa-miR-124-3p	IQGAP1	8826	ENSG00000140575			15685193	validated	NA	NA	NA
222	mirecords	MIMAT0000422	hsa-miR-124-3p	CDK6	1021	ENSG00000105810	Western blot//Luciferase activity assay		18607543	validated	NA	NA	NA
223	mirecords	MIMAT0000422	hsa-miR-124-3p	CDK6	1021	ENSG00000105810	Western blot//Luciferase activity assay		18607543	validated	NA	NA	NA
224	mirecords	MIMAT0000422	hsa-miR-124-3p	ELK3	2004	ENSG00000111145			20144220	validated	NA	NA	NA
225	mirecords	MIMAT0000422	hsa-miR-124-3p	LDLR	3949	ENSG00000130164			20042474	validated	NA	NA	NA
226	mirecords	MIMAT0000422	hsa-miR-124-3p	LDLR	3949	ENSG00000130164			20042474	validated	NA	NA	NA
227	mirecords	MIMAT0000422	hsa-miR-124-3p	BDNF	627	ENSG00000176697	Western blot		19703567	validated	NA	NA	NA
228	mirecords	MIMAT0000422	hsa-miR-124-3p	CDK6	1021	ENSG00000105810	Western blot		19435910	validated	NA	NA	NA
229	mirecords	MIMAT0000422	hsa-miR-124-3p	CDK2	1017	ENSG00000123374	Western blot		19404929	validated	NA	NA	NA
230	mirecords	MIMAT0000422	hsa-miR-124-3p	MCP1			enzyme-linked immunosorbent assay		19404929	validated	NA	NA	NA
231	mirecords	MIMAT0000422	hsa-miR-124-3p	ROCK2	9475	ENSG00000134318	Western blot//Luciferase activity assay		21672940	validated	NA	NA	NA
232	mirecords	MIMAT0000422	hsa-miR-124-3p	EZH2	2146	ENSG00000106462	Western blot//Luciferase activity assay		21672940	validated	NA	NA	NA
233	mirecords	MIMAT0000422	hsa-miR-124-3p	JAG1	182	ENSG00000101384	Western blot//Luciferase activity assay		21887253	validated	NA	NA	NA
234	mirecords	MIMAT0000422	hsa-miR-124-3p	BACE1	23621	ENSG00000186318	Western blot		22178568	validated	NA	NA	NA
235	mirtarbase	MIMAT0000422	hsa-miR-124-3p	MYCN	4613	ENSG00000134323	ChIP-seq//Microarray//qRT-PCR	Functional MTI (Weak)	27167114	validated	NA	NA	NA
236	mirtarbase	MIMAT0000422	hsa-miR-124-3p	BDNF	627	ENSG00000176697	LacZ reporter assay	Functional MTI	23601049	validated	NA	NA	NA
237	mirtarbase	MIMAT0000422	hsa-miR-124-3p	CLOCK	9575	ENSG00000134852	Luciferase reporter assay//qRT-PCR//Western blot	Functional MTI	23792158	validated	NA	NA	NA
238	mirtarbase	MIMAT0000422	hsa-miR-124-3p	MAPK14	1432	ENSG00000112062	Immunoblot//Luciferase reporter assay//qRT-PCR	Functional MTI	23109423	validated	NA	NA	NA
239	mirtarbase	MIMAT0000422	hsa-miR-124-3p	MAPK14	1432	ENSG00000112062	Microarray	Functional MTI (Weak)	15685193	validated	NA	NA	NA
240	mirtarbase	MIMAT0000422	hsa-miR-124-3p	MAPK14	1432	ENSG00000112062	Microarray	Functional MTI (Weak)	18668037	validated	NA	NA	NA
241	mirtarbase	MIMAT0000422	hsa-miR-124-3p	BCL6	604	ENSG00000113916	Microarray	Functional MTI (Weak)	18668037	validated	NA	NA	NA
242	mirtarbase	MIMAT0000422	hsa-miR-124-3p	NFIA	4774	ENSG00000162599	Microarray	Functional MTI (Weak)	18668037	validated	NA	NA	NA
243	mirtarbase	MIMAT0000422	hsa-miR-124-3p	AGTR1	185	ENSG00000144891	Microarray	Functional MTI (Weak)	18668037	validated	NA	NA	NA
244	mirtarbase	MIMAT0000422	hsa-miR-124-3p	ERBB2	2064	ENSG00000141736	Microarray	Functional MTI (Weak)	18668037	validated	NA	NA	NA
245	mirtarbase	MIMAT0000422	hsa-miR-124-3p	TPM1	7168	ENSG00000140416	Proteomics;Microarray	Non-Functional MTI (Weak)	18668037	validated	NA	NA	NA
246	mirtarbase	MIMAT0000422	hsa-miR-124-3p	CDK6	1021	ENSG00000105810	ChIP-seq//Western blot	Functional MTI	19435910	validated	NA	NA	NA
247	mirtarbase	MIMAT0000422	hsa-miR-124-3p	CDK6	1021	ENSG00000105810	Immunohistochemistry//Luciferase reporter assay//Microarray//qRT-PCR//Western blot	Functional MTI	17308079	validated	NA	NA	NA
248	mirtarbase	MIMAT0000422	hsa-miR-124-3p	CDK6	1021	ENSG00000105810	Luciferase reporter assay//Western blot	Functional MTI	18607543	validated	NA	NA	NA
249	mirtarbase	MIMAT0000422	hsa-miR-124-3p	CDK6	1021	ENSG00000105810	Luciferase reporter assay	Functional MTI	17581274	validated	NA	NA	NA
250	mirtarbase	MIMAT0000422	hsa-miR-124-3p	CDK6	1021	ENSG00000105810	Luciferase reporter assay	Functional MTI	18577219	validated	NA	NA	NA
251	mirtarbase	MIMAT0000422	hsa-miR-124-3p	CDK6	1021	ENSG00000105810	Luciferase reporter assay//qRT-PCR//Western blot	Functional MTI	19843643	validated	NA	NA	NA
252	mirtarbase	MIMAT0000422	hsa-miR-124-3p	CDK6	1021	ENSG00000105810	Luciferase reporter assay//Western blot	Functional MTI	23404119	validated	NA	NA	NA
253	mirtarbase	MIMAT0000422	hsa-miR-124-3p	CDK6	1021	ENSG00000105810	Microarray	Functional MTI (Weak)	18668037	validated	NA	NA	NA
254	mirtarbase	MIMAT0000422	hsa-miR-124-3p	CDK6	1021	ENSG00000105810	Microarray	Functional MTI (Weak)	15685193	validated	NA	NA	NA
255	mirtarbase	MIMAT0000422	hsa-miR-124-3p	RDH10	157506	ENSG00000121039	Luciferase reporter assay//Reporter assay	Functional MTI	17724173	validated	NA	NA	NA
256	mirtarbase	MIMAT0000422	hsa-miR-124-3p	RDH10	157506	ENSG00000121039	Microarray	Functional MTI (Weak)	18668037	validated	NA	NA	NA
257	mirtarbase	MIMAT0000422	hsa-miR-124-3p	CYP1B1	1545	ENSG00000138061	Microarray	Functional MTI (Weak)	15685193	validated	NA	NA	NA
258	mirtarbase	MIMAT0000422	hsa-miR-124-3p	CYP1B1	1545	ENSG00000138061	Microarray	Functional MTI (Weak)	18668037	validated	NA	NA	NA
259	mirtarbase	MIMAT0000422	hsa-miR-124-3p	SLC16A1	6566	ENSG00000155380	Luciferase reporter assay//Western blot//Reporter assay;Western blot;qRT-PCR	Functional MTI	19427019	validated	NA	NA	NA
260	mirtarbase	MIMAT0000422	hsa-miR-124-3p	SLC16A1	6566	ENSG00000155380	Microarray//qRT-PCR	Functional MTI (Weak)	16549876	validated	NA	NA	NA
261	mirtarbase	MIMAT0000422	hsa-miR-124-3p	SLC16A1	6566	ENSG00000155380	Microarray	Functional MTI (Weak)	15685193	validated	NA	NA	NA
262	mirtarbase	MIMAT0000422	hsa-miR-124-3p	SLC16A1	6566	ENSG00000155380	Microarray	Functional MTI (Weak)	18668037	validated	NA	NA	NA
263	mirtarbase	MIMAT0000422	hsa-miR-124-3p	SLC16A1	6566	ENSG00000155380	PAR-CLIP	Functional MTI (Weak)	23446348	validated	NA	NA	NA
264	mirtarbase	MIMAT0000422	hsa-miR-124-3p	SLC16A1	6566	ENSG00000155380	PAR-CLIP	Functional MTI (Weak)	22012620	validated	NA	NA	NA
265	mirtarbase	MIMAT0000422	hsa-miR-124-3p	SLC16A1	6566	ENSG00000155380	PAR-CLIP	Functional MTI (Weak)	20371350	validated	NA	NA	NA
266	mirtarbase	MIMAT0000422	hsa-miR-124-3p	TUBA1A	7846	ENSG00000167552	Microarray	Functional MTI (Weak)	18668037	validated	NA	NA	NA
267	mirtarbase	MIMAT0000422	hsa-miR-124-3p	NRAS	4893	ENSG00000213281	Proteomics;Microarray	Non-Functional MTI (Weak)	18668037	validated	NA	NA	NA
268	mirtarbase	MIMAT0000422	hsa-miR-124-3p	CD164	8763	ENSG00000135535	Microarray//qRT-PCR	Functional MTI (Weak)	16549876	validated	NA	NA	NA
269	mirtarbase	MIMAT0000422	hsa-miR-124-3p	CD164	8763	ENSG00000135535	Microarray	Functional MTI (Weak)	15685193	validated	NA	NA	NA
270	mirtarbase	MIMAT0000422	hsa-miR-124-3p	CD164	8763	ENSG00000135535	Microarray	Functional MTI (Weak)	18668037	validated	NA	NA	NA
271	mirtarbase	MIMAT0000422	hsa-miR-124-3p	CD164	8763	ENSG00000135535	PAR-CLIP	Functional MTI (Weak)	23592263	validated	NA	NA	NA
272	mirtarbase	MIMAT0000422	hsa-miR-124-3p	CD164	8763	ENSG00000135535	PAR-CLIP	Functional MTI (Weak)	21572407	validated	NA	NA	NA
273	mirtarbase	MIMAT0000422	hsa-miR-124-3p	GAS2L1	10634	ENSG00000185340	Microarray//qRT-PCR//qRT-PCR;Other	Functional MTI (Weak)	16549876	validated	NA	NA	NA
274	mirtarbase	MIMAT0000422	hsa-miR-124-3p	LAMC1	3915	ENSG00000135862	Immunoblot//Immunohistochemistry//qRT-PCR//Western blot	Functional MTI	21196113	validated	NA	NA	NA
275	mirtarbase	MIMAT0000422	hsa-miR-124-3p	LAMC1	3915	ENSG00000135862	Microarray//qRT-PCR	Functional MTI (Weak)	16549876	validated	NA	NA	NA
276	mirtarbase	MIMAT0000422	hsa-miR-124-3p	LAMC1	3915	ENSG00000135862	Microarray	Functional MTI (Weak)	15685193	validated	NA	NA	NA
277	mirtarbase	MIMAT0000422	hsa-miR-124-3p	LAMC1	3915	ENSG00000135862	Microarray	Functional MTI (Weak)	18668037	validated	NA	NA	NA
278	mirtarbase	MIMAT0000422	hsa-miR-124-3p	ACAA2	10449	ENSG00000167315	Microarray//qRT-PCR	Functional MTI (Weak)	16549876	validated	NA	NA	NA
279	mirtarbase	MIMAT0000422	hsa-miR-124-3p	ACAA2	10449	ENSG00000167315	Microarray	Functional MTI (Weak)	15685193	validated	NA	NA	NA
280	mirtarbase	MIMAT0000422	hsa-miR-124-3p	ACAA2	10449	ENSG00000167315	Microarray	Functional MTI (Weak)	18668037	validated	NA	NA	NA
281	mirtarbase	MIMAT0000422	hsa-miR-124-3p	SUCLG2	8801	ENSG00000172340	Microarray//qRT-PCR//qRT-PCR;Other	Functional MTI (Weak)	16549876	validated	NA	NA	NA
282	mirtarbase	MIMAT0000422	hsa-miR-124-3p	ATP6V0E1	8992	ENSG00000113732	Microarray//qRT-PCR	Functional MTI (Weak)	16549876	validated	NA	NA	NA
283	mirtarbase	MIMAT0000422	hsa-miR-124-3p	ATP6V0E1	8992	ENSG00000113732	Microarray	Functional MTI (Weak)	15685193	validated	NA	NA	NA
284	mirtarbase	MIMAT0000422	hsa-miR-124-3p	VAMP3	9341	ENSG00000049245	Microarray//qRT-PCR	Functional MTI (Weak)	16549876	validated	NA	NA	NA
285	mirtarbase	MIMAT0000422	hsa-miR-124-3p	VAMP3	9341	ENSG00000049245	Microarray	Functional MTI (Weak)	15685193	validated	NA	NA	NA
286	mirtarbase	MIMAT0000422	hsa-miR-124-3p	VAMP3	9341	ENSG00000049245	Microarray	Functional MTI (Weak)	18668037	validated	NA	NA	NA
287	mirtarbase	MIMAT0000422	hsa-miR-124-3p	CTDSP1	58190	ENSG00000144579	Reporter assay	Functional MTI	17403776	validated	NA	NA	NA
288	mirtarbase	MIMAT0000422	hsa-miR-124-3p	CTDSP1	58190	ENSG00000144579	Microarray	Functional MTI (Weak)	15685193	validated	NA	NA	NA
289	mirtarbase	MIMAT0000422	hsa-miR-124-3p	CTDSP1	58190	ENSG00000144579	Microarray	Functional MTI (Weak)	18668037	validated	NA	NA	NA
290	mirtarbase	MIMAT0000422	hsa-miR-124-3p	CTDSP1	58190	ENSG00000144579	PAR-CLIP	Functional MTI (Weak)	20371350	validated	NA	NA	NA
291	mirtarbase	MIMAT0000422	hsa-miR-124-3p	RHOG	391	ENSG00000177105	Luciferase reporter assay	Functional MTI	22085528	validated	NA	NA	NA
292	mirtarbase	MIMAT0000422	hsa-miR-124-3p	RHOG	391	ENSG00000177105	Luciferase reporter assay//Western blot	Functional MTI	26746014	validated	NA	NA	NA
293	mirtarbase	MIMAT0000422	hsa-miR-124-3p	RHOG	391	ENSG00000177105	Microarray	Functional MTI (Weak)	18668037	validated	NA	NA	NA
294	mirtarbase	MIMAT0000422	hsa-miR-124-3p	NID1	4811	ENSG00000116962	Microarray	Functional MTI (Weak)	18668037	validated	NA	NA	NA
295	mirtarbase	MIMAT0000422	hsa-miR-124-3p	NFATC1	4772	ENSG00000131196	Luciferase reporter assay//qRT-PCR//Western blot	Functional MTI	23853098	validated	NA	NA	NA
296	mirtarbase	MIMAT0000422	hsa-miR-124-3p	NFATC1	4772	ENSG00000131196	Microarray	Functional MTI (Weak)	18668037	validated	NA	NA	NA
297	mirtarbase	MIMAT0000422	hsa-miR-124-3p	E2F5	1875	ENSG00000133740	Microarray	Functional MTI (Weak)	18668037	validated	NA	NA	NA
298	mirtarbase	MIMAT0000422	hsa-miR-124-3p	MYO10	4651	ENSG00000145555	ELISA//Immunohistochemistry//Luciferase reporter assay//Microarray//qRT-PCR//Western blot	Functional MTI	25749519	validated	NA	NA	NA
299	mirtarbase	MIMAT0000422	hsa-miR-124-3p	MYO10	4651	ENSG00000145555	HITS-CLIP	Functional MTI (Weak)	23824327	validated	NA	NA	NA
300	mirtarbase	MIMAT0000422	hsa-miR-124-3p	PDLIM7	9260	ENSG00000196923	Proteomics;Microarray	Functional MTI (Weak)	18668037	validated	NA	NA	NA
301	mirtarbase	MIMAT0000422	hsa-miR-124-3p	SENP8	123228	ENSG00000166192	Microarray	Functional MTI (Weak)	18668037	validated	NA	NA	NA
302	mirtarbase	MIMAT0000422	hsa-miR-124-3p	CAPRIN2	65981	ENSG00000110888	Microarray	Functional MTI (Weak)	18668037	validated	NA	NA	NA
303	mirtarbase	MIMAT0000422	hsa-miR-124-3p	PLSCR3	57048	ENSG00000187838	Microarray	Functional MTI (Weak)	18668037	validated	NA	NA	NA
304	mirtarbase	MIMAT0000422	hsa-miR-124-3p	ZFP36L2	678	ENSG00000152518	Microarray	Functional MTI (Weak)	18668037	validated	NA	NA	NA
305	mirtarbase	MIMAT0000422	hsa-miR-124-3p	STX10	8677	ENSG00000104915	Microarray	Functional MTI (Weak)	18668037	validated	NA	NA	NA
306	mirtarbase	MIMAT0000422	hsa-miR-124-3p	STX10	8677	ENSG00000104915	Microarray	Functional MTI (Weak)	15685193	validated	NA	NA	NA
307	mirtarbase	MIMAT0000422	hsa-miR-124-3p	RFFL	117584	ENSG00000092871	Microarray	Functional MTI (Weak)	18668037	validated	NA	NA	NA
308	mirtarbase	MIMAT0000422	hsa-miR-124-3p	UHMK1	127933	ENSG00000152332	Microarray	Functional MTI (Weak)	15685193	validated	NA	NA	NA
309	mirtarbase	MIMAT0000422	hsa-miR-124-3p	UHMK1	127933	ENSG00000152332	Microarray	Functional MTI (Weak)	18668037	validated	NA	NA	NA
310	mirtarbase	MIMAT0000422	hsa-miR-124-3p	RBM47	54502	ENSG00000163694	Microarray	Functional MTI (Weak)	15685193	validated	NA	NA	NA
311	mirtarbase	MIMAT0000422	hsa-miR-124-3p	RBM47	54502	ENSG00000163694	Microarray	Functional MTI (Weak)	18668037	validated	NA	NA	NA
312	mirtarbase	MIMAT0000422	hsa-miR-124-3p	TIMP3	7078	ENSG00000100234	Microarray	Functional MTI (Weak)	18668037	validated	NA	NA	NA
313	mirtarbase	MIMAT0000422	hsa-miR-124-3p	SERP1	27230	ENSG00000120742	Microarray//qRT-PCR	Functional MTI (Weak)	16549876	validated	NA	NA	NA
314	mirtarbase	MIMAT0000422	hsa-miR-124-3p	SERP1	27230	ENSG00000120742	Microarray	Functional MTI (Weak)	15685193	validated	NA	NA	NA
315	mirtarbase	MIMAT0000422	hsa-miR-124-3p	SERP1	27230	ENSG00000120742	Microarray	Functional MTI (Weak)	18668037	validated	NA	NA	NA
316	mirtarbase	MIMAT0000422	hsa-miR-124-3p	SDC4	6385	ENSG00000124145	Microarray	Functional MTI (Weak)	18668037	validated	NA	NA	NA
317	mirtarbase	MIMAT0000422	hsa-miR-124-3p	LIN7C	55327	ENSG00000148943	Proteomics;Microarray	Functional MTI (Weak)	18668037	validated	NA	NA	NA
318	mirtarbase	MIMAT0000422	hsa-miR-124-3p	SLC25A30	253512	ENSG00000174032	Microarray	Functional MTI (Weak)	15685193	validated	NA	NA	NA
319	mirtarbase	MIMAT0000422	hsa-miR-124-3p	SLC25A30	253512	ENSG00000174032	Microarray	Functional MTI (Weak)	18668037	validated	NA	NA	NA
320	mirtarbase	MIMAT0000422	hsa-miR-124-3p	SLC44A1	23446	ENSG00000070214	Microarray	Functional MTI (Weak)	18668037	validated	NA	NA	NA
321	mirtarbase	MIMAT0000422	hsa-miR-124-3p	GCH1	2643	ENSG00000131979	Microarray	Functional MTI (Weak)	18668037	validated	NA	NA	NA
322	mirtarbase	MIMAT0000422	hsa-miR-124-3p	CHSY1	22856	ENSG00000131873	Microarray	Functional MTI (Weak)	15685193	validated	NA	NA	NA
323	mirtarbase	MIMAT0000422	hsa-miR-124-3p	CHSY1	22856	ENSG00000131873	Microarray	Functional MTI (Weak)	18668037	validated	NA	NA	NA
324	mirtarbase	MIMAT0000422	hsa-miR-124-3p	CHSY1	22856	ENSG00000131873	PAR-CLIP	Functional MTI (Weak)	20371350	validated	NA	NA	NA
325	mirtarbase	MIMAT0000422	hsa-miR-124-3p	PGM2	55276	ENSG00000169299	Microarray	Functional MTI (Weak)	18668037	validated	NA	NA	NA
326	mirtarbase	MIMAT0000422	hsa-miR-124-3p	TNS4	84951	ENSG00000131746	Microarray	Functional MTI (Weak)	18668037	validated	NA	NA	NA
327	mirtarbase	MIMAT0000422	hsa-miR-124-3p	MXD4	10608	ENSG00000123933	Microarray	Functional MTI (Weak)	18668037	validated	NA	NA	NA
328	mirtarbase	MIMAT0000422	hsa-miR-124-3p	ARHGAP29	9411	ENSG00000137962	Microarray	Functional MTI (Weak)	15685193	validated	NA	NA	NA
329	mirtarbase	MIMAT0000422	hsa-miR-124-3p	DFFB	1677	ENSG00000169598	Microarray	Functional MTI (Weak)	15685193	validated	NA	NA	NA
330	mirtarbase	MIMAT0000422	hsa-miR-124-3p	DFFB	1677	ENSG00000169598	Microarray	Functional MTI (Weak)	18668037	validated	NA	NA	NA
331	mirtarbase	MIMAT0000422	hsa-miR-124-3p	TRIM29	23650	ENSG00000137699	Microarray//Microarray;Other	Functional MTI (Weak)	15685193	validated	NA	NA	NA
332	mirtarbase	MIMAT0000422	hsa-miR-124-3p	CDC14B	8555	ENSG00000081377	Microarray	Functional MTI (Weak)	15685193	validated	NA	NA	NA
333	mirtarbase	MIMAT0000422	hsa-miR-124-3p	CDC14B	8555	ENSG00000081377	Microarray	Functional MTI (Weak)	18668037	validated	NA	NA	NA
334	mirtarbase	MIMAT0000422	hsa-miR-124-3p	RARG	5916	ENSG00000172819	Microarray//Microarray;Other	Functional MTI (Weak)	15685193	validated	NA	NA	NA
335	mirtarbase	MIMAT0000422	hsa-miR-124-3p	PARP16	54956	ENSG00000138617	Microarray	Functional MTI (Weak)	15685193	validated	NA	NA	NA
336	mirtarbase	MIMAT0000422	hsa-miR-124-3p	PARP16	54956	ENSG00000138617	Microarray	Functional MTI (Weak)	18668037	validated	NA	NA	NA
337	mirtarbase	MIMAT0000422	hsa-miR-124-3p	PARP16	54956	ENSG00000138617	PAR-CLIP	Functional MTI (Weak)	20371350	validated	NA	NA	NA
338	mirtarbase	MIMAT0000422	hsa-miR-124-3p	ARPC1B	10095	ENSG00000130429	Microarray	Functional MTI (Weak)	15685193	validated	NA	NA	NA
339	mirtarbase	MIMAT0000422	hsa-miR-124-3p	ARPC1B	10095	ENSG00000130429	Proteomics;Microarray	Functional MTI (Weak)	18668037	validated	NA	NA	NA
340	mirtarbase	MIMAT0000422	hsa-miR-124-3p	PTPN12	5782	ENSG00000127947	Microarray	Functional MTI (Weak)	15685193	validated	NA	NA	NA
341	mirtarbase	MIMAT0000422	hsa-miR-124-3p	PTPN12	5782	ENSG00000127947	Microarray	Functional MTI (Weak)	18668037	validated	NA	NA	NA
342	mirtarbase	MIMAT0000422	hsa-miR-124-3p	EYA4	2070	ENSG00000112319	Microarray//Microarray;Other	Functional MTI (Weak)	15685193	validated	NA	NA	NA
343	mirtarbase	MIMAT0000422	hsa-miR-124-3p	TARBP1	6894	ENSG00000059588	Microarray	Functional MTI (Weak)	15685193	validated	NA	NA	NA
344	mirtarbase	MIMAT0000422	hsa-miR-124-3p	TARBP1	6894	ENSG00000059588	Microarray	Functional MTI (Weak)	18668037	validated	NA	NA	NA
345	mirtarbase	MIMAT0000422	hsa-miR-124-3p	MAD2L2	10459	ENSG00000116670	Microarray	Functional MTI (Weak)	18668037	validated	NA	NA	NA
346	mirtarbase	MIMAT0000422	hsa-miR-124-3p	MAD2L2	10459	ENSG00000116670	Microarray	Functional MTI (Weak)	15685193	validated	NA	NA	NA
347	mirtarbase	MIMAT0000422	hsa-miR-124-3p	LMNB1	4001	ENSG00000113368	Proteomics;Microarray	Functional MTI (Weak)	18668037	validated	NA	NA	NA
348	mirtarbase	MIMAT0000422	hsa-miR-124-3p	LMNB1	4001	ENSG00000113368	Microarray	Functional MTI (Weak)	15685193	validated	NA	NA	NA
349	mirtarbase	MIMAT0000422	hsa-miR-124-3p	LMNB1	4001	ENSG00000113368	PAR-CLIP	Functional MTI (Weak)	20371350	validated	NA	NA	NA
350	mirtarbase	MIMAT0000422	hsa-miR-124-3p	G3BP1	10146	ENSG00000145907	Microarray	Functional MTI (Weak)	15685193	validated	NA	NA	NA
351	mirtarbase	MIMAT0000422	hsa-miR-124-3p	G3BP1	10146	ENSG00000145907	Proteomics;Microarray	Functional MTI (Weak)	18668037	validated	NA	NA	NA
352	mirtarbase	MIMAT0000422	hsa-miR-124-3p	G3BP1	10146	ENSG00000145907	PAR-CLIP	Functional MTI (Weak)	22012620	validated	NA	NA	NA
353	mirtarbase	MIMAT0000422	hsa-miR-124-3p	KANK1	23189	ENSG00000107104	Microarray	Functional MTI (Weak)	15685193	validated	NA	NA	NA
354	mirtarbase	MIMAT0000422	hsa-miR-124-3p	KANK1	23189	ENSG00000107104	Microarray	Functional MTI (Weak)	18668037	validated	NA	NA	NA
355	mirtarbase	MIMAT0000422	hsa-miR-124-3p	CPNE3	8895	ENSG00000085719	Microarray//Microarray;Other	Functional MTI (Weak)	15685193	validated	NA	NA	NA
356	mirtarbase	MIMAT0000422	hsa-miR-124-3p	SLC15A4	121260	ENSG00000139370	Microarray	Functional MTI (Weak)	15685193	validated	NA	NA	NA
357	mirtarbase	MIMAT0000422	hsa-miR-124-3p	SLC15A4	121260	ENSG00000139370	Microarray	Functional MTI (Weak)	18668037	validated	NA	NA	NA
358	mirtarbase	MIMAT0000422	hsa-miR-124-3p	DHCR24	1718	ENSG00000116133	Microarray//Microarray;Other	Functional MTI (Weak)	15685193	validated	NA	NA	NA
359	mirtarbase	MIMAT0000422	hsa-miR-124-3p	ACTR8	93973	ENSG00000113812	Microarray//Microarray;Other	Functional MTI (Weak)	15685193	validated	NA	NA	NA
360	mirtarbase	MIMAT0000422	hsa-miR-124-3p	MYH9	4627	ENSG00000100345	Microarray	Functional MTI (Weak)	15685193	validated	NA	NA	NA
361	mirtarbase	MIMAT0000422	hsa-miR-124-3p	MYH9	4627	ENSG00000100345	Proteomics;Microarray	Non-Functional MTI (Weak)	18668037	validated	NA	NA	NA
362	mirtarbase	MIMAT0000422	hsa-miR-124-3p	ELF4	2000	ENSG00000102034	Microarray	Functional MTI (Weak)	15685193	validated	NA	NA	NA
363	mirtarbase	MIMAT0000422	hsa-miR-124-3p	ELF4	2000	ENSG00000102034	Microarray	Functional MTI (Weak)	18668037	validated	NA	NA	NA
364	mirtarbase	MIMAT0000422	hsa-miR-124-3p	MAPK1IP1L	93487	ENSG00000168175	Microarray	Functional MTI (Weak)	18668037	validated	NA	NA	NA
365	mirtarbase	MIMAT0000422	hsa-miR-124-3p	MAPK1IP1L	93487	ENSG00000168175	Microarray	Functional MTI (Weak)	15685193	validated	NA	NA	NA
366	mirtarbase	MIMAT0000422	hsa-miR-124-3p	CDCA7	83879	ENSG00000144354	Microarray	Functional MTI (Weak)	15685193	validated	NA	NA	NA
367	mirtarbase	MIMAT0000422	hsa-miR-124-3p	CDCA7	83879	ENSG00000144354	Microarray	Functional MTI (Weak)	18668037	validated	NA	NA	NA
368	mirtarbase	MIMAT0000422	hsa-miR-124-3p	STOM	2040	ENSG00000148175	Microarray	Functional MTI (Weak)	15685193	validated	NA	NA	NA
369	mirtarbase	MIMAT0000422	hsa-miR-124-3p	STOM	2040	ENSG00000148175	Proteomics;Microarray	Functional MTI (Weak)	18668037	validated	NA	NA	NA
370	mirtarbase	MIMAT0000422	hsa-miR-124-3p	MTMR6	9107	ENSG00000139505	Microarray	Functional MTI (Weak)	15685193	validated	NA	NA	NA
371	mirtarbase	MIMAT0000422	hsa-miR-124-3p	MTMR6	9107	ENSG00000139505	Microarray	Functional MTI (Weak)	18668037	validated	NA	NA	NA
372	mirtarbase	MIMAT0000422	hsa-miR-124-3p	POLR3G	10622	ENSG00000113356	Microarray	Functional MTI (Weak)	15685193	validated	NA	NA	NA
373	mirtarbase	MIMAT0000422	hsa-miR-124-3p	OSBPL8	114882	ENSG00000091039	Microarray	Functional MTI (Weak)	15685193	validated	NA	NA	NA
374	mirtarbase	MIMAT0000422	hsa-miR-124-3p	OSBPL8	114882	ENSG00000091039	Microarray	Functional MTI (Weak)	18668037	validated	NA	NA	NA
375	mirtarbase	MIMAT0000422	hsa-miR-124-3p	BTG3	10950	ENSG00000154640	Microarray	Functional MTI (Weak)	18668037	validated	NA	NA	NA
376	mirtarbase	MIMAT0000422	hsa-miR-124-3p	BTG3	10950	ENSG00000154640	Microarray	Functional MTI (Weak)	15685193	validated	NA	NA	NA
377	mirtarbase	MIMAT0000422	hsa-miR-124-3p	SLC17A5	26503	ENSG00000119899	Microarray	Functional MTI (Weak)	15685193	validated	NA	NA	NA
378	mirtarbase	MIMAT0000422	hsa-miR-124-3p	SLC17A5	26503	ENSG00000119899	Microarray	Functional MTI (Weak)	18668037	validated	NA	NA	NA
379	mirtarbase	MIMAT0000422	hsa-miR-124-3p	VPS37C	55048	ENSG00000167987	Microarray	Functional MTI (Weak)	15685193	validated	NA	NA	NA
380	mirtarbase	MIMAT0000422	hsa-miR-124-3p	VPS37C	55048	ENSG00000167987	Microarray	Functional MTI (Weak)	18668037	validated	NA	NA	NA
381	mirtarbase	MIMAT0000422	hsa-miR-124-3p	SEC11A	23478	ENSG00000140612	Microarray	Functional MTI (Weak)	15685193	validated	NA	NA	NA
382	mirtarbase	MIMAT0000422	hsa-miR-124-3p	SEC11A	23478	ENSG00000140612	Microarray	Functional MTI (Weak)	18668037	validated	NA	NA	NA
383	mirtarbase	MIMAT0000422	hsa-miR-124-3p	USP48	84196	ENSG00000090686	Microarray//Microarray;Other	Functional MTI (Weak)	15685193	validated	NA	NA	NA
384	mirtarbase	MIMAT0000422	hsa-miR-124-3p	PTTG1IP	754	ENSG00000183255	Microarray	Functional MTI (Weak)	15685193	validated	NA	NA	NA
385	mirtarbase	MIMAT0000422	hsa-miR-124-3p	PTTG1IP	754	ENSG00000183255	Microarray	Functional MTI (Weak)	18668037	validated	NA	NA	NA
386	mirtarbase	MIMAT0000422	hsa-miR-124-3p	PGM1	5236	ENSG00000079739	Microarray	Functional MTI (Weak)	15685193	validated	NA	NA	NA
387	mirtarbase	MIMAT0000422	hsa-miR-124-3p	PGM1	5236	ENSG00000079739	Microarray	Functional MTI (Weak)	18668037	validated	NA	NA	NA
388	mirtarbase	MIMAT0000422	hsa-miR-124-3p	TOM1L1	10040	ENSG00000141198	Microarray//Microarray;Other	Functional MTI (Weak)	15685193	validated	NA	NA	NA
389	mirtarbase	MIMAT0000422	hsa-miR-124-3p	SMAD5	4090	ENSG00000113658	Microarray	Functional MTI (Weak)	15685193	validated	NA	NA	NA
390	mirtarbase	MIMAT0000422	hsa-miR-124-3p	NFIC	4782	ENSG00000141905	Proteomics	Functional MTI (Weak)	18668037	validated	NA	NA	NA
391	mirtarbase	MIMAT0000422	hsa-miR-124-3p	NFIC	4782	ENSG00000141905	Microarray	Functional MTI (Weak)	15685193	validated	NA	NA	NA
392	mirtarbase	MIMAT0000422	hsa-miR-124-3p	NFIC	4782	ENSG00000141905	PAR-CLIP	Functional MTI (Weak)	26701625	validated	NA	NA	NA
393	mirtarbase	MIMAT0000422	hsa-miR-124-3p	RYK	6259	ENSG00000163785	Microarray//Microarray;Other	Functional MTI (Weak)	15685193	validated	NA	NA	NA
394	mirtarbase	MIMAT0000422	hsa-miR-124-3p	RBMS1	5937	ENSG00000153250	Microarray	Functional MTI (Weak)	15685193	validated	NA	NA	NA
395	mirtarbase	MIMAT0000422	hsa-miR-124-3p	GMCL1	64395	ENSG00000087338	Microarray	Functional MTI (Weak)	18668037	validated	NA	NA	NA
396	mirtarbase	MIMAT0000422	hsa-miR-124-3p	ENDOD1	23052	ENSG00000149218	Microarray	Functional MTI (Weak)	15685193	validated	NA	NA	NA
397	mirtarbase	MIMAT0000422	hsa-miR-124-3p	ENDOD1	23052	ENSG00000149218	Microarray	Functional MTI (Weak)	18668037	validated	NA	NA	NA
398	mirtarbase	MIMAT0000422	hsa-miR-124-3p	LRRC58	116064	ENSG00000163428	Microarray	Functional MTI (Weak)	18668037	validated	NA	NA	NA
399	mirtarbase	MIMAT0000422	hsa-miR-124-3p	LRRC58	116064	ENSG00000163428	PAR-CLIP	Functional MTI (Weak)	20371350	validated	NA	NA	NA
400	mirtarbase	MIMAT0000422	hsa-miR-124-3p	NFIB	4781	ENSG00000147862	Proteomics;Microarray	Functional MTI (Weak)	18668037	validated	NA	NA	NA
401	mirtarbase	MIMAT0000422	hsa-miR-124-3p	E2F6	1876	ENSG00000169016	Luciferase reporter assay//qRT-PCR//Western blot	Functional MTI	19843643	validated	NA	NA	NA
402	mirtarbase	MIMAT0000422	hsa-miR-124-3p	DNMT3B	1789	ENSG00000088305	Mass spectrometry//Western blot	Functional MTI	26497367	validated	NA	NA	NA
403	mirtarbase	MIMAT0000422	hsa-miR-124-3p	CDKN2A	1029	ENSG00000147889	Proteomics;Microarray	Functional MTI (Weak)	18668037	validated	NA	NA	NA
404	mirtarbase	MIMAT0000422	hsa-miR-124-3p	PPARA	5465	ENSG00000186951	Microarray	Functional MTI (Weak)	18668037	validated	NA	NA	NA
405	mirtarbase	MIMAT0000422	hsa-miR-124-3p	CDKN1A	1026	ENSG00000124762	PAR-CLIP	Functional MTI (Weak)	27292025	validated	NA	NA	NA
406	mirtarbase	MIMAT0000422	hsa-miR-124-3p	SLC7A1	6541	ENSG00000139514	Microarray	Functional MTI (Weak)	18668037	validated	NA	NA	NA
407	mirtarbase	MIMAT0000422	hsa-miR-124-3p	GRIA2	2891	ENSG00000120251	Luciferase reporter assay//qRT-PCR	Functional MTI	23595422	validated	NA	NA	NA
408	mirtarbase	MIMAT0000422	hsa-miR-124-3p	GRIA2	2891	ENSG00000120251	Luciferase reporter assay	Functional MTI	27013590	validated	NA	NA	NA
409	mirtarbase	MIMAT0000422	hsa-miR-124-3p	CAMTA1	23261	ENSG00000171735	Luciferase reporter assay//qRT-PCR//Western blot	Functional MTI	23853098	validated	NA	NA	NA
410	mirtarbase	MIMAT0000422	hsa-miR-124-3p	BACE1	23621	ENSG00000186318	Luciferase reporter assay	Non-Functional MTI	18434550	validated	NA	NA	NA
411	mirtarbase	MIMAT0000422	hsa-miR-124-3p	HIPK3	10114	ENSG00000110422	Microarray	Functional MTI (Weak)	18668037	validated	NA	NA	NA
412	mirtarbase	MIMAT0000422	hsa-miR-124-3p	IL6R	3570	ENSG00000160712	ELISA//Flow//Immunohistochemistry//Immunoprecipitaion//In situ hybridization//Luciferase reporter assay//Microarray//qRT-PCR//Western blot	Functional MTI	22153071	validated	NA	NA	NA
413	mirtarbase	MIMAT0000422	hsa-miR-124-3p	IL6R	3570	ENSG00000160712	ELISA//Flow//qRT-PCR//Western blot	Functional MTI	27824145	validated	NA	NA	NA
414	mirtarbase	MIMAT0000422	hsa-miR-124-3p	LAMB3	3914	ENSG00000196878	Microarray	Functional MTI (Weak)	18668037	validated	NA	NA	NA
415	mirtarbase	MIMAT0000422	hsa-miR-124-3p	SP1	6667	ENSG00000185591	Microarray	Functional MTI (Weak)	15685193	validated	NA	NA	NA
416	mirtarbase	MIMAT0000422	hsa-miR-124-3p	SP1	6667	ENSG00000185591	Proteomics;Microarray	Functional MTI (Weak)	18668037	validated	NA	NA	NA
417	mirtarbase	MIMAT0000422	hsa-miR-124-3p	SP1	6667	ENSG00000185591	PAR-CLIP	Functional MTI (Weak)	20371350	validated	NA	NA	NA
418	mirtarbase	MIMAT0000422	hsa-miR-124-3p	SP3	6670	ENSG00000172845	Proteomics;Microarray	Functional MTI (Weak)	18668037	validated	NA	NA	NA
419	mirtarbase	MIMAT0000422	hsa-miR-124-3p	COL4A1	1282	ENSG00000187498	Microarray	Functional MTI (Weak)	18668037	validated	NA	NA	NA
420	mirtarbase	MIMAT0000422	hsa-miR-124-3p	COL1A1	1277	ENSG00000108821	Proteomics;Microarray	Functional MTI (Weak)	18668037	validated	NA	NA	NA
421	mirtarbase	MIMAT0000422	hsa-miR-124-3p	ADCY6	112	ENSG00000174233	Microarray	Functional MTI (Weak)	18668037	validated	NA	NA	NA
422	mirtarbase	MIMAT0000422	hsa-miR-124-3p	MAP3K8	1326	ENSG00000107968	Microarray	Functional MTI (Weak)	18668037	validated	NA	NA	NA
423	mirtarbase	MIMAT0000422	hsa-miR-124-3p	RAVER2	55225	ENSG00000162437	Microarray//qRT-PCR//qRT-PCR;Other	Functional MTI (Weak)	16549876	validated	NA	NA	NA
424	mirtarbase	MIMAT0000422	hsa-miR-124-3p	CEBPA	1050	ENSG00000245848	Luciferase reporter assay//Western blot//Reporter assay	Functional MTI	18451139	validated	NA	NA	NA
425	mirtarbase	MIMAT0000422	hsa-miR-124-3p	CEBPA	1050	ENSG00000245848	Microarray	Functional MTI (Weak)	15685193	validated	NA	NA	NA
426	mirtarbase	MIMAT0000422	hsa-miR-124-3p	HCN2	610	ENSG00000099822	Microarray	Functional MTI (Weak)	18668037	validated	NA	NA	NA
427	mirtarbase	MIMAT0000422	hsa-miR-124-3p	TP63	8626	ENSG00000073282	Microarray	Functional MTI (Weak)	18668037	validated	NA	NA	NA
428	mirtarbase	MIMAT0000422	hsa-miR-124-3p	LITAF	9516	ENSG00000189067	Microarray	Functional MTI (Weak)	15685193	validated	NA	NA	NA
429	mirtarbase	MIMAT0000422	hsa-miR-124-3p	LITAF	9516	ENSG00000189067	Microarray	Functional MTI (Weak)	18668037	validated	NA	NA	NA
430	mirtarbase	MIMAT0000422	hsa-miR-124-3p	PPP1R13L	10848	ENSG00000104881	Luciferase reporter assay//Western Blotting//qRT-PCR	Functional MTI	23691514	validated	NA	NA	NA
431	mirtarbase	MIMAT0000422	hsa-miR-124-3p	PPP1R13L	10848	ENSG00000104881	Luciferase reporter assay//Western blot	Functional MTI	23624869	validated	NA	NA	NA
432	mirtarbase	MIMAT0000422	hsa-miR-124-3p	PPP1R13L	10848	ENSG00000104881	Microarray	Functional MTI (Weak)	15685193	validated	NA	NA	NA
433	mirtarbase	MIMAT0000422	hsa-miR-124-3p	PPP1R13L	10848	ENSG00000104881	Microarray	Functional MTI (Weak)	18668037	validated	NA	NA	NA
434	mirtarbase	MIMAT0000422	hsa-miR-124-3p	PLOD3	8985	ENSG00000106397	Microarray	Functional MTI (Weak)	15685193	validated	NA	NA	NA
435	mirtarbase	MIMAT0000422	hsa-miR-124-3p	PLOD3	8985	ENSG00000106397	Proteomics;Microarray	Functional MTI (Weak)	18668037	validated	NA	NA	NA
436	mirtarbase	MIMAT0000422	hsa-miR-124-3p	CDCA7L	55536	ENSG00000164649	Microarray	Functional MTI (Weak)	15685193	validated	NA	NA	NA
437	mirtarbase	MIMAT0000422	hsa-miR-124-3p	CDCA7L	55536	ENSG00000164649	Proteomics	Functional MTI (Weak)	18668037	validated	NA	NA	NA
438	mirtarbase	MIMAT0000422	hsa-miR-124-3p	DNAJC1	64215	ENSG00000136770	Microarray	Functional MTI (Weak)	15685193	validated	NA	NA	NA
439	mirtarbase	MIMAT0000422	hsa-miR-124-3p	DNAJC1	64215	ENSG00000136770	Microarray	Functional MTI (Weak)	18668037	validated	NA	NA	NA
440	mirtarbase	MIMAT0000422	hsa-miR-124-3p	CAV1	857	ENSG00000105974	Luciferase reporter assay//qRT-PCR//Western blot	Functional MTI	24000013	validated	NA	NA	NA
441	mirtarbase	MIMAT0000422	hsa-miR-124-3p	CAV1	857	ENSG00000105974	Western blot	Functional MTI	26002553	validated	NA	NA	NA
442	mirtarbase	MIMAT0000422	hsa-miR-124-3p	CAV1	857	ENSG00000105974	Microarray	Functional MTI (Weak)	15685193	validated	NA	NA	NA
443	mirtarbase	MIMAT0000422	hsa-miR-124-3p	CAV1	857	ENSG00000105974	Proteomics;Microarray	Functional MTI (Weak)	18668037	validated	NA	NA	NA
444	mirtarbase	MIMAT0000422	hsa-miR-124-3p	TJP2	9414	ENSG00000119139	Microarray	Functional MTI (Weak)	15685193	validated	NA	NA	NA
445	mirtarbase	MIMAT0000422	hsa-miR-124-3p	TJP2	9414	ENSG00000119139	Microarray	Functional MTI (Weak)	18668037	validated	NA	NA	NA
446	mirtarbase	MIMAT0000422	hsa-miR-124-3p	SYNGR2	9144	ENSG00000108639	Microarray	Functional MTI (Weak)	15685193	validated	NA	NA	NA
447	mirtarbase	MIMAT0000422	hsa-miR-124-3p	SYNGR2	9144	ENSG00000108639	Microarray	Functional MTI (Weak)	18668037	validated	NA	NA	NA
448	mirtarbase	MIMAT0000422	hsa-miR-124-3p	SNAI2	6591	ENSG00000019549	Luciferase reporter assay	Functional MTI	22253443	validated	NA	NA	NA
449	mirtarbase	MIMAT0000422	hsa-miR-124-3p	SNAI2	6591	ENSG00000019549	Luciferase reporter assay	Functional MTI	22262409	validated	NA	NA	NA
450	mirtarbase	MIMAT0000422	hsa-miR-124-3p	SNAI2	6591	ENSG00000019549	Immunoblot//Immunofluorescence//Luciferase reporter assay//qRT-PCR	Functional MTI	23250910	validated	NA	NA	NA
451	mirtarbase	MIMAT0000422	hsa-miR-124-3p	SNAI2	6591	ENSG00000019549	Microarray	Functional MTI (Weak)	15685193	validated	NA	NA	NA
452	mirtarbase	MIMAT0000422	hsa-miR-124-3p	SNAI2	6591	ENSG00000019549	Microarray	Functional MTI (Weak)	18668037	validated	NA	NA	NA
453	mirtarbase	MIMAT0000422	hsa-miR-124-3p	AP1M2	10053	ENSG00000129354	Microarray	Functional MTI (Weak)	15685193	validated	NA	NA	NA
454	mirtarbase	MIMAT0000422	hsa-miR-124-3p	AP1M2	10053	ENSG00000129354	Microarray	Functional MTI (Weak)	18668037	validated	NA	NA	NA
455	mirtarbase	MIMAT0000422	hsa-miR-124-3p	TWIST2	117581	ENSG00000233608	Microarray//Microarray;Other	Functional MTI (Weak)	15685193	validated	NA	NA	NA
456	mirtarbase	MIMAT0000422	hsa-miR-124-3p	LRRC1	55227	ENSG00000137269	Microarray	Functional MTI (Weak)	15685193	validated	NA	NA	NA
457	mirtarbase	MIMAT0000422	hsa-miR-124-3p	LRRC1	55227	ENSG00000137269	Microarray	Functional MTI (Weak)	18668037	validated	NA	NA	NA
458	mirtarbase	MIMAT0000422	hsa-miR-124-3p	LRRC1	55227	ENSG00000137269	PAR-CLIP	Functional MTI (Weak)	20371350	validated	NA	NA	NA
459	mirtarbase	MIMAT0000422	hsa-miR-124-3p	HADHB	3032	ENSG00000138029	Proteomics	Functional MTI (Weak)	18668037	validated	NA	NA	NA
460	mirtarbase	MIMAT0000422	hsa-miR-124-3p	HADHB	3032	ENSG00000138029	Microarray	Functional MTI (Weak)	15685193	validated	NA	NA	NA
461	mirtarbase	MIMAT0000422	hsa-miR-124-3p	TMEM109	79073	ENSG00000110108	Microarray	Functional MTI (Weak)	15685193	validated	NA	NA	NA
462	mirtarbase	MIMAT0000422	hsa-miR-124-3p	TMEM109	79073	ENSG00000110108	Microarray	Functional MTI (Weak)	18668037	validated	NA	NA	NA
463	mirtarbase	MIMAT0000422	hsa-miR-124-3p	AK2	204	ENSG00000004455	Microarray//Microarray;Other	Functional MTI (Weak)	15685193	validated	NA	NA	NA
464	mirtarbase	MIMAT0000422	hsa-miR-124-3p	HADH	3033	ENSG00000138796	Microarray	Functional MTI (Weak)	15685193	validated	NA	NA	NA
465	mirtarbase	MIMAT0000422	hsa-miR-124-3p	HADH	3033	ENSG00000138796	Microarray	Functional MTI (Weak)	18668037	validated	NA	NA	NA
466	mirtarbase	MIMAT0000422	hsa-miR-124-3p	FCHO2	115548	ENSG00000157107	Microarray	Functional MTI (Weak)	15685193	validated	NA	NA	NA
467	mirtarbase	MIMAT0000422	hsa-miR-124-3p	FCHO2	115548	ENSG00000157107	Microarray	Functional MTI (Weak)	18668037	validated	NA	NA	NA
468	mirtarbase	MIMAT0000422	hsa-miR-124-3p	TEAD1	7003	ENSG00000187079	Proteomics;Microarray	Functional MTI (Weak)	18668037	validated	NA	NA	NA
469	mirtarbase	MIMAT0000422	hsa-miR-124-3p	TEAD1	7003	ENSG00000187079	Microarray	Functional MTI (Weak)	15685193	validated	NA	NA	NA
470	mirtarbase	MIMAT0000422	hsa-miR-124-3p	RNPEPL1	57140	ENSG00000142327	Microarray	Functional MTI (Weak)	15685193	validated	NA	NA	NA
471	mirtarbase	MIMAT0000422	hsa-miR-124-3p	RNPEPL1	57140	ENSG00000142327	Microarray	Functional MTI (Weak)	18668037	validated	NA	NA	NA
472	mirtarbase	MIMAT0000422	hsa-miR-124-3p	ABHD5	51099	ENSG00000011198	Microarray	Functional MTI (Weak)	15685193	validated	NA	NA	NA
473	mirtarbase	MIMAT0000422	hsa-miR-124-3p	ABHD5	51099	ENSG00000011198	Microarray	Functional MTI (Weak)	18668037	validated	NA	NA	NA
474	mirtarbase	MIMAT0000422	hsa-miR-124-3p	ELOVL1	64834	ENSG00000066322	Microarray	Functional MTI (Weak)	15685193	validated	NA	NA	NA
475	mirtarbase	MIMAT0000422	hsa-miR-124-3p	ELOVL1	64834	ENSG00000066322	Microarray	Functional MTI (Weak)	18668037	validated	NA	NA	NA
476	mirtarbase	MIMAT0000422	hsa-miR-124-3p	ARHGEF1	9138	ENSG00000076928	Microarray	Functional MTI (Weak)	15685193	validated	NA	NA	NA
477	mirtarbase	MIMAT0000422	hsa-miR-124-3p	ARHGEF1	9138	ENSG00000076928	Microarray	Functional MTI (Weak)	18668037	validated	NA	NA	NA
478	mirtarbase	MIMAT0000422	hsa-miR-124-3p	SWAP70	23075	ENSG00000133789	Microarray//Microarray;Other	Functional MTI (Weak)	15685193	validated	NA	NA	NA
479	mirtarbase	MIMAT0000422	hsa-miR-124-3p	TLN1	7094	ENSG00000137076	Microarray	Functional MTI (Weak)	15685193	validated	NA	NA	NA
480	mirtarbase	MIMAT0000422	hsa-miR-124-3p	TLN1	7094	ENSG00000137076	Proteomics;Microarray	Functional MTI (Weak)	18668037	validated	NA	NA	NA
481	mirtarbase	MIMAT0000422	hsa-miR-124-3p	TRIP11	9321	ENSG00000100815	Microarray	Functional MTI (Weak)	15685193	validated	NA	NA	NA
482	mirtarbase	MIMAT0000422	hsa-miR-124-3p	SYPL1	6856	ENSG00000008282	Microarray	Functional MTI (Weak)	15685193	validated	NA	NA	NA
483	mirtarbase	MIMAT0000422	hsa-miR-124-3p	SYPL1	6856	ENSG00000008282	Microarray	Functional MTI (Weak)	18668037	validated	NA	NA	NA
484	mirtarbase	MIMAT0000422	hsa-miR-124-3p	SYPL1	6856	ENSG00000008282	PAR-CLIP	Functional MTI (Weak)	23446348	validated	NA	NA	NA
485	mirtarbase	MIMAT0000422	hsa-miR-124-3p	STX2	2054	ENSG00000111450	Microarray	Functional MTI (Weak)	15685193	validated	NA	NA	NA
486	mirtarbase	MIMAT0000422	hsa-miR-124-3p	PHF19	26147	ENSG00000119403	Microarray	Functional MTI (Weak)	15685193	validated	NA	NA	NA
487	mirtarbase	MIMAT0000422	hsa-miR-124-3p	PHF19	26147	ENSG00000119403	Microarray	Functional MTI (Weak)	18668037	validated	NA	NA	NA
488	mirtarbase	MIMAT0000422	hsa-miR-124-3p	TMBIM1	64114	ENSG00000135926	Microarray	Functional MTI (Weak)	15685193	validated	NA	NA	NA
489	mirtarbase	MIMAT0000422	hsa-miR-124-3p	TMBIM1	64114	ENSG00000135926	Microarray	Functional MTI (Weak)	18668037	validated	NA	NA	NA
490	mirtarbase	MIMAT0000422	hsa-miR-124-3p	LDLRAP1	26119	ENSG00000157978	Microarray	Functional MTI (Weak)	15685193	validated	NA	NA	NA
491	mirtarbase	MIMAT0000422	hsa-miR-124-3p	LDLRAP1	26119	ENSG00000157978	Microarray	Functional MTI (Weak)	18668037	validated	NA	NA	NA
492	mirtarbase	MIMAT0000422	hsa-miR-124-3p	TSC22D4	81628	ENSG00000166925	Microarray	Functional MTI (Weak)	15685193	validated	NA	NA	NA
493	mirtarbase	MIMAT0000422	hsa-miR-124-3p	TSC22D4	81628	ENSG00000166925	Microarray	Functional MTI (Weak)	18668037	validated	NA	NA	NA
494	mirtarbase	MIMAT0000422	hsa-miR-124-3p	TSC22D4	81628	ENSG00000166925	PAR-CLIP	Functional MTI (Weak)	24398324	validated	NA	NA	NA
495	mirtarbase	MIMAT0000422	hsa-miR-124-3p	TSC22D4	81628	ENSG00000166925	PAR-CLIP	Functional MTI (Weak)	20371350	validated	NA	NA	NA
496	mirtarbase	MIMAT0000422	hsa-miR-124-3p	GNAI3	2773	ENSG00000065135	Microarray//Microarray;Other	Functional MTI (Weak)	15685193	validated	NA	NA	NA
497	mirtarbase	MIMAT0000422	hsa-miR-124-3p	F11R	50848	ENSG00000158769	Microarray	Functional MTI (Weak)	15685193	validated	NA	NA	NA
498	mirtarbase	MIMAT0000422	hsa-miR-124-3p	F11R	50848	ENSG00000158769	Microarray	Functional MTI (Weak)	18668037	validated	NA	NA	NA
499	mirtarbase	MIMAT0000422	hsa-miR-124-3p	GTPBP8	29083	ENSG00000163607	Microarray	Functional MTI (Weak)	15685193	validated	NA	NA	NA
500	mirtarbase	MIMAT0000422	hsa-miR-124-3p	MPHOSPH9	10198	ENSG00000051825	Microarray//Microarray;Other	Functional MTI (Weak)	15685193	validated	NA	NA	NA
501	mirtarbase	MIMAT0000422	hsa-miR-124-3p	B4GALT1	2683	ENSG00000086062	Luciferase reporter assay//qRT-PCR//Western blot	Functional MTI	27516205	validated	NA	NA	NA
502	mirtarbase	MIMAT0000422	hsa-miR-124-3p	B4GALT1	2683	ENSG00000086062	Microarray	Functional MTI (Weak)	15685193	validated	NA	NA	NA
503	mirtarbase	MIMAT0000422	hsa-miR-124-3p	B4GALT1	2683	ENSG00000086062	Microarray	Functional MTI (Weak)	18668037	validated	NA	NA	NA
504	mirtarbase	MIMAT0000422	hsa-miR-124-3p	ZBED3	84327	ENSG00000132846	Microarray	Functional MTI (Weak)	15685193	validated	NA	NA	NA
505	mirtarbase	MIMAT0000422	hsa-miR-124-3p	ZBED3	84327	ENSG00000132846	Microarray	Functional MTI (Weak)	18668037	validated	NA	NA	NA
506	mirtarbase	MIMAT0000422	hsa-miR-124-3p	PGRMC2	10424	ENSG00000164040	Microarray	Functional MTI (Weak)	15685193	validated	NA	NA	NA
507	mirtarbase	MIMAT0000422	hsa-miR-124-3p	PGRMC2	10424	ENSG00000164040	Microarray	Functional MTI (Weak)	18668037	validated	NA	NA	NA
508	mirtarbase	MIMAT0000422	hsa-miR-124-3p	NECAP2	55707	ENSG00000157191	Microarray	Functional MTI (Weak)	15685193	validated	NA	NA	NA
509	mirtarbase	MIMAT0000422	hsa-miR-124-3p	NECAP2	55707	ENSG00000157191	Microarray	Functional MTI (Weak)	18668037	validated	NA	NA	NA
510	mirtarbase	MIMAT0000422	hsa-miR-124-3p	DNM2	1785	ENSG00000079805	Microarray	Functional MTI (Weak)	15685193	validated	NA	NA	NA
511	mirtarbase	MIMAT0000422	hsa-miR-124-3p	DNM2	1785	ENSG00000079805	Proteomics;Microarray	Functional MTI (Weak)	18668037	validated	NA	NA	NA
512	mirtarbase	MIMAT0000422	hsa-miR-124-3p	TUBB6	84617	ENSG00000176014	Microarray	Functional MTI (Weak)	15685193	validated	NA	NA	NA
513	mirtarbase	MIMAT0000422	hsa-miR-124-3p	ARFIP1	27236	ENSG00000164144	Microarray	Functional MTI (Weak)	18668037	validated	NA	NA	NA
514	mirtarbase	MIMAT0000422	hsa-miR-124-3p	ARFIP1	27236	ENSG00000164144	Microarray	Functional MTI (Weak)	15685193	validated	NA	NA	NA
515	mirtarbase	MIMAT0000422	hsa-miR-124-3p	MDFIC	29969	ENSG00000135272	Microarray	Functional MTI (Weak)	15685193	validated	NA	NA	NA
516	mirtarbase	MIMAT0000422	hsa-miR-124-3p	TSKU	25987	ENSG00000182704	Microarray	Functional MTI (Weak)	15685193	validated	NA	NA	NA
517	mirtarbase	MIMAT0000422	hsa-miR-124-3p	TSKU	25987	ENSG00000182704	Microarray	Functional MTI (Weak)	18668037	validated	NA	NA	NA
518	mirtarbase	MIMAT0000422	hsa-miR-124-3p	NME4	4833	ENSG00000103202	Microarray	Functional MTI (Weak)	15685193	validated	NA	NA	NA
519	mirtarbase	MIMAT0000422	hsa-miR-124-3p	CTNND1	1500	ENSG00000198561	Microarray	Functional MTI (Weak)	15685193	validated	NA	NA	NA
520	mirtarbase	MIMAT0000422	hsa-miR-124-3p	CTNND1	1500	ENSG00000198561	Microarray	Functional MTI (Weak)	18668037	validated	NA	NA	NA
521	mirtarbase	MIMAT0000422	hsa-miR-124-3p	PODXL	5420	ENSG00000128567	Microarray	Functional MTI (Weak)	15685193	validated	NA	NA	NA
522	mirtarbase	MIMAT0000422	hsa-miR-124-3p	PODXL	5420	ENSG00000128567	Microarray	Functional MTI (Weak)	18668037	validated	NA	NA	NA
523	mirtarbase	MIMAT0000422	hsa-miR-124-3p	PLP2	5355	ENSG00000102007	Microarray	Functional MTI (Weak)	15685193	validated	NA	NA	NA
524	mirtarbase	MIMAT0000422	hsa-miR-124-3p	PLP2	5355	ENSG00000102007	Microarray	Functional MTI (Weak)	18668037	validated	NA	NA	NA
525	mirtarbase	MIMAT0000422	hsa-miR-124-3p	OAF	220323	ENSG00000184232	Microarray	Functional MTI (Weak)	15685193	validated	NA	NA	NA
526	mirtarbase	MIMAT0000422	hsa-miR-124-3p	OAF	220323	ENSG00000184232	Microarray	Functional MTI (Weak)	18668037	validated	NA	NA	NA
527	mirtarbase	MIMAT0000422	hsa-miR-124-3p	AHR	196	ENSG00000106546	Luciferase reporter assay//Western blot	Functional MTI	22024478	validated	NA	NA	NA
528	mirtarbase	MIMAT0000422	hsa-miR-124-3p	AHR	196	ENSG00000106546	Luciferase reporter assay//qRT-PCR//Western blot	Functional MTI	26802080	validated	NA	NA	NA
529	mirtarbase	MIMAT0000422	hsa-miR-124-3p	AHR	196	ENSG00000106546	Microarray	Functional MTI (Weak)	15685193	validated	NA	NA	NA
530	mirtarbase	MIMAT0000422	hsa-miR-124-3p	DVL2	1856	ENSG00000004975	Microarray	Functional MTI (Weak)	15685193	validated	NA	NA	NA
531	mirtarbase	MIMAT0000422	hsa-miR-124-3p	DVL2	1856	ENSG00000004975	Microarray	Functional MTI (Weak)	18668037	validated	NA	NA	NA
532	mirtarbase	MIMAT0000422	hsa-miR-124-3p	ASPRV1	151516	ENSG00000244617	Microarray	Functional MTI (Weak)	15685193	validated	NA	NA	NA
533	mirtarbase	MIMAT0000422	hsa-miR-124-3p	IFRD2	7866	ENSG00000214706	Microarray	Functional MTI (Weak)	15685193	validated	NA	NA	NA
534	mirtarbase	MIMAT0000422	hsa-miR-124-3p	IFRD2	7866	ENSG00000214706	Microarray	Functional MTI (Weak)	18668037	validated	NA	NA	NA
535	mirtarbase	MIMAT0000422	hsa-miR-124-3p	IFRD2	7866	ENSG00000214706	PAR-CLIP	Functional MTI (Weak)	20371350	validated	NA	NA	NA
536	mirtarbase	MIMAT0000422	hsa-miR-124-3p	PTBP1	5725	ENSG00000011304	Luciferase reporter assay//qRT-PCR//Western blot	Functional MTI	23853098	validated	NA	NA	NA
537	mirtarbase	MIMAT0000422	hsa-miR-124-3p	PTBP1	5725	ENSG00000011304	Luciferase reporter assay//qRT-PCR//Western blot	Functional MTI	22895557	validated	NA	NA	NA
538	mirtarbase	MIMAT0000422	hsa-miR-124-3p	PTBP1	5725	ENSG00000011304	Western blot//qRT-PCR	Functional MTI	24865424	validated	NA	NA	NA
539	mirtarbase	MIMAT0000422	hsa-miR-124-3p	PTBP1	5725	ENSG00000011304	Luciferase reporter assay//qRT-PCR//Western blot	Functional MTI	24122720	validated	NA	NA	NA
540	mirtarbase	MIMAT0000422	hsa-miR-124-3p	PTBP1	5725	ENSG00000011304	Microarray	Functional MTI (Weak)	15685193	validated	NA	NA	NA
541	mirtarbase	MIMAT0000422	hsa-miR-124-3p	PTBP1	5725	ENSG00000011304	Proteomics;Microarray	Functional MTI (Weak)	18668037	validated	NA	NA	NA
542	mirtarbase	MIMAT0000422	hsa-miR-124-3p	PTBP1	5725	ENSG00000011304	PAR-CLIP	Functional MTI (Weak)	20371350	validated	NA	NA	NA
543	mirtarbase	MIMAT0000422	hsa-miR-124-3p	PTBP1	5725	ENSG00000011304	PAR-CLIP	Functional MTI (Weak)	26701625	validated	NA	NA	NA
544	mirtarbase	MIMAT0000422	hsa-miR-124-3p	SERPINB6	5269	ENSG00000124570	Microarray	Functional MTI (Weak)	18668037	validated	NA	NA	NA
545	mirtarbase	MIMAT0000422	hsa-miR-124-3p	SERPINB6	5269	ENSG00000124570	Microarray	Functional MTI (Weak)	15685193	validated	NA	NA	NA
546	mirtarbase	MIMAT0000422	hsa-miR-124-3p	HEBP2	23593	ENSG00000051620	Microarray//Microarray;Other	Functional MTI (Weak)	15685193	validated	NA	NA	NA
547	mirtarbase	MIMAT0000422	hsa-miR-124-3p	SLC30A7	148867	ENSG00000162695	Microarray	Functional MTI (Weak)	15685193	validated	NA	NA	NA
548	mirtarbase	MIMAT0000422	hsa-miR-124-3p	ARAF	369	ENSG00000078061	Microarray	Functional MTI (Weak)	15685193	validated	NA	NA	NA
549	mirtarbase	MIMAT0000422	hsa-miR-124-3p	ARAF	369	ENSG00000078061	Microarray	Functional MTI (Weak)	18668037	validated	NA	NA	NA
550	mirtarbase	MIMAT0000422	hsa-miR-124-3p	GSN	2934	ENSG00000148180	Microarray	Functional MTI (Weak)	15685193	validated	NA	NA	NA
551	mirtarbase	MIMAT0000422	hsa-miR-124-3p	GSN	2934	ENSG00000148180	Microarray	Functional MTI (Weak)	18668037	validated	NA	NA	NA
552	mirtarbase	MIMAT0000422	hsa-miR-124-3p	GSN	2934	ENSG00000148180	HITS-CLIP	Functional MTI (Weak)	23313552	validated	NA	NA	NA
553	mirtarbase	MIMAT0000422	hsa-miR-124-3p	APEX2	27301	ENSG00000169188	Microarray	Functional MTI (Weak)	15685193	validated	NA	NA	NA
554	mirtarbase	MIMAT0000422	hsa-miR-124-3p	APEX2	27301	ENSG00000169188	Microarray	Functional MTI (Weak)	18668037	validated	NA	NA	NA
555	mirtarbase	MIMAT0000422	hsa-miR-124-3p	ANKRD27	84079	ENSG00000105186	Microarray	Functional MTI (Weak)	15685193	validated	NA	NA	NA
556	mirtarbase	MIMAT0000422	hsa-miR-124-3p	ANKRD27	84079	ENSG00000105186	Microarray	Functional MTI (Weak)	18668037	validated	NA	NA	NA
557	mirtarbase	MIMAT0000422	hsa-miR-124-3p	PAPSS2	9060	ENSG00000198682	Microarray	Functional MTI (Weak)	18668037	validated	NA	NA	NA
558	mirtarbase	MIMAT0000422	hsa-miR-124-3p	PAPSS2	9060	ENSG00000198682	Microarray	Functional MTI (Weak)	15685193	validated	NA	NA	NA
559	mirtarbase	MIMAT0000422	hsa-miR-124-3p	NEK9	91754	ENSG00000119638	Microarray	Functional MTI (Weak)	18668037	validated	NA	NA	NA
560	mirtarbase	MIMAT0000422	hsa-miR-124-3p	NEK9	91754	ENSG00000119638	Microarray	Functional MTI (Weak)	15685193	validated	NA	NA	NA
561	mirtarbase	MIMAT0000422	hsa-miR-124-3p	NEK9	91754	ENSG00000119638	HITS-CLIP	Functional MTI (Weak)	23824327	validated	NA	NA	NA
562	mirtarbase	MIMAT0000422	hsa-miR-124-3p	CHST14	113189	ENSG00000169105	Microarray	Functional MTI (Weak)	15685193	validated	NA	NA	NA
563	mirtarbase	MIMAT0000422	hsa-miR-124-3p	ALDH9A1	223	ENSG00000143149	Microarray	Functional MTI (Weak)	15685193	validated	NA	NA	NA
564	mirtarbase	MIMAT0000422	hsa-miR-124-3p	ALDH9A1	223	ENSG00000143149	Microarray	Functional MTI (Weak)	18668037	validated	NA	NA	NA
565	mirtarbase	MIMAT0000422	hsa-miR-124-3p	HTATIP2	10553	ENSG00000109854	Microarray	Functional MTI (Weak)	15685193	validated	NA	NA	NA
566	mirtarbase	MIMAT0000422	hsa-miR-124-3p	HTATIP2	10553	ENSG00000109854	Microarray	Functional MTI (Weak)	18668037	validated	NA	NA	NA
567	mirtarbase	MIMAT0000422	hsa-miR-124-3p	CLDND1	56650	ENSG00000080822	Microarray	Functional MTI (Weak)	15685193	validated	NA	NA	NA
568	mirtarbase	MIMAT0000422	hsa-miR-124-3p	CLDND1	56650	ENSG00000080822	Microarray	Functional MTI (Weak)	18668037	validated	NA	NA	NA
569	mirtarbase	MIMAT0000422	hsa-miR-124-3p	CLDND1	56650	ENSG00000080822	PAR-CLIP	Functional MTI (Weak)	26701625	validated	NA	NA	NA
570	mirtarbase	MIMAT0000422	hsa-miR-124-3p	CDK4	1019	ENSG00000135446	Luciferase reporter assay//Western blot	Functional MTI	23761023	validated	NA	NA	NA
571	mirtarbase	MIMAT0000422	hsa-miR-124-3p	CDK4	1019	ENSG00000135446	Luciferase reporter assay//Western blot	Functional MTI	23404119	validated	NA	NA	NA
572	mirtarbase	MIMAT0000422	hsa-miR-124-3p	CDK4	1019	ENSG00000135446	Luciferase reporter assay	Functional MTI	27323123	validated	NA	NA	NA
573	mirtarbase	MIMAT0000422	hsa-miR-124-3p	CDK4	1019	ENSG00000135446	Microarray	Functional MTI (Weak)	15685193	validated	NA	NA	NA
574	mirtarbase	MIMAT0000422	hsa-miR-124-3p	CDK4	1019	ENSG00000135446	PAR-CLIP	Functional MTI (Weak)	24398324	validated	NA	NA	NA
575	mirtarbase	MIMAT0000422	hsa-miR-124-3p	CDK4	1019	ENSG00000135446	PAR-CLIP	Functional MTI (Weak)	23446348	validated	NA	NA	NA
576	mirtarbase	MIMAT0000422	hsa-miR-124-3p	CDK4	1019	ENSG00000135446	PAR-CLIP	Functional MTI (Weak)	21572407	validated	NA	NA	NA
577	mirtarbase	MIMAT0000422	hsa-miR-124-3p	CDK4	1019	ENSG00000135446	PAR-CLIP	Functional MTI (Weak)	20371350	validated	NA	NA	NA
578	mirtarbase	MIMAT0000422	hsa-miR-124-3p	CDK4	1019	ENSG00000135446	Proteomics;Microarray	Non-Functional MTI (Weak)	18668037	validated	NA	NA	NA
579	mirtarbase	MIMAT0000422	hsa-miR-124-3p	CD59	966	ENSG00000085063	Microarray	Functional MTI (Weak)	15685193	validated	NA	NA	NA
580	mirtarbase	MIMAT0000422	hsa-miR-124-3p	CD59	966	ENSG00000085063	Proteomics;Microarray	Non-Functional MTI (Weak)	18668037	validated	NA	NA	NA
581	mirtarbase	MIMAT0000422	hsa-miR-124-3p	DCTD	1635	ENSG00000129187	Microarray	Functional MTI (Weak)	15685193	validated	NA	NA	NA
582	mirtarbase	MIMAT0000422	hsa-miR-124-3p	DCTD	1635	ENSG00000129187	Microarray	Functional MTI (Weak)	18668037	validated	NA	NA	NA
583	mirtarbase	MIMAT0000422	hsa-miR-124-3p	TNFRSF21	27242	ENSG00000146072	Microarray	Functional MTI (Weak)	15685193	validated	NA	NA	NA
584	mirtarbase	MIMAT0000422	hsa-miR-124-3p	TNFRSF21	27242	ENSG00000146072	Microarray	Functional MTI (Weak)	18668037	validated	NA	NA	NA
585	mirtarbase	MIMAT0000422	hsa-miR-124-3p	RASSF5	83593	ENSG00000266094	Microarray	Functional MTI (Weak)	15685193	validated	NA	NA	NA
586	mirtarbase	MIMAT0000422	hsa-miR-124-3p	RASSF5	83593	ENSG00000266094	Microarray	Functional MTI (Weak)	18668037	validated	NA	NA	NA
587	mirtarbase	MIMAT0000422	hsa-miR-124-3p	SLC22A5	6584	ENSG00000197375	Microarray	Functional MTI (Weak)	15685193	validated	NA	NA	NA
588	mirtarbase	MIMAT0000422	hsa-miR-124-3p	SLC22A5	6584	ENSG00000197375	Microarray	Functional MTI (Weak)	18668037	validated	NA	NA	NA
589	mirtarbase	MIMAT0000422	hsa-miR-124-3p	KATNA1	11104	ENSG00000186625	Microarray	Functional MTI (Weak)	18668037	validated	NA	NA	NA
590	mirtarbase	MIMAT0000422	hsa-miR-124-3p	KATNA1	11104	ENSG00000186625	Microarray	Functional MTI (Weak)	15685193	validated	NA	NA	NA
591	mirtarbase	MIMAT0000422	hsa-miR-124-3p	RELA	5970	ENSG00000173039	Luciferase reporter assay//Microarray//Microarray;Other	Functional MTI	15685193	validated	NA	NA	NA
592	mirtarbase	MIMAT0000422	hsa-miR-124-3p	DEPDC1	55635	ENSG00000024526	Microarray	Functional MTI (Weak)	15685193	validated	NA	NA	NA
593	mirtarbase	MIMAT0000422	hsa-miR-124-3p	DEPDC1	55635	ENSG00000024526	Microarray	Functional MTI (Weak)	18668037	validated	NA	NA	NA
594	mirtarbase	MIMAT0000422	hsa-miR-124-3p	CTDSP2	10106	ENSG00000175215	Microarray	Functional MTI (Weak)	15685193	validated	NA	NA	NA
595	mirtarbase	MIMAT0000422	hsa-miR-124-3p	CTDSP2	10106	ENSG00000175215	Microarray	Functional MTI (Weak)	18668037	validated	NA	NA	NA
596	mirtarbase	MIMAT0000422	hsa-miR-124-3p	MAN2A1	4124	ENSG00000112893	Microarray	Functional MTI (Weak)	18668037	validated	NA	NA	NA
597	mirtarbase	MIMAT0000422	hsa-miR-124-3p	MAN2A1	4124	ENSG00000112893	Microarray	Functional MTI (Weak)	15685193	validated	NA	NA	NA
598	mirtarbase	MIMAT0000422	hsa-miR-124-3p	NEK6	10783	ENSG00000119408	Microarray//Microarray;Other	Functional MTI (Weak)	15685193	validated	NA	NA	NA
599	mirtarbase	MIMAT0000422	hsa-miR-124-3p	RPIA	22934	ENSG00000153574	Microarray	Functional MTI (Weak)	18668037	validated	NA	NA	NA
600	mirtarbase	MIMAT0000422	hsa-miR-124-3p	TTC8	123016	ENSG00000165533	Microarray	Functional MTI (Weak)	18668037	validated	NA	NA	NA
601	mirtarbase	MIMAT0000422	hsa-miR-124-3p	MED28	80306	ENSG00000118579	HITS-CLIP	Functional MTI (Weak)	23824327	validated	NA	NA	NA
602	mirtarbase	MIMAT0000422	hsa-miR-124-3p	TFAP4	7023	ENSG00000090447	Proteomics;Microarray	Functional MTI (Weak)	18668037	validated	NA	NA	NA
603	mirtarbase	MIMAT0000422	hsa-miR-124-3p	CMTM4	146223	ENSG00000183723	Microarray	Functional MTI (Weak)	18668037	validated	NA	NA	NA
604	mirtarbase	MIMAT0000422	hsa-miR-124-3p	PHC2	1912	ENSG00000134686	Proteomics;Microarray	Functional MTI (Weak)	18668037	validated	NA	NA	NA
605	mirtarbase	MIMAT0000422	hsa-miR-124-3p	WIPF1	7456	ENSG00000115935	Microarray	Functional MTI (Weak)	18668037	validated	NA	NA	NA
606	mirtarbase	MIMAT0000422	hsa-miR-124-3p	ADAMTS1	9510	ENSG00000154734	Microarray	Functional MTI (Weak)	18668037	validated	NA	NA	NA
607	mirtarbase	MIMAT0000422	hsa-miR-124-3p	ID2	3398	ENSG00000115738	Microarray	Functional MTI (Weak)	18668037	validated	NA	NA	NA
608	mirtarbase	MIMAT0000422	hsa-miR-124-3p	SGPL1	8879	ENSG00000166224	Luciferase reporter assay//qRT-PCR	Functional MTI	25559917	validated	NA	NA	NA
609	mirtarbase	MIMAT0000422	hsa-miR-124-3p	SGPL1	8879	ENSG00000166224	Microarray	Functional MTI (Weak)	18668037	validated	NA	NA	NA
610	mirtarbase	MIMAT0000422	hsa-miR-124-3p	IGFBP3	3486	ENSG00000146674	Microarray	Functional MTI (Weak)	18668037	validated	NA	NA	NA
611	mirtarbase	MIMAT0000422	hsa-miR-124-3p	ID3	3399	ENSG00000117318	Microarray	Functional MTI (Weak)	18668037	validated	NA	NA	NA
612	mirtarbase	MIMAT0000422	hsa-miR-124-3p	ID1	3397	ENSG00000125968	Microarray	Functional MTI (Weak)	18668037	validated	NA	NA	NA
613	mirtarbase	MIMAT0000422	hsa-miR-124-3p	IQGAP1	8826	ENSG00000140575	Luciferase reporter assay//qRT-PCR//Western blot	Functional MTI	19843643	validated	NA	NA	NA
614	mirtarbase	MIMAT0000422	hsa-miR-124-3p	IQGAP1	8826	ENSG00000140575	Luciferase reporter assay//Microarray	Functional MTI	15685193	validated	NA	NA	NA
615	mirtarbase	MIMAT0000422	hsa-miR-124-3p	IQGAP1	8826	ENSG00000140575	Immunoblot//Immunohistochemistry//qRT-PCR//Western blot	Functional MTI	21196113	validated	NA	NA	NA
616	mirtarbase	MIMAT0000422	hsa-miR-124-3p	IQGAP1	8826	ENSG00000140575	Luciferase reporter assay	Functional MTI	26934121	validated	NA	NA	NA
617	mirtarbase	MIMAT0000422	hsa-miR-124-3p	IQGAP1	8826	ENSG00000140575	Microarray	Functional MTI (Weak)	18668037	validated	NA	NA	NA
618	mirtarbase	MIMAT0000422	hsa-miR-124-3p	RECK	8434	ENSG00000122707	Microarray	Functional MTI (Weak)	18668037	validated	NA	NA	NA
619	mirtarbase	MIMAT0000422	hsa-miR-124-3p	RHOA	387	ENSG00000067560	Microarray	Functional MTI (Weak)	18668037	validated	NA	NA	NA
620	mirtarbase	MIMAT0000422	hsa-miR-124-3p	SIRT1	23411	ENSG00000096717	Luciferase reporter assay//qRT-PCR//Western blot	Functional MTI	27646435	validated	NA	NA	NA
621	mirtarbase	MIMAT0000422	hsa-miR-124-3p	SIRT1	23411	ENSG00000096717	qRT-PCR	Non-Functional MTI (Weak)	20362537	validated	NA	NA	NA
622	mirtarbase	MIMAT0000422	hsa-miR-124-3p	EZH2	2146	ENSG00000106462	Immunohistochemistry//Luciferase reporter assay//qRT-PCR//Western blot//Reporter assay;qRT-PCR	Functional MTI	21672940	validated	NA	NA	NA
623	mirtarbase	MIMAT0000422	hsa-miR-124-3p	EZH2	2146	ENSG00000106462	Luciferase reporter assay//qRT-PCR//Western blot//MTT assay//Quantitative proteomic approach	Functional MTI	24658854	validated	NA	NA	NA
624	mirtarbase	MIMAT0000422	hsa-miR-124-3p	EZH2	2146	ENSG00000106462	Luciferase reporter assay//Western blot	Functional MTI	23404119	validated	NA	NA	NA
625	mirtarbase	MIMAT0000422	hsa-miR-124-3p	EZH2	2146	ENSG00000106462	Proteomics	Functional MTI (Weak)	18668037	validated	NA	NA	NA
626	mirtarbase	MIMAT0000422	hsa-miR-124-3p	EZH2	2146	ENSG00000106462	Northern blot//qRT-PCR//Microarray//Immunofluorescence staining//Immunoblotting	Functional MTI (Weak)	24878960	validated	NA	NA	NA
627	mirtarbase	MIMAT0000422	hsa-miR-124-3p	VIM	7431	ENSG00000026025	Luciferase reporter assay//qRT-PCR//Western blot	Functional MTI	19843643	validated	NA	NA	NA
628	mirtarbase	MIMAT0000422	hsa-miR-124-3p	VIM	7431	ENSG00000026025	Proteomics;Microarray	Functional MTI (Weak)	18668037	validated	NA	NA	NA
629	mirtarbase	MIMAT0000422	hsa-miR-124-3p	PTGS2	5743	ENSG00000073756	Microarray	Functional MTI (Weak)	18668037	validated	NA	NA	NA
630	mirtarbase	MIMAT0000422	hsa-miR-124-3p	REST	5978	ENSG00000084093	Luciferase reporter assay//qRT-PCR	Functional MTI	24068568	validated	NA	NA	NA
631	mirtarbase	MIMAT0000422	hsa-miR-124-3p	PIM1	5292	ENSG00000137193	Luciferase reporter assay	Functional MTI	27088547	validated	NA	NA	NA
632	mirtarbase	MIMAT0000422	hsa-miR-124-3p	PPIF	10105	ENSG00000108179	Proteomics;Microarray	Functional MTI (Weak)	18668037	validated	NA	NA	NA
633	mirtarbase	MIMAT0000422	hsa-miR-124-3p	CCND2	894	ENSG00000118971	Luciferase reporter assay//Western blot	Functional MTI	23404119	validated	NA	NA	NA
634	mirtarbase	MIMAT0000422	hsa-miR-124-3p	TP53INP1	94241	ENSG00000164938	Microarray	Functional MTI (Weak)	18668037	validated	NA	NA	NA
635	mirtarbase	MIMAT0000422	hsa-miR-124-3p	CD274	29126	ENSG00000120217	Luciferase reporter assay//qRT-PCR	Functional MTI	24577056	validated	NA	NA	NA
636	mirtarbase	MIMAT0000422	hsa-miR-124-3p	HMGA1	3159	ENSG00000137309	Flow//Immunohistochemistry//Immunoprecipitaion//Luciferase reporter assay//Microarray//qRT-PCR//Western blot	Functional MTI	22249617	validated	NA	NA	NA
637	mirtarbase	MIMAT0000422	hsa-miR-124-3p	TRPS1	7227	ENSG00000104447	Microarray	Functional MTI (Weak)	18668037	validated	NA	NA	NA
638	mirtarbase	MIMAT0000422	hsa-miR-124-3p	CAPRIN1	4076	ENSG00000135387	Proteomics;Microarray	Functional MTI (Weak)	18668037	validated	NA	NA	NA
639	mirtarbase	MIMAT0000422	hsa-miR-124-3p	ITGB3	3690	ENSG00000259207	Luciferase reporter assay	Functional MTI	23451109	validated	NA	NA	NA
640	mirtarbase	MIMAT0000422	hsa-miR-124-3p	AKT2	208	ENSG00000105221	Immunoblot//Luciferase reporter assay//qRT-PCR//Western blot	Functional MTI	27175587	validated	NA	NA	NA
641	mirtarbase	MIMAT0000422	hsa-miR-124-3p	AKT2	208	ENSG00000105221	Microarray	Functional MTI (Weak)	18668037	validated	NA	NA	NA
642	mirtarbase	MIMAT0000422	hsa-miR-124-3p	CDH11	1009	ENSG00000140937	Microarray	Functional MTI (Weak)	18668037	validated	NA	NA	NA
643	mirtarbase	MIMAT0000422	hsa-miR-124-3p	SHC1	6464	ENSG00000160691	Microarray	Functional MTI (Weak)	18668037	validated	NA	NA	NA
644	mirtarbase	MIMAT0000422	hsa-miR-124-3p	EFNB1	1947	ENSG00000090776	qRT-PCR//Luciferase reporter assay//Western blot	Functional MTI	20308325	validated	NA	NA	NA
645	mirtarbase	MIMAT0000422	hsa-miR-124-3p	AURKB	9212	ENSG00000178999	Proteomics;Microarray	Functional MTI (Weak)	18668037	validated	NA	NA	NA
646	mirtarbase	MIMAT0000422	hsa-miR-124-3p	ERF	2077	ENSG00000105722	Microarray	Functional MTI (Weak)	18668037	validated	NA	NA	NA
647	mirtarbase	MIMAT0000422	hsa-miR-124-3p	CNN3	1266	ENSG00000117519	Microarray	Functional MTI (Weak)	18668037	validated	NA	NA	NA
648	mirtarbase	MIMAT0000422	hsa-miR-124-3p	ELK3	2004	ENSG00000111145	Luciferase reporter assay	Functional MTI	20144220	validated	NA	NA	NA
649	mirtarbase	MIMAT0000422	hsa-miR-124-3p	ELK3	2004	ENSG00000111145	Microarray	Functional MTI (Weak)	18668037	validated	NA	NA	NA
650	mirtarbase	MIMAT0000422	hsa-miR-124-3p	JAG1	182	ENSG00000101384	Luciferase reporter assay//qRT-PCR//Western blot	Functional MTI	22336710	validated	NA	NA	NA
651	mirtarbase	MIMAT0000422	hsa-miR-124-3p	JAG1	182	ENSG00000101384	Luciferase reporter assay//qRT-PCR//Western blot	Functional MTI	26612211	validated	NA	NA	NA
652	mirtarbase	MIMAT0000422	hsa-miR-124-3p	EGR2	1959	ENSG00000122877	Microarray	Functional MTI (Weak)	18668037	validated	NA	NA	NA
653	mirtarbase	MIMAT0000422	hsa-miR-124-3p	RHOC	389	ENSG00000155366	Proteomics;Microarray	Functional MTI (Weak)	18668037	validated	NA	NA	NA
654	mirtarbase	MIMAT0000422	hsa-miR-124-3p	ROCK2	9475	ENSG00000134318	Immunohistochemistry//Luciferase reporter assay//qRT-PCR//Western blot//Reporter assay;qRT-PCR	Functional MTI	21672940	validated	NA	NA	NA
655	mirtarbase	MIMAT0000422	hsa-miR-124-3p	LDLR	3949	ENSG00000130164	Microarray	Functional MTI (Weak)	18668037	validated	NA	NA	NA
656	mirtarbase	MIMAT0000422	hsa-miR-124-3p	AGO2	27161	ENSG00000123908	PAR-CLIP	Functional MTI (Weak)	20371350	validated	NA	NA	NA
657	mirtarbase	MIMAT0000422	hsa-miR-124-3p	DDIT4	54541	ENSG00000168209	Microarray	Functional MTI (Weak)	18668037	validated	NA	NA	NA
658	mirtarbase	MIMAT0000422	hsa-miR-124-3p	KLF4	9314	ENSG00000136826	Microarray	Functional MTI (Weak)	18668037	validated	NA	NA	NA
659	mirtarbase	MIMAT0000422	hsa-miR-124-3p	FGFR1	2260	ENSG00000077782	Microarray	Functional MTI (Weak)	18668037	validated	NA	NA	NA
660	mirtarbase	MIMAT0000422	hsa-miR-124-3p	GNAI2	2771	ENSG00000114353	Proteomics;Microarray	Non-Functional MTI (Weak)	18668037	validated	NA	NA	NA
661	mirtarbase	MIMAT0000422	hsa-miR-124-3p	MUC1	4582	ENSG00000185499	Proteomics;Microarray	Functional MTI (Weak)	18668037	validated	NA	NA	NA
662	mirtarbase	MIMAT0000422	hsa-miR-124-3p	SMOX	54498	ENSG00000088826	Luciferase reporter assay//qRT-PCR//Western blot	Functional MTI	27041578	validated	NA	NA	NA
663	mirtarbase	MIMAT0000422	hsa-miR-124-3p	METTL7A	25840	ENSG00000185432	Microarray	Functional MTI (Weak)	18668037	validated	NA	NA	NA
664	mirtarbase	MIMAT0000422	hsa-miR-124-3p	ATOH8	84913	ENSG00000168874	Microarray	Functional MTI (Weak)	18668037	validated	NA	NA	NA
665	mirtarbase	MIMAT0000422	hsa-miR-124-3p	COL13A1	1305	ENSG00000197467	HITS-CLIP	Functional MTI (Weak)	21572407	validated	NA	NA	NA
666	mirtarbase	MIMAT0000422	hsa-miR-124-3p	NFIX	4784	ENSG00000008441	Proteomics;Microarray	Functional MTI (Weak)	18668037	validated	NA	NA	NA
667	mirtarbase	MIMAT0000422	hsa-miR-124-3p	NFIX	4784	ENSG00000008441	PAR-CLIP	Functional MTI (Weak)	20371350	validated	NA	NA	NA
668	mirtarbase	MIMAT0000422	hsa-miR-124-3p	NFIX	4784	ENSG00000008441	PAR-CLIP	Functional MTI (Weak)	26701625	validated	NA	NA	NA
669	mirtarbase	MIMAT0000422	hsa-miR-124-3p	PLEKHA4	57664	ENSG00000105559	Microarray	Functional MTI (Weak)	18668037	validated	NA	NA	NA
670	mirtarbase	MIMAT0000422	hsa-miR-124-3p	IKBKE	9641	ENSG00000263528	Microarray	Functional MTI (Weak)	18668037	validated	NA	NA	NA
671	mirtarbase	MIMAT0000422	hsa-miR-124-3p	FBXO28	23219	ENSG00000143756	PAR-CLIP	Functional MTI (Weak)	21572407	validated	NA	NA	NA
672	mirtarbase	MIMAT0000422	hsa-miR-124-3p	GATA6	2627	ENSG00000141448	Microarray	Functional MTI (Weak)	18668037	validated	NA	NA	NA
673	mirtarbase	MIMAT0000422	hsa-miR-124-3p	XBP1	7494	ENSG00000100219	Microarray	Functional MTI (Weak)	18668037	validated	NA	NA	NA
674	mirtarbase	MIMAT0000422	hsa-miR-124-3p	MPRIP	23164	ENSG00000133030	Proteomics	Functional MTI (Weak)	18668037	validated	NA	NA	NA
675	mirtarbase	MIMAT0000422	hsa-miR-124-3p	TNPO1	3842	ENSG00000083312	Microarray	Functional MTI (Weak)	18668037	validated	NA	NA	NA
676	mirtarbase	MIMAT0000422	hsa-miR-124-3p	GCA	25801	ENSG00000115271	Microarray	Functional MTI (Weak)	15685193	validated	NA	NA	NA
677	mirtarbase	MIMAT0000422	hsa-miR-124-3p	CDK2	1017	ENSG00000123374	Luciferase reporter assay//Western blot	Functional MTI	19404929	validated	NA	NA	NA
678	mirtarbase	MIMAT0000422	hsa-miR-124-3p	CDK2	1017	ENSG00000123374	Proteomics;Microarray	Non-Functional MTI (Weak)	18668037	validated	NA	NA	NA
679	mirtarbase	MIMAT0000422	hsa-miR-124-3p	AKT3	10000	ENSG00000117020	Microarray	Functional MTI (Weak)	18668037	validated	NA	NA	NA
680	mirtarbase	MIMAT0000422	hsa-miR-124-3p	AKT3	10000	ENSG00000117020	PAR-CLIP	Functional MTI (Weak)	20371350	validated	NA	NA	NA
681	mirtarbase	MIMAT0000422	hsa-miR-124-3p	TPD52L2	7165	ENSG00000101150	Microarray	Functional MTI (Weak)	18668037	validated	NA	NA	NA
682	mirtarbase	MIMAT0000422	hsa-miR-124-3p	MAPK11	5600	ENSG00000185386	Microarray	Functional MTI (Weak)	18668037	validated	NA	NA	NA
683	mirtarbase	MIMAT0000422	hsa-miR-124-3p	SEC24D	9871	ENSG00000150961	Microarray	Functional MTI (Weak)	18668037	validated	NA	NA	NA
684	mirtarbase	MIMAT0000422	hsa-miR-124-3p	DUSP2	1844	ENSG00000158050	Microarray	Functional MTI (Weak)	18668037	validated	NA	NA	NA
685	mirtarbase	MIMAT0000422	hsa-miR-124-3p	ANXA11	311	ENSG00000122359	Microarray	Functional MTI (Weak)	18668037	validated	NA	NA	NA
686	mirtarbase	MIMAT0000422	hsa-miR-124-3p	STAT5A	6776	ENSG00000126561	Microarray	Functional MTI (Weak)	18668037	validated	NA	NA	NA
687	mirtarbase	MIMAT0000422	hsa-miR-124-3p	LRRC4	64101	ENSG00000128594	Microarray	Functional MTI (Weak)	18668037	validated	NA	NA	NA
688	mirtarbase	MIMAT0000422	hsa-miR-124-3p	PTP4A1	7803	ENSG00000112245	Microarray	Functional MTI (Weak)	18668037	validated	NA	NA	NA
689	mirtarbase	MIMAT0000422	hsa-miR-124-3p	MAP3K3	4215	ENSG00000198909	Microarray	Functional MTI (Weak)	18668037	validated	NA	NA	NA
690	mirtarbase	MIMAT0000422	hsa-miR-124-3p	SULF1	23213	ENSG00000137573	Microarray	Functional MTI (Weak)	18668037	validated	NA	NA	NA
691	mirtarbase	MIMAT0000422	hsa-miR-124-3p	DDX6	1656	ENSG00000110367	Proteomics;Microarray	Functional MTI (Weak)	18668037	validated	NA	NA	NA
692	mirtarbase	MIMAT0000422	hsa-miR-124-3p	STAT3	6774	ENSG00000168610	Luciferase reporter assay//qRT-PCR//Western blot	Functional MTI	24287565	validated	NA	NA	NA
693	mirtarbase	MIMAT0000422	hsa-miR-124-3p	STAT3	6774	ENSG00000168610	Immunofluorescence//Immunohistochemistry//Luciferase reporter assay//Western blot	Functional MTI	24211205	validated	NA	NA	NA
694	mirtarbase	MIMAT0000422	hsa-miR-124-3p	STAT3	6774	ENSG00000168610	Luciferase reporter assay//qRT-PCR//immunostaining//Western blotting	Functional MTI	23940556	validated	NA	NA	NA
695	mirtarbase	MIMAT0000422	hsa-miR-124-3p	STAT3	6774	ENSG00000168610	Luciferase reporter assay	Functional MTI	24184980	validated	NA	NA	NA
696	mirtarbase	MIMAT0000422	hsa-miR-124-3p	STAT3	6774	ENSG00000168610	ELISA//Immunohistochemistry//Luciferase reporter assay//qRT-PCR//Western blot	Functional MTI	23856509	validated	NA	NA	NA
697	mirtarbase	MIMAT0000422	hsa-miR-124-3p	STAT3	6774	ENSG00000168610	Luciferase reporter assay	Functional MTI	26993295	validated	NA	NA	NA
698	mirtarbase	MIMAT0000422	hsa-miR-124-3p	STAT3	6774	ENSG00000168610	Flow//qRT-PCR//Western blot	Functional MTI	26109806	validated	NA	NA	NA
699	mirtarbase	MIMAT0000422	hsa-miR-124-3p	STAT3	6774	ENSG00000168610	Luciferase reporter assay	Functional MTI	26707908	validated	NA	NA	NA
700	mirtarbase	MIMAT0000422	hsa-miR-124-3p	STAT3	6774	ENSG00000168610	ELISA//Flow//qRT-PCR//Western blot	Functional MTI	27824145	validated	NA	NA	NA
701	mirtarbase	MIMAT0000422	hsa-miR-124-3p	STAT3	6774	ENSG00000168610	Luciferase reporter assay//qRT-PCR//Western blot	Functional MTI	25531908	validated	NA	NA	NA
702	mirtarbase	MIMAT0000422	hsa-miR-124-3p	STAT3	6774	ENSG00000168610	Luciferase reporter assay//qRT-PCR//Western blot	Functional MTI	25928665	validated	NA	NA	NA
703	mirtarbase	MIMAT0000422	hsa-miR-124-3p	SCN3A	6328	ENSG00000153253	Microarray	Functional MTI (Weak)	18668037	validated	NA	NA	NA
704	mirtarbase	MIMAT0000422	hsa-miR-124-3p	ACADL	33	ENSG00000115361	Microarray	Functional MTI (Weak)	18668037	validated	NA	NA	NA
705	mirtarbase	MIMAT0000422	hsa-miR-124-3p	ACADVL	37	ENSG00000072778	Microarray	Functional MTI (Weak)	18668037	validated	NA	NA	NA
706	mirtarbase	MIMAT0000422	hsa-miR-124-3p	ACAT2	39	ENSG00000120437	Microarray	Functional MTI (Weak)	18668037	validated	NA	NA	NA
707	mirtarbase	MIMAT0000422	hsa-miR-124-3p	ACTB	60	ENSG00000075624	PAR-CLIP	Functional MTI (Weak)	23446348	validated	NA	NA	NA
708	mirtarbase	MIMAT0000422	hsa-miR-124-3p	ACTB	60	ENSG00000075624	PAR-CLIP	Functional MTI (Weak)	20371350	validated	NA	NA	NA
709	mirtarbase	MIMAT0000422	hsa-miR-124-3p	ADARB1	104	ENSG00000197381	Microarray	Functional MTI (Weak)	18668037	validated	NA	NA	NA
710	mirtarbase	MIMAT0000422	hsa-miR-124-3p	ADCY3	109	ENSG00000138031	Microarray	Functional MTI (Weak)	18668037	validated	NA	NA	NA
711	mirtarbase	MIMAT0000422	hsa-miR-124-3p	ADCY9	115	ENSG00000162104	Microarray	Functional MTI (Weak)	18668037	validated	NA	NA	NA
712	mirtarbase	MIMAT0000422	hsa-miR-124-3p	ADD3	120	ENSG00000148700	Proteomics;Microarray	Functional MTI (Weak)	18668037	validated	NA	NA	NA
713	mirtarbase	MIMAT0000422	hsa-miR-124-3p	ADPRH	141	ENSG00000144843	Microarray	Functional MTI (Weak)	18668037	validated	NA	NA	NA
714	mirtarbase	MIMAT0000422	hsa-miR-124-3p	AGTR2	186	ENSG00000180772	Microarray	Functional MTI (Weak)	18668037	validated	NA	NA	NA
715	mirtarbase	MIMAT0000422	hsa-miR-124-3p	ALDH3B2	222	ENSG00000132746	Proteomics;Microarray	Functional MTI (Weak)	18668037	validated	NA	NA	NA
716	mirtarbase	MIMAT0000422	hsa-miR-124-3p	ALDOB	229	ENSG00000136872	Proteomics;Microarray	Non-Functional MTI (Weak)	18668037	validated	NA	NA	NA
717	mirtarbase	MIMAT0000422	hsa-miR-124-3p	ANPEP	290	ENSG00000166825	Proteomics;Microarray	Functional MTI (Weak)	18668037	validated	NA	NA	NA
718	mirtarbase	MIMAT0000422	hsa-miR-124-3p	ANXA5	308	ENSG00000164111	Proteomics;Microarray	Functional MTI (Weak)	18668037	validated	NA	NA	NA
719	mirtarbase	MIMAT0000422	hsa-miR-124-3p	ANXA6	309	ENSG00000197043	Microarray	Functional MTI (Weak)	18668037	validated	NA	NA	NA
720	mirtarbase	MIMAT0000422	hsa-miR-124-3p	BIRC2	329	ENSG00000110330	Microarray	Functional MTI (Weak)	18668037	validated	NA	NA	NA
721	mirtarbase	MIMAT0000422	hsa-miR-124-3p	AR	367	ENSG00000169083	Luciferase reporter assay//qRT-PCR//Western blot	Functional MTI	22386953	validated	NA	NA	NA
722	mirtarbase	MIMAT0000422	hsa-miR-124-3p	AR	367	ENSG00000169083	Luciferase reporter assay	Functional MTI	23069658	validated	NA	NA	NA
723	mirtarbase	MIMAT0000422	hsa-miR-124-3p	ARHGAP1	392	ENSG00000175220	PAR-CLIP	Functional MTI (Weak)	23592263	validated	NA	NA	NA
724	mirtarbase	MIMAT0000422	hsa-miR-124-3p	ARHGAP1	392	ENSG00000175220	PAR-CLIP	Functional MTI (Weak)	21572407	validated	NA	NA	NA
725	mirtarbase	MIMAT0000422	hsa-miR-124-3p	ARHGAP1	392	ENSG00000175220	PAR-CLIP	Functional MTI (Weak)	20371350	validated	NA	NA	NA
726	mirtarbase	MIMAT0000422	hsa-miR-124-3p	ARHGAP1	392	ENSG00000175220	PAR-CLIP	Functional MTI (Weak)	27292025	validated	NA	NA	NA
727	mirtarbase	MIMAT0000422	hsa-miR-124-3p	BDKRB1	623	ENSG00000100739	Microarray	Functional MTI (Weak)	18668037	validated	NA	NA	NA
728	mirtarbase	MIMAT0000422	hsa-miR-124-3p	BMP6	654	ENSG00000153162	Microarray	Functional MTI (Weak)	18668037	validated	NA	NA	NA
729	mirtarbase	MIMAT0000422	hsa-miR-124-3p	BMPR1A	657	ENSG00000107779	Microarray	Functional MTI (Weak)	18668037	validated	NA	NA	NA
730	mirtarbase	MIMAT0000422	hsa-miR-124-3p	ZFP36L1	677	ENSG00000185650	PAR-CLIP	Functional MTI (Weak)	20371350	validated	NA	NA	NA
731	mirtarbase	MIMAT0000422	hsa-miR-124-3p	ZFP36L1	677	ENSG00000185650	PAR-CLIP	Functional MTI (Weak)	26701625	validated	NA	NA	NA
732	mirtarbase	MIMAT0000422	hsa-miR-124-3p	BTC	685	ENSG00000174808	Microarray	Functional MTI (Weak)	18668037	validated	NA	NA	NA
733	mirtarbase	MIMAT0000422	hsa-miR-124-3p	KLF9	687	ENSG00000119138	Microarray	Functional MTI (Weak)	18668037	validated	NA	NA	NA
734	mirtarbase	MIMAT0000422	hsa-miR-124-3p	C4BPB	725	ENSG00000123843	Microarray	Functional MTI (Weak)	18668037	validated	NA	NA	NA
735	mirtarbase	MIMAT0000422	hsa-miR-124-3p	MRPL49	740	ENSG00000149792	Microarray	Functional MTI (Weak)	18668037	validated	NA	NA	NA
736	mirtarbase	MIMAT0000422	hsa-miR-124-3p	MRPL49	740	ENSG00000149792	PAR-CLIP	Functional MTI (Weak)	20371350	validated	NA	NA	NA
737	mirtarbase	MIMAT0000422	hsa-miR-124-3p	LDLRAD4	753	ENSG00000168675	Microarray	Functional MTI (Weak)	18668037	validated	NA	NA	NA
738	mirtarbase	MIMAT0000422	hsa-miR-124-3p	CA12	771	ENSG00000074410	Microarray	Functional MTI (Weak)	18668037	validated	NA	NA	NA
739	mirtarbase	MIMAT0000422	hsa-miR-124-3p	S100G	795	ENSG00000169906	Microarray	Functional MTI (Weak)	18668037	validated	NA	NA	NA
740	mirtarbase	MIMAT0000422	hsa-miR-124-3p	CALR	811	ENSG00000179218	Microarray	Functional MTI (Weak)	18668037	validated	NA	NA	NA
741	mirtarbase	MIMAT0000422	hsa-miR-124-3p	CALU	813	ENSG00000128595	Microarray	Functional MTI (Weak)	18668037	validated	NA	NA	NA
742	mirtarbase	MIMAT0000422	hsa-miR-124-3p	CAMP	820	ENSG00000164047	Microarray	Functional MTI (Weak)	18668037	validated	NA	NA	NA
743	mirtarbase	MIMAT0000422	hsa-miR-124-3p	CAPNS1	826	ENSG00000126247	Immunoblot//Luciferase reporter assay//qRT-PCR	Functional MTI	26530859	validated	NA	NA	NA
744	mirtarbase	MIMAT0000422	hsa-miR-124-3p	CAPNS1	826	ENSG00000126247	Microarray	Functional MTI (Weak)	18668037	validated	NA	NA	NA
745	mirtarbase	MIMAT0000422	hsa-miR-124-3p	CAST	831	ENSG00000153113	Microarray	Functional MTI (Weak)	18668037	validated	NA	NA	NA
746	mirtarbase	MIMAT0000422	hsa-miR-124-3p	RUNX2	860	ENSG00000124813	Microarray	Functional MTI (Weak)	18668037	validated	NA	NA	NA
747	mirtarbase	MIMAT0000422	hsa-miR-124-3p	SERPINH1	871	ENSG00000149257	Proteomics;Microarray	Non-Functional MTI (Weak)	18668037	validated	NA	NA	NA
748	mirtarbase	MIMAT0000422	hsa-miR-124-3p	CBR3	874	ENSG00000159231	Microarray	Functional MTI (Weak)	18668037	validated	NA	NA	NA
749	mirtarbase	MIMAT0000422	hsa-miR-124-3p	CD1D	912	ENSG00000158473	HITS-CLIP	Functional MTI (Weak)	23824327	validated	NA	NA	NA
750	mirtarbase	MIMAT0000422	hsa-miR-124-3p	CD86	942	ENSG00000114013	Microarray	Functional MTI (Weak)	18668037	validated	NA	NA	NA
751	mirtarbase	MIMAT0000422	hsa-miR-124-3p	CD151	977	ENSG00000177697	Flow//Luciferase reporter assay//qRT-PCR//Western blot	Functional MTI	23816858	validated	NA	NA	NA
752	mirtarbase	MIMAT0000422	hsa-miR-124-3p	CD151	977	ENSG00000177697	Microarray	Functional MTI (Weak)	18668037	validated	NA	NA	NA
753	mirtarbase	MIMAT0000422	hsa-miR-124-3p	CDC27	996	ENSG00000004897	Proteomics;Microarray	Functional MTI (Weak)	18668037	validated	NA	NA	NA
754	mirtarbase	MIMAT0000422	hsa-miR-124-3p	CDH2	1000	ENSG00000170558	Luciferase reporter assay//qRT-PCR//Western blot	Functional MTI	27073840	validated	NA	NA	NA
755	mirtarbase	MIMAT0000422	hsa-miR-124-3p	CDH2	1000	ENSG00000170558	Microarray	Functional MTI (Weak)	18668037	validated	NA	NA	NA
756	mirtarbase	MIMAT0000422	hsa-miR-124-3p	CDH12	1010	ENSG00000154162	Microarray	Functional MTI (Weak)	18668037	validated	NA	NA	NA
757	mirtarbase	MIMAT0000422	hsa-miR-124-3p	CDO1	1036	ENSG00000129596	Microarray	Functional MTI (Weak)	18668037	validated	NA	NA	NA
758	mirtarbase	MIMAT0000422	hsa-miR-124-3p	CEBPE	1053	ENSG00000092067	Microarray	Functional MTI (Weak)	18668037	validated	NA	NA	NA
759	mirtarbase	MIMAT0000422	hsa-miR-124-3p	RCC1	1104	ENSG00000180198	Proteomics;Microarray	Non-Functional MTI (Weak)	18668037	validated	NA	NA	NA
760	mirtarbase	MIMAT0000422	hsa-miR-124-3p	CKS2	1164	ENSG00000123975	Microarray	Functional MTI (Weak)	18668037	validated	NA	NA	NA
761	mirtarbase	MIMAT0000422	hsa-miR-124-3p	TPP1	1200	ENSG00000166340	Microarray	Functional MTI (Weak)	18668037	validated	NA	NA	NA
762	mirtarbase	MIMAT0000422	hsa-miR-124-3p	CLN5	1203	ENSG00000102805	Microarray	Functional MTI (Weak)	18668037	validated	NA	NA	NA
763	mirtarbase	MIMAT0000422	hsa-miR-124-3p	CLTA	1211	ENSG00000122705	Proteomics;Microarray	Functional MTI (Weak)	18668037	validated	NA	NA	NA
764	mirtarbase	MIMAT0000422	hsa-miR-124-3p	CNP	1267	ENSG00000173786	Proteomics;Microarray	Non-Functional MTI (Weak)	18668037	validated	NA	NA	NA
765	mirtarbase	MIMAT0000422	hsa-miR-124-3p	COL4A4	1286	ENSG00000081052	Microarray	Functional MTI (Weak)	18668037	validated	NA	NA	NA
766	mirtarbase	MIMAT0000422	hsa-miR-124-3p	COL6A2	1292	ENSG00000142173	Microarray	Functional MTI (Weak)	18668037	validated	NA	NA	NA
767	mirtarbase	MIMAT0000422	hsa-miR-124-3p	COL8A2	1296	ENSG00000171812	Microarray	Functional MTI (Weak)	18668037	validated	NA	NA	NA
768	mirtarbase	MIMAT0000422	hsa-miR-124-3p	COL12A1	1303	ENSG00000111799	Proteomics;Microarray	Functional MTI (Weak)	18668037	validated	NA	NA	NA
769	mirtarbase	MIMAT0000422	hsa-miR-124-3p	COL12A1	1303	ENSG00000111799	HITS-CLIP	Functional MTI (Weak)	23824327	validated	NA	NA	NA
770	mirtarbase	MIMAT0000422	hsa-miR-124-3p	COL17A1	1308	ENSG00000065618	Microarray	Functional MTI (Weak)	18668037	validated	NA	NA	NA
771	mirtarbase	MIMAT0000422	hsa-miR-124-3p	KLF6	1316	ENSG00000067082	Luciferase reporter assay	Functional MTI	24184980	validated	NA	NA	NA
772	mirtarbase	MIMAT0000422	hsa-miR-124-3p	KLF6	1316	ENSG00000067082	Microarray	Functional MTI (Weak)	18668037	validated	NA	NA	NA
773	mirtarbase	MIMAT0000422	hsa-miR-124-3p	SLC31A1	1317	ENSG00000136868	PAR-CLIP	Functional MTI (Weak)	20371350	validated	NA	NA	NA
774	mirtarbase	MIMAT0000422	hsa-miR-124-3p	SLC31A2	1318	ENSG00000136867	Microarray	Functional MTI (Weak)	18668037	validated	NA	NA	NA
775	mirtarbase	MIMAT0000422	hsa-miR-124-3p	CPM	1368	ENSG00000135678	Microarray	Functional MTI (Weak)	18668037	validated	NA	NA	NA
776	mirtarbase	MIMAT0000422	hsa-miR-124-3p	CPOX	1371	ENSG00000080819	Microarray	Functional MTI (Weak)	18668037	validated	NA	NA	NA
777	mirtarbase	MIMAT0000422	hsa-miR-124-3p	CSPG4	1464	ENSG00000173546	Microarray	Functional MTI (Weak)	18668037	validated	NA	NA	NA
778	mirtarbase	MIMAT0000422	hsa-miR-124-3p	CSRP1	1465	ENSG00000159176	Proteomics;Microarray	Non-Functional MTI (Weak)	18668037	validated	NA	NA	NA
779	mirtarbase	MIMAT0000422	hsa-miR-124-3p	CSTF3	1479	ENSG00000176102	Microarray	Functional MTI (Weak)	18668037	validated	NA	NA	NA
780	mirtarbase	MIMAT0000422	hsa-miR-124-3p	CTNS	1497	ENSG00000040531	Microarray	Functional MTI (Weak)	18668037	validated	NA	NA	NA
781	mirtarbase	MIMAT0000422	hsa-miR-124-3p	CTNNB1	1499	ENSG00000168036	Proteomics;Microarray	Functional MTI (Weak)	18668037	validated	NA	NA	NA
782	mirtarbase	MIMAT0000422	hsa-miR-124-3p	CTSH	1512	ENSG00000103811	Microarray	Functional MTI (Weak)	18668037	validated	NA	NA	NA
783	mirtarbase	MIMAT0000422	hsa-miR-124-3p	CYB5A	1528	ENSG00000166347	Microarray	Functional MTI (Weak)	18668037	validated	NA	NA	NA
784	mirtarbase	MIMAT0000422	hsa-miR-124-3p	CD55	1604	ENSG00000196352	Proteomics;Microarray	Functional MTI (Weak)	18668037	validated	NA	NA	NA
785	mirtarbase	MIMAT0000422	hsa-miR-124-3p	DGKA	1606	ENSG00000065357	Microarray	Functional MTI (Weak)	18668037	validated	NA	NA	NA
786	mirtarbase	MIMAT0000422	hsa-miR-124-3p	DAPK1	1612	ENSG00000196730	Microarray	Functional MTI (Weak)	18668037	validated	NA	NA	NA
787	mirtarbase	MIMAT0000422	hsa-miR-124-3p	DBT	1629	ENSG00000137992	Microarray	Functional MTI (Weak)	18668037	validated	NA	NA	NA
788	mirtarbase	MIMAT0000422	hsa-miR-124-3p	DCC	1630	ENSG00000187323	Microarray	Functional MTI (Weak)	18668037	validated	NA	NA	NA
789	mirtarbase	MIMAT0000422	hsa-miR-124-3p	DDX3X	1654	ENSG00000215301	Proteomics;Microarray	Functional MTI (Weak)	18668037	validated	NA	NA	NA
790	mirtarbase	MIMAT0000422	hsa-miR-124-3p	DKC1	1736	ENSG00000130826	Proteomics;Microarray	Non-Functional MTI (Weak)	18668037	validated	NA	NA	NA
791	mirtarbase	MIMAT0000422	hsa-miR-124-3p	DNAH5	1767	ENSG00000039139	Microarray	Functional MTI (Weak)	18668037	validated	NA	NA	NA
792	mirtarbase	MIMAT0000422	hsa-miR-124-3p	DPYD	1806	ENSG00000188641	Microarray	Functional MTI (Weak)	18668037	validated	NA	NA	NA
793	mirtarbase	MIMAT0000422	hsa-miR-124-3p	DRD4	1815	ENSG00000069696	Microarray	Functional MTI (Weak)	18668037	validated	NA	NA	NA
794	mirtarbase	MIMAT0000422	hsa-miR-124-3p	DRG2	1819	ENSG00000108591	Microarray	Functional MTI (Weak)	18668037	validated	NA	NA	NA
795	mirtarbase	MIMAT0000422	hsa-miR-124-3p	RCAN1	1827	ENSG00000159200	Microarray	Functional MTI (Weak)	18668037	validated	NA	NA	NA
796	mirtarbase	MIMAT0000422	hsa-miR-124-3p	DSG2	1829	ENSG00000046604	Proteomics;Microarray	Functional MTI (Weak)	18668037	validated	NA	NA	NA
797	mirtarbase	MIMAT0000422	hsa-miR-124-3p	TSC22D3	1831	ENSG00000157514	qRT-PCR	Functional MTI (Weak)	19131573	validated	NA	NA	NA
798	mirtarbase	MIMAT0000422	hsa-miR-124-3p	SLC26A2	1836	ENSG00000155850	Microarray	Functional MTI (Weak)	18668037	validated	NA	NA	NA
799	mirtarbase	MIMAT0000422	hsa-miR-124-3p	E2F4	1874	ENSG00000205250	Microarray	Functional MTI (Weak)	18668037	validated	NA	NA	NA
800	mirtarbase	MIMAT0000422	hsa-miR-124-3p	ECE1	1889	ENSG00000117298	Microarray	Functional MTI (Weak)	18668037	validated	NA	NA	NA
801	mirtarbase	MIMAT0000422	hsa-miR-124-3p	EDN1	1906	ENSG00000078401	Microarray	Functional MTI (Weak)	18668037	validated	NA	NA	NA
802	mirtarbase	MIMAT0000422	hsa-miR-124-3p	EFNA1	1942	ENSG00000169242	Microarray	Functional MTI (Weak)	18668037	validated	NA	NA	NA
803	mirtarbase	MIMAT0000422	hsa-miR-124-3p	EGR1	1958	ENSG00000120738	Luciferase reporter assay//Western blot	Functional MTI	27569005	validated	NA	NA	NA
804	mirtarbase	MIMAT0000422	hsa-miR-124-3p	EGR1	1958	ENSG00000120738	Microarray	Functional MTI (Weak)	18668037	validated	NA	NA	NA
805	mirtarbase	MIMAT0000422	hsa-miR-124-3p	EPHA2	1969	ENSG00000142627	PAR-CLIP	Functional MTI (Weak)	23592263	validated	NA	NA	NA
806	mirtarbase	MIMAT0000422	hsa-miR-124-3p	EPHA2	1969	ENSG00000142627	PAR-CLIP	Functional MTI (Weak)	26701625	validated	NA	NA	NA
807	mirtarbase	MIMAT0000422	hsa-miR-124-3p	EIF4E	1977	ENSG00000151247	Proteomics;Microarray	Functional MTI (Weak)	18668037	validated	NA	NA	NA
808	mirtarbase	MIMAT0000422	hsa-miR-124-3p	EIF4EBP1	1978	ENSG00000187840	Microarray	Functional MTI (Weak)	18668037	validated	NA	NA	NA
809	mirtarbase	MIMAT0000422	hsa-miR-124-3p	ELF3	1999	ENSG00000163435	Microarray	Functional MTI (Weak)	18668037	validated	NA	NA	NA
810	mirtarbase	MIMAT0000422	hsa-miR-124-3p	EML1	2009	ENSG00000066629	Microarray	Functional MTI (Weak)	18668037	validated	NA	NA	NA
811	mirtarbase	MIMAT0000422	hsa-miR-124-3p	EMD	2010	ENSG00000102119	Microarray	Functional MTI (Weak)	18668037	validated	NA	NA	NA
812	mirtarbase	MIMAT0000422	hsa-miR-124-3p	EMP1	2012	ENSG00000134531	Microarray	Functional MTI (Weak)	18668037	validated	NA	NA	NA
813	mirtarbase	MIMAT0000422	hsa-miR-124-3p	SLC29A1	2030	ENSG00000112759	Microarray	Functional MTI (Weak)	18668037	validated	NA	NA	NA
814	mirtarbase	MIMAT0000422	hsa-miR-124-3p	EREG	2069	ENSG00000124882	Microarray	Functional MTI (Weak)	18668037	validated	NA	NA	NA
815	mirtarbase	MIMAT0000422	hsa-miR-124-3p	ERCC5	2073	ENSG00000134899	Microarray	Functional MTI (Weak)	18668037	validated	NA	NA	NA
816	mirtarbase	MIMAT0000422	hsa-miR-124-3p	EVI2A	2123	ENSG00000126860	Microarray	Functional MTI (Weak)	18668037	validated	NA	NA	NA
817	mirtarbase	MIMAT0000422	hsa-miR-124-3p	F3	2152	ENSG00000117525	Microarray	Functional MTI (Weak)	18668037	validated	NA	NA	NA
818	mirtarbase	MIMAT0000422	hsa-miR-124-3p	F13B	2165	ENSG00000143278	Microarray	Functional MTI (Weak)	18668037	validated	NA	NA	NA
819	mirtarbase	MIMAT0000422	hsa-miR-124-3p	FECH	2235	ENSG00000066926	Microarray	Functional MTI (Weak)	18668037	validated	NA	NA	NA
820	mirtarbase	MIMAT0000422	hsa-miR-124-3p	FGF1	2246	ENSG00000113578	Microarray	Functional MTI (Weak)	18668037	validated	NA	NA	NA
821	mirtarbase	MIMAT0000422	hsa-miR-124-3p	FGF5	2250	ENSG00000138675	Microarray	Functional MTI (Weak)	18668037	validated	NA	NA	NA
822	mirtarbase	MIMAT0000422	hsa-miR-124-3p	FHL2	2274	ENSG00000115641	Proteomics;Microarray	Functional MTI (Weak)	18668037	validated	NA	NA	NA
823	mirtarbase	MIMAT0000422	hsa-miR-124-3p	FOXF2	2295	ENSG00000137273	Microarray	Functional MTI (Weak)	18668037	validated	NA	NA	NA
824	mirtarbase	MIMAT0000422	hsa-miR-124-3p	FLG	2312	ENSG00000143631	Microarray	Functional MTI (Weak)	18668037	validated	NA	NA	NA
825	mirtarbase	MIMAT0000422	hsa-miR-124-3p	FLI1	2313	ENSG00000151702	Microarray	Functional MTI (Weak)	18668037	validated	NA	NA	NA
826	mirtarbase	MIMAT0000422	hsa-miR-124-3p	FLII	2314	ENSG00000177731	Proteomics;Microarray	Functional MTI (Weak)	18668037	validated	NA	NA	NA
827	mirtarbase	MIMAT0000422	hsa-miR-124-3p	FLOT2	2319	ENSG00000132589	Proteomics;Microarray	Non-Functional MTI (Weak)	18668037	validated	NA	NA	NA
828	mirtarbase	MIMAT0000422	hsa-miR-124-3p	FMOD	2331	ENSG00000122176	Microarray	Functional MTI (Weak)	18668037	validated	NA	NA	NA
829	mirtarbase	MIMAT0000422	hsa-miR-124-3p	FPGS	2356	ENSG00000136877	Microarray	Functional MTI (Weak)	18668037	validated	NA	NA	NA
830	mirtarbase	MIMAT0000422	hsa-miR-124-3p	FXN	2395	ENSG00000165060	Luciferase reporter assay	Functional MTI	23382970	validated	NA	NA	NA
831	mirtarbase	MIMAT0000422	hsa-miR-124-3p	KDSR	2531	ENSG00000119537	Microarray	Functional MTI (Weak)	18668037	validated	NA	NA	NA
832	mirtarbase	MIMAT0000422	hsa-miR-124-3p	GALNT3	2591	ENSG00000115339	Microarray	Functional MTI (Weak)	18668037	validated	NA	NA	NA
833	mirtarbase	MIMAT0000422	hsa-miR-124-3p	GAS6	2621	ENSG00000183087	Microarray	Functional MTI (Weak)	18668037	validated	NA	NA	NA
834	mirtarbase	MIMAT0000422	hsa-miR-124-3p	GBP1	2633	ENSG00000117228	Microarray	Functional MTI (Weak)	18668037	validated	NA	NA	NA
835	mirtarbase	MIMAT0000422	hsa-miR-124-3p	KAT2A	2648	ENSG00000108773	Microarray	Functional MTI (Weak)	18668037	validated	NA	NA	NA
836	mirtarbase	MIMAT0000422	hsa-miR-124-3p	GDF10	2662	ENSG00000266524	Microarray	Functional MTI (Weak)	18668037	validated	NA	NA	NA
837	mirtarbase	MIMAT0000422	hsa-miR-124-3p	GNA12	2768	ENSG00000146535	Microarray	Functional MTI (Weak)	18668037	validated	NA	NA	NA
838	mirtarbase	MIMAT0000422	hsa-miR-124-3p	GNG10	2790	ENSG00000242616	Microarray	Functional MTI (Weak)	15685193	validated	NA	NA	NA
839	mirtarbase	MIMAT0000422	hsa-miR-124-3p	GNG10	2790	ENSG00000242616	Microarray	Functional MTI (Weak)	18668037	validated	NA	NA	NA
840	mirtarbase	MIMAT0000422	hsa-miR-124-3p	GNRHR	2798	ENSG00000109163	Microarray	Functional MTI (Weak)	18668037	validated	NA	NA	NA
841	mirtarbase	MIMAT0000422	hsa-miR-124-3p	GPC1	2817	ENSG00000063660	Microarray	Functional MTI (Weak)	18668037	validated	NA	NA	NA
842	mirtarbase	MIMAT0000422	hsa-miR-124-3p	GPM6B	2824	ENSG00000046653	Microarray	Functional MTI (Weak)	18668037	validated	NA	NA	NA
843	mirtarbase	MIMAT0000422	hsa-miR-124-3p	GPX4	2879	ENSG00000167468	CLASH	Functional MTI (Weak)	23622248	validated	NA	NA	NA
844	mirtarbase	MIMAT0000422	hsa-miR-124-3p	GPX7	2882	ENSG00000116157	Microarray	Functional MTI (Weak)	18668037	validated	NA	NA	NA
845	mirtarbase	MIMAT0000422	hsa-miR-124-3p	GRB2	2885	ENSG00000177885	Microarray	Functional MTI (Weak)	18668037	validated	NA	NA	NA
846	mirtarbase	MIMAT0000422	hsa-miR-124-3p	GRIA1	2890	ENSG00000155511	Luciferase reporter assay//qRT-PCR	Functional MTI	23595422	validated	NA	NA	NA
847	mirtarbase	MIMAT0000422	hsa-miR-124-3p	NR3C1	2908	ENSG00000113580	Luciferase reporter assay//Western blot//pMIR-REPORT//Northern blot	Functional MTI	19131573	validated	NA	NA	NA
848	mirtarbase	MIMAT0000422	hsa-miR-124-3p	NR3C1	2908	ENSG00000113580	Microarray	Functional MTI (Weak)	18668037	validated	NA	NA	NA
849	mirtarbase	MIMAT0000422	hsa-miR-124-3p	GRM1	2911	ENSG00000152822	Microarray	Functional MTI (Weak)	18668037	validated	NA	NA	NA
850	mirtarbase	MIMAT0000422	hsa-miR-124-3p	CXCL1	2919	ENSG00000163739	Microarray	Functional MTI (Weak)	18668037	validated	NA	NA	NA
851	mirtarbase	MIMAT0000422	hsa-miR-124-3p	GRSF1	2926	ENSG00000132463	Proteomics;Microarray	Functional MTI (Weak)	18668037	validated	NA	NA	NA
852	mirtarbase	MIMAT0000422	hsa-miR-124-3p	GTF2E1	2960	ENSG00000153767	PAR-CLIP	Functional MTI (Weak)	20371350	validated	NA	NA	NA
853	mirtarbase	MIMAT0000422	hsa-miR-124-3p	GUK1	2987	ENSG00000143774	Microarray	Functional MTI (Weak)	18668037	validated	NA	NA	NA
854	mirtarbase	MIMAT0000422	hsa-miR-124-3p	HSD17B10	3028	ENSG00000072506	Proteomics;Microarray	Non-Functional MTI (Weak)	18668037	validated	NA	NA	NA
855	mirtarbase	MIMAT0000422	hsa-miR-124-3p	HADHA	3030	ENSG00000084754	Proteomics;Microarray	Functional MTI (Weak)	18668037	validated	NA	NA	NA
856	mirtarbase	MIMAT0000422	hsa-miR-124-3p	HDLBP	3069	ENSG00000115677	PAR-CLIP	Functional MTI (Weak)	22100165	validated	NA	NA	NA
857	mirtarbase	MIMAT0000422	hsa-miR-124-3p	HELLS	3070	ENSG00000119969	Proteomics;Microarray	Functional MTI (Weak)	18668037	validated	NA	NA	NA
858	mirtarbase	MIMAT0000422	hsa-miR-124-3p	NRG1	3084	ENSG00000157168	Microarray	Functional MTI (Weak)	18668037	validated	NA	NA	NA
859	mirtarbase	MIMAT0000422	hsa-miR-124-3p	HLA-A	3105	ENSG00000229215	Microarray	Functional MTI (Weak)	18668037	validated	NA	NA	NA
860	mirtarbase	MIMAT0000422	hsa-miR-124-3p	HLA-A	3105	ENSG00000206505	Microarray	Functional MTI (Weak)	18668037	validated	NA	NA	NA
861	mirtarbase	MIMAT0000422	hsa-miR-124-3p	HLA-A	3105	ENSG00000223980	Microarray	Functional MTI (Weak)	18668037	validated	NA	NA	NA
862	mirtarbase	MIMAT0000422	hsa-miR-124-3p	HLA-A	3105	ENSG00000227715	Microarray	Functional MTI (Weak)	18668037	validated	NA	NA	NA
863	mirtarbase	MIMAT0000422	hsa-miR-124-3p	HLA-A	3105	ENSG00000231834	Microarray	Functional MTI (Weak)	18668037	validated	NA	NA	NA
864	mirtarbase	MIMAT0000422	hsa-miR-124-3p	HLA-A	3105	ENSG00000224320	Microarray	Functional MTI (Weak)	18668037	validated	NA	NA	NA
865	mirtarbase	MIMAT0000422	hsa-miR-124-3p	HLA-A	3105	ENSG00000235657	Microarray	Functional MTI (Weak)	18668037	validated	NA	NA	NA
866	mirtarbase	MIMAT0000422	hsa-miR-124-3p	HLA-A	3105	ENSG00000206503	Microarray	Functional MTI (Weak)	18668037	validated	NA	NA	NA
867	mirtarbase	MIMAT0000422	hsa-miR-124-3p	HMGB3	3149	ENSG00000029993	CLASH	Functional MTI (Weak)	23622248	validated	NA	NA	NA
868	mirtarbase	MIMAT0000422	hsa-miR-124-3p	HMOX1	3162	ENSG00000100292	Microarray	Functional MTI (Weak)	18668037	validated	NA	NA	NA
869	mirtarbase	MIMAT0000422	hsa-miR-124-3p	NR4A1	3164	ENSG00000123358	Microarray	Functional MTI (Weak)	18668037	validated	NA	NA	NA
870	mirtarbase	MIMAT0000422	hsa-miR-124-3p	FOXA2	3170	ENSG00000125798	Luciferase reporter assay//qRT-PCR	Functional MTI	25408296	validated	NA	NA	NA
871	mirtarbase	MIMAT0000422	hsa-miR-124-3p	HNRNPA2B1	3181	ENSG00000122566	Luciferase reporter assay//qRT-PCR//Western blot	Functional MTI	22895557	validated	NA	NA	NA
872	mirtarbase	MIMAT0000422	hsa-miR-124-3p	HOXA3	3200	ENSG00000105997	Microarray	Functional MTI (Weak)	18668037	validated	NA	NA	NA
873	mirtarbase	MIMAT0000422	hsa-miR-124-3p	HOXB3	3213	ENSG00000120093	PAR-CLIP	Functional MTI (Weak)	21572407	validated	NA	NA	NA
874	mirtarbase	MIMAT0000422	hsa-miR-124-3p	HOXC4	3221	ENSG00000198353	Microarray	Functional MTI (Weak)	18668037	validated	NA	NA	NA
875	mirtarbase	MIMAT0000422	hsa-miR-124-3p	HOXC9	3225	ENSG00000180806	Microarray	Functional MTI (Weak)	18668037	validated	NA	NA	NA
876	mirtarbase	MIMAT0000422	hsa-miR-124-3p	HRH1	3269	ENSG00000196639	Microarray	Functional MTI (Weak)	18668037	validated	NA	NA	NA
877	mirtarbase	MIMAT0000422	hsa-miR-124-3p	HSD17B2	3294	ENSG00000086696	Microarray	Functional MTI (Weak)	18668037	validated	NA	NA	NA
878	mirtarbase	MIMAT0000422	hsa-miR-124-3p	ID4	3400	ENSG00000172201	Microarray	Functional MTI (Weak)	18668037	validated	NA	NA	NA
879	mirtarbase	MIMAT0000422	hsa-miR-124-3p	IFI16	3428	ENSG00000163565	Proteomics;Microarray	Non-Functional MTI (Weak)	18668037	validated	NA	NA	NA
880	mirtarbase	MIMAT0000422	hsa-miR-124-3p	IFIT2	3433	ENSG00000119922	Microarray	Functional MTI (Weak)	18668037	validated	NA	NA	NA
881	mirtarbase	MIMAT0000422	hsa-miR-124-3p	IFIT3	3437	ENSG00000119917	Microarray	Functional MTI (Weak)	18668037	validated	NA	NA	NA
882	mirtarbase	MIMAT0000422	hsa-miR-124-3p	IFNAR2	3455	ENSG00000159110	PAR-CLIP	Functional MTI (Weak)	21572407	validated	NA	NA	NA
883	mirtarbase	MIMAT0000422	hsa-miR-124-3p	IFNAR2	3455	ENSG00000159110	PAR-CLIP	Functional MTI (Weak)	20371350	validated	NA	NA	NA
884	mirtarbase	MIMAT0000422	hsa-miR-124-3p	IGFBP1	3484	ENSG00000146678	Microarray	Functional MTI (Weak)	18668037	validated	NA	NA	NA
885	mirtarbase	MIMAT0000422	hsa-miR-124-3p	IGFBP4	3487	ENSG00000141753	Microarray	Functional MTI (Weak)	18668037	validated	NA	NA	NA
886	mirtarbase	MIMAT0000422	hsa-miR-124-3p	IGFBP7	3490	ENSG00000163453	Proteomics;Microarray	Functional MTI (Weak)	18668037	validated	NA	NA	NA
887	mirtarbase	MIMAT0000422	hsa-miR-124-3p	RBPJ	3516	ENSG00000168214	Proteomics;Microarray	Non-Functional MTI (Weak)	18668037	validated	NA	NA	NA
888	mirtarbase	MIMAT0000422	hsa-miR-124-3p	IL1R1	3554	ENSG00000115594	Microarray	Functional MTI (Weak)	18668037	validated	NA	NA	NA
889	mirtarbase	MIMAT0000422	hsa-miR-124-3p	IL6	3569	ENSG00000136244	Microarray	Functional MTI (Weak)	18668037	validated	NA	NA	NA
890	mirtarbase	MIMAT0000422	hsa-miR-124-3p	IL7	3574	ENSG00000104432	Microarray	Functional MTI (Weak)	18668037	validated	NA	NA	NA
891	mirtarbase	MIMAT0000422	hsa-miR-124-3p	IL11	3589	ENSG00000095752	Microarray	Functional MTI (Weak)	18668037	validated	NA	NA	NA
892	mirtarbase	MIMAT0000422	hsa-miR-124-3p	ILF2	3608	ENSG00000143621	Proteomics;Microarray	Non-Functional MTI (Weak)	18668037	validated	NA	NA	NA
893	mirtarbase	MIMAT0000422	hsa-miR-124-3p	ITGA3	3675	ENSG00000005884	Microarray	Functional MTI (Weak)	18668037	validated	NA	NA	NA
894	mirtarbase	MIMAT0000422	hsa-miR-124-3p	ITGA3	3675	ENSG00000005884	HITS-CLIP	Functional MTI (Weak)	23313552	validated	NA	NA	NA
895	mirtarbase	MIMAT0000422	hsa-miR-124-3p	ITGB1	3688	ENSG00000150093	Immunoblot//Immunohistochemistry//qRT-PCR//Western blot	Functional MTI	21196113	validated	NA	NA	NA
896	mirtarbase	MIMAT0000422	hsa-miR-124-3p	ITGB1	3688	ENSG00000150093	Luciferase reporter assay	Functional MTI	21112327	validated	NA	NA	NA
897	mirtarbase	MIMAT0000422	hsa-miR-124-3p	ITGB1	3688	ENSG00000150093	Luciferase reporter assay	Functional MTI	22085528	validated	NA	NA	NA
898	mirtarbase	MIMAT0000422	hsa-miR-124-3p	ITGB1	3688	ENSG00000150093	Microarray	Functional MTI (Weak)	15685193	validated	NA	NA	NA
899	mirtarbase	MIMAT0000422	hsa-miR-124-3p	ITGB1	3688	ENSG00000150093	Microarray	Functional MTI (Weak)	18668037	validated	NA	NA	NA
900	mirtarbase	MIMAT0000422	hsa-miR-124-3p	STT3A	3703	ENSG00000134910	Microarray	Functional MTI (Weak)	18668037	validated	NA	NA	NA
901	mirtarbase	MIMAT0000422	hsa-miR-124-3p	IVD	3712	ENSG00000128928	Microarray	Functional MTI (Weak)	18668037	validated	NA	NA	NA
902	mirtarbase	MIMAT0000422	hsa-miR-124-3p	JAG2	3714	ENSG00000184916	Microarray	Functional MTI (Weak)	18668037	validated	NA	NA	NA
903	mirtarbase	MIMAT0000422	hsa-miR-124-3p	JUP	3728	ENSG00000173801	Proteomics;Microarray	Functional MTI (Weak)	18668037	validated	NA	NA	NA
904	mirtarbase	MIMAT0000422	hsa-miR-124-3p	KCNC4	3749	ENSG00000116396	Microarray	Functional MTI (Weak)	18668037	validated	NA	NA	NA
905	mirtarbase	MIMAT0000422	hsa-miR-124-3p	KCNK1	3775	ENSG00000135750	Microarray	Functional MTI (Weak)	18668037	validated	NA	NA	NA
906	mirtarbase	MIMAT0000422	hsa-miR-124-3p	KCNK2	3776	ENSG00000082482	Microarray	Functional MTI (Weak)	18668037	validated	NA	NA	NA
907	mirtarbase	MIMAT0000422	hsa-miR-124-3p	KCNS3	3790	ENSG00000170745	Microarray	Functional MTI (Weak)	18668037	validated	NA	NA	NA
908	mirtarbase	MIMAT0000422	hsa-miR-124-3p	KRT14	3861	ENSG00000186847	Proteomics;Microarray	Non-Functional MTI (Weak)	18668037	validated	NA	NA	NA
909	mirtarbase	MIMAT0000422	hsa-miR-124-3p	KRT33A	3883	ENSG00000261986	Microarray	Functional MTI (Weak)	18668037	validated	NA	NA	NA
910	mirtarbase	MIMAT0000422	hsa-miR-124-3p	KRT33A	3883	ENSG00000006059	Microarray	Functional MTI (Weak)	18668037	validated	NA	NA	NA
911	mirtarbase	MIMAT0000422	hsa-miR-124-3p	L1CAM	3897	ENSG00000198910	Microarray	Functional MTI (Weak)	18668037	validated	NA	NA	NA
912	mirtarbase	MIMAT0000422	hsa-miR-124-3p	LAMA4	3910	ENSG00000112769	Microarray	Functional MTI (Weak)	18668037	validated	NA	NA	NA
913	mirtarbase	MIMAT0000422	hsa-miR-124-3p	LAMP2	3920	ENSG00000005893	Microarray	Functional MTI (Weak)	18668037	validated	NA	NA	NA
914	mirtarbase	MIMAT0000422	hsa-miR-124-3p	LMNA	4000	ENSG00000160789	Proteomics;Microarray	Non-Functional MTI (Weak)	18668037	validated	NA	NA	NA
915	mirtarbase	MIMAT0000422	hsa-miR-124-3p	LOXL1	4016	ENSG00000129038	Microarray	Functional MTI (Weak)	18668037	validated	NA	NA	NA
916	mirtarbase	MIMAT0000422	hsa-miR-124-3p	LPP	4026	ENSG00000145012	Microarray	Functional MTI (Weak)	18668037	validated	NA	NA	NA
917	mirtarbase	MIMAT0000422	hsa-miR-124-3p	LTA4H	4048	ENSG00000111144	Microarray	Functional MTI (Weak)	18668037	validated	NA	NA	NA
918	mirtarbase	MIMAT0000422	hsa-miR-124-3p	MAGEA12	4111	ENSG00000213401	PAR-CLIP	Functional MTI (Weak)	27292025	validated	NA	NA	NA
919	mirtarbase	MIMAT0000422	hsa-miR-124-3p	MAZ	4150	ENSG00000103495	Proteomics;Microarray	Functional MTI (Weak)	18668037	validated	NA	NA	NA
920	mirtarbase	MIMAT0000422	hsa-miR-124-3p	MBNL1	4154	ENSG00000152601	Proteomics;Microarray	Non-Functional MTI (Weak)	18668037	validated	NA	NA	NA
921	mirtarbase	MIMAT0000422	hsa-miR-124-3p	MCAM	4162	ENSG00000076706	Proteomics;Microarray	Functional MTI (Weak)	18668037	validated	NA	NA	NA
922	mirtarbase	MIMAT0000422	hsa-miR-124-3p	CHST6	4166	ENSG00000183196	Microarray	Functional MTI (Weak)	18668037	validated	NA	NA	NA
923	mirtarbase	MIMAT0000422	hsa-miR-124-3p	MCM7	4176	ENSG00000166508	Proteomics;Microarray	Non-Functional MTI (Weak)	18668037	validated	NA	NA	NA
924	mirtarbase	MIMAT0000422	hsa-miR-124-3p	MDK	4192	ENSG00000110492	Microarray	Functional MTI (Weak)	18668037	validated	NA	NA	NA
925	mirtarbase	MIMAT0000422	hsa-miR-124-3p	MDK	4192	ENSG00000110492	PAR-CLIP	Functional MTI (Weak)	27292025	validated	NA	NA	NA
926	mirtarbase	MIMAT0000422	hsa-miR-124-3p	MECP2	4204	ENSG00000169057	Luciferase reporter assay	Functional MTI	23318130	validated	NA	NA	NA
927	mirtarbase	MIMAT0000422	hsa-miR-124-3p	MAP3K4	4216	ENSG00000085511	Microarray	Functional MTI (Weak)	18668037	validated	NA	NA	NA
928	mirtarbase	MIMAT0000422	hsa-miR-124-3p	RAB8A	4218	ENSG00000167461	Microarray	Functional MTI (Weak)	18668037	validated	NA	NA	NA
929	mirtarbase	MIMAT0000422	hsa-miR-124-3p	MFAP4	4239	ENSG00000166482	Microarray	Functional MTI (Weak)	18668037	validated	NA	NA	NA
930	mirtarbase	MIMAT0000422	hsa-miR-124-3p	MGMT	4255	ENSG00000170430	Microarray//qRT-PCR//Western blot	Functional MTI	27057640	validated	NA	NA	NA
931	mirtarbase	MIMAT0000422	hsa-miR-124-3p	MKLN1	4289	ENSG00000128585	Microarray	Functional MTI (Weak)	18668037	validated	NA	NA	NA
932	mirtarbase	MIMAT0000422	hsa-miR-124-3p	MLLT1	4298	ENSG00000130382	PAR-CLIP	Functional MTI (Weak)	26701625	validated	NA	NA	NA
933	mirtarbase	MIMAT0000422	hsa-miR-124-3p	MLLT3	4300	ENSG00000171843	Microarray	Functional MTI (Weak)	18668037	validated	NA	NA	NA
934	mirtarbase	MIMAT0000422	hsa-miR-124-3p	NR3C2	4306	ENSG00000151623	Luciferase reporter assay//qRT-PCR	Functional MTI	19944075	validated	NA	NA	NA
935	mirtarbase	MIMAT0000422	hsa-miR-124-3p	MMP19	4327	ENSG00000123342	Microarray	Functional MTI (Weak)	18668037	validated	NA	NA	NA
936	mirtarbase	MIMAT0000422	hsa-miR-124-3p	MOBP	4336	ENSG00000168314	Microarray	Functional MTI (Weak)	18668037	validated	NA	NA	NA
937	mirtarbase	MIMAT0000422	hsa-miR-124-3p	MOV10	4343	ENSG00000155363	Microarray	Functional MTI (Weak)	18668037	validated	NA	NA	NA
938	mirtarbase	MIMAT0000422	hsa-miR-124-3p	MSN	4478	ENSG00000147065	Proteomics;Microarray	Non-Functional MTI (Weak)	18668037	validated	NA	NA	NA
939	mirtarbase	MIMAT0000422	hsa-miR-124-3p	MSRA	4482	ENSG00000175806	Microarray	Functional MTI (Weak)	18668037	validated	NA	NA	NA
940	mirtarbase	MIMAT0000422	hsa-miR-124-3p	TRIM37	4591	ENSG00000108395	Microarray	Functional MTI (Weak)	18668037	validated	NA	NA	NA
941	mirtarbase	MIMAT0000422	hsa-miR-124-3p	MVD	4597	ENSG00000167508	Microarray	Functional MTI (Weak)	18668037	validated	NA	NA	NA
942	mirtarbase	MIMAT0000422	hsa-miR-124-3p	MVK	4598	ENSG00000110921	Microarray	Functional MTI (Weak)	18668037	validated	NA	NA	NA
943	mirtarbase	MIMAT0000422	hsa-miR-124-3p	NASP	4678	ENSG00000132780	Microarray	Functional MTI (Weak)	18668037	validated	NA	NA	NA
944	mirtarbase	MIMAT0000422	hsa-miR-124-3p	NBL1	4681	ENSG00000158747	Microarray	Functional MTI (Weak)	18668037	validated	NA	NA	NA
945	mirtarbase	MIMAT0000422	hsa-miR-124-3p	NCF2	4688	ENSG00000116701	Microarray	Functional MTI (Weak)	18668037	validated	NA	NA	NA
946	mirtarbase	MIMAT0000422	hsa-miR-124-3p	NEDD4	4734	ENSG00000069869	Microarray	Functional MTI (Weak)	18668037	validated	NA	NA	NA
947	mirtarbase	MIMAT0000422	hsa-miR-124-3p	NNMT	4837	ENSG00000166741	Microarray	Functional MTI (Weak)	18668037	validated	NA	NA	NA
948	mirtarbase	MIMAT0000422	hsa-miR-124-3p	NONO	4841	ENSG00000147140	Proteomics;Microarray	Non-Functional MTI (Weak)	18668037	validated	NA	NA	NA
949	mirtarbase	MIMAT0000422	hsa-miR-124-3p	PNP	4860	ENSG00000198805	Microarray	Functional MTI (Weak)	18668037	validated	NA	NA	NA
950	mirtarbase	MIMAT0000422	hsa-miR-124-3p	NPR1	4881	ENSG00000169418	Microarray	Functional MTI (Weak)	18668037	validated	NA	NA	NA
951	mirtarbase	MIMAT0000422	hsa-miR-124-3p	NRF1	4899	ENSG00000106459	Microarray	Functional MTI (Weak)	18668037	validated	NA	NA	NA
952	mirtarbase	MIMAT0000422	hsa-miR-124-3p	NRTN	4902	ENSG00000171119	Microarray	Functional MTI (Weak)	18668037	validated	NA	NA	NA
953	mirtarbase	MIMAT0000422	hsa-miR-124-3p	YBX1	4904	ENSG00000065978	Proteomics;Microarray	Functional MTI (Weak)	18668037	validated	NA	NA	NA
954	mirtarbase	MIMAT0000422	hsa-miR-124-3p	NT5E	4907	ENSG00000135318	Proteomics;Microarray	Functional MTI (Weak)	18668037	validated	NA	NA	NA
955	mirtarbase	MIMAT0000422	hsa-miR-124-3p	NTF4	4909	ENSG00000225950	Microarray	Functional MTI (Weak)	18668037	validated	NA	NA	NA
956	mirtarbase	MIMAT0000422	hsa-miR-124-3p	NTHL1	4913	ENSG00000065057	Proteomics	Functional MTI (Weak)	18668037	validated	NA	NA	NA
957	mirtarbase	MIMAT0000422	hsa-miR-124-3p	ROR1	4919	ENSG00000185483	Microarray	Functional MTI (Weak)	18668037	validated	NA	NA	NA
958	mirtarbase	MIMAT0000422	hsa-miR-124-3p	OCA2	4948	ENSG00000104044	Microarray	Functional MTI (Weak)	18668037	validated	NA	NA	NA
959	mirtarbase	MIMAT0000422	hsa-miR-124-3p	TNFRSF11B	4982	ENSG00000164761	Microarray	Functional MTI (Weak)	18668037	validated	NA	NA	NA
960	mirtarbase	MIMAT0000422	hsa-miR-124-3p	ORC1	4998	ENSG00000085840	Proteomics;Microarray	Non-Functional MTI (Weak)	18668037	validated	NA	NA	NA
961	mirtarbase	MIMAT0000422	hsa-miR-124-3p	OSBP	5007	ENSG00000110048	Microarray	Functional MTI (Weak)	18668037	validated	NA	NA	NA
962	mirtarbase	MIMAT0000422	hsa-miR-124-3p	SERPINE1	5054	ENSG00000106366	Microarray	Functional MTI (Weak)	18668037	validated	NA	NA	NA
963	mirtarbase	MIMAT0000422	hsa-miR-124-3p	SERPINB2	5055	ENSG00000197632	Microarray	Functional MTI (Weak)	18668037	validated	NA	NA	NA
964	mirtarbase	MIMAT0000422	hsa-miR-124-3p	PAK3	5063	ENSG00000077264	HITS-CLIP	Functional MTI (Weak)	23824327	validated	NA	NA	NA
965	mirtarbase	MIMAT0000422	hsa-miR-124-3p	PARN	5073	ENSG00000140694	Proteomics;Microarray	Functional MTI (Weak)	18668037	validated	NA	NA	NA
966	mirtarbase	MIMAT0000422	hsa-miR-124-3p	PBX1	5087	ENSG00000185630	Proteomics;Microarray	Functional MTI (Weak)	18668037	validated	NA	NA	NA
967	mirtarbase	MIMAT0000422	hsa-miR-124-3p	PCCB	5096	ENSG00000114054	PAR-CLIP	Functional MTI (Weak)	20371350	validated	NA	NA	NA
968	mirtarbase	MIMAT0000422	hsa-miR-124-3p	PCNA	5111	ENSG00000132646	Proteomics;Microarray	Functional MTI (Weak)	18668037	validated	NA	NA	NA
969	mirtarbase	MIMAT0000422	hsa-miR-124-3p	PDE3B	5140	ENSG00000152270	Microarray	Functional MTI (Weak)	18668037	validated	NA	NA	NA
970	mirtarbase	MIMAT0000422	hsa-miR-124-3p	SLC26A4	5172	ENSG00000091137	Microarray	Functional MTI (Weak)	18668037	validated	NA	NA	NA
971	mirtarbase	MIMAT0000422	hsa-miR-124-3p	VIT	5212	ENSG00000205221	Microarray	Functional MTI (Weak)	18668037	validated	NA	NA	NA
972	mirtarbase	MIMAT0000422	hsa-miR-124-3p	PGGT1B	5229	ENSG00000164219	Microarray	Functional MTI (Weak)	18668037	validated	NA	NA	NA
973	mirtarbase	MIMAT0000422	hsa-miR-124-3p	PGM5	5239	ENSG00000154330	Proteomics;Microarray	Functional MTI (Weak)	18668037	validated	NA	NA	NA
974	mirtarbase	MIMAT0000422	hsa-miR-124-3p	PIK3C2A	5286	ENSG00000011405	Microarray	Functional MTI (Weak)	18668037	validated	NA	NA	NA
975	mirtarbase	MIMAT0000422	hsa-miR-124-3p	PIK3CA	5290	ENSG00000121879	Luciferase reporter assay//qRT-PCR//Western blot	Functional MTI	22940133	validated	NA	NA	NA
976	mirtarbase	MIMAT0000422	hsa-miR-124-3p	PKP1	5317	ENSG00000081277	PAR-CLIP	Functional MTI (Weak)	22012620	validated	NA	NA	NA
977	mirtarbase	MIMAT0000422	hsa-miR-124-3p	PLA2G4A	5321	ENSG00000116711	Microarray	Functional MTI (Weak)	18668037	validated	NA	NA	NA
978	mirtarbase	MIMAT0000422	hsa-miR-124-3p	PLEC	5339	ENSG00000178209	Proteomics;Microarray	Functional MTI (Weak)	18668037	validated	NA	NA	NA
979	mirtarbase	MIMAT0000422	hsa-miR-124-3p	PLOD1	5351	ENSG00000083444	Proteomics;Microarray	Functional MTI (Weak)	18668037	validated	NA	NA	NA
980	mirtarbase	MIMAT0000422	hsa-miR-124-3p	PLXNA2	5362	ENSG00000076356	Microarray	Functional MTI (Weak)	18668037	validated	NA	NA	NA
981	mirtarbase	MIMAT0000422	hsa-miR-124-3p	PRRX1	5396	ENSG00000116132	qRT-PCR//Luciferase reporter assay//Western blot	Functional MTI	24705396	validated	NA	NA	NA
982	mirtarbase	MIMAT0000422	hsa-miR-124-3p	PRRX1	5396	ENSG00000116132	Microarray	Functional MTI (Weak)	18668037	validated	NA	NA	NA
983	mirtarbase	MIMAT0000422	hsa-miR-124-3p	POLA1	5422	ENSG00000101868	Microarray	Functional MTI (Weak)	18668037	validated	NA	NA	NA
984	mirtarbase	MIMAT0000422	hsa-miR-124-3p	POLR2B	5431	ENSG00000047315	Proteomics;Microarray	Functional MTI (Weak)	18668037	validated	NA	NA	NA
985	mirtarbase	MIMAT0000422	hsa-miR-124-3p	POLR2J	5439	ENSG00000005075	Proteomics;Microarray	Non-Functional MTI (Weak)	18668037	validated	NA	NA	NA
986	mirtarbase	MIMAT0000422	hsa-miR-124-3p	POLR2L	5441	ENSG00000177700	Proteomics;Microarray	Functional MTI (Weak)	18668037	validated	NA	NA	NA
987	mirtarbase	MIMAT0000422	hsa-miR-124-3p	PPP2R1B	5519	ENSG00000137713	Microarray	Functional MTI (Weak)	18668037	validated	NA	NA	NA
988	mirtarbase	MIMAT0000422	hsa-miR-124-3p	PRKAG1	5571	ENSG00000181929	Microarray	Functional MTI (Weak)	18668037	validated	NA	NA	NA
989	mirtarbase	MIMAT0000422	hsa-miR-124-3p	PRKCB	5579	ENSG00000166501	Microarray	Functional MTI (Weak)	18668037	validated	NA	NA	NA
990	mirtarbase	MIMAT0000422	hsa-miR-124-3p	MAP2K3	5606	ENSG00000034152	Microarray	Functional MTI (Weak)	18668037	validated	NA	NA	NA
991	mirtarbase	MIMAT0000422	hsa-miR-124-3p	EIF2AK2	5610	ENSG00000055332	Proteomics	Functional MTI (Weak)	18668037	validated	NA	NA	NA
992	mirtarbase	MIMAT0000422	hsa-miR-124-3p	PRPH	5630	ENSG00000135406	Proteomics;Microarray	Functional MTI (Weak)	18668037	validated	NA	NA	NA
993	mirtarbase	MIMAT0000422	hsa-miR-124-3p	PRPS1	5631	ENSG00000147224	Microarray	Functional MTI (Weak)	18668037	validated	NA	NA	NA
994	mirtarbase	MIMAT0000422	hsa-miR-124-3p	PSG3	5671	ENSG00000221826	Microarray	Functional MTI (Weak)	18668037	validated	NA	NA	NA
995	mirtarbase	MIMAT0000422	hsa-miR-124-3p	PSG9	5678	ENSG00000183668	Microarray	Functional MTI (Weak)	18668037	validated	NA	NA	NA
996	mirtarbase	MIMAT0000422	hsa-miR-124-3p	PSKH1	5681	ENSG00000159792	Microarray	Functional MTI (Weak)	18668037	validated	NA	NA	NA
997	mirtarbase	MIMAT0000422	hsa-miR-124-3p	PSMB5	5693	ENSG00000100804	HITS-CLIP	Functional MTI (Weak)	23824327	validated	NA	NA	NA
998	mirtarbase	MIMAT0000422	hsa-miR-124-3p	PTGS1	5742	ENSG00000095303	Microarray	Functional MTI (Weak)	18668037	validated	NA	NA	NA
999	mirtarbase	MIMAT0000422	hsa-miR-124-3p	PTH2R	5746	ENSG00000144407	Microarray	Functional MTI (Weak)	18668037	validated	NA	NA	NA
1000	mirtarbase	MIMAT0000422	hsa-miR-124-3p	PTK7	5754	ENSG00000112655	Microarray	Functional MTI (Weak)	18668037	validated	NA	NA	NA
1001	mirtarbase	MIMAT0000422	hsa-miR-124-3p	QSOX1	5768	ENSG00000116260	Microarray	Functional MTI (Weak)	18668037	validated	NA	NA	NA
1002	mirtarbase	MIMAT0000422	hsa-miR-124-3p	PTPN9	5780	ENSG00000169410	Microarray	Functional MTI (Weak)	18668037	validated	NA	NA	NA
1003	mirtarbase	MIMAT0000422	hsa-miR-124-3p	PTPN11	5781	ENSG00000179295	Microarray	Functional MTI (Weak)	18668037	validated	NA	NA	NA
1004	mirtarbase	MIMAT0000422	hsa-miR-124-3p	PTPN14	5784	ENSG00000152104	PAR-CLIP	Functional MTI (Weak)	20371350	validated	NA	NA	NA
1005	mirtarbase	MIMAT0000422	hsa-miR-124-3p	PTPRB	5787	ENSG00000127329	Microarray	Functional MTI (Weak)	18668037	validated	NA	NA	NA
1006	mirtarbase	MIMAT0000422	hsa-miR-124-3p	PTPRJ	5795	ENSG00000149177	Microarray	Functional MTI (Weak)	18668037	validated	NA	NA	NA
1007	mirtarbase	MIMAT0000422	hsa-miR-124-3p	PTPRZ1	5803	ENSG00000106278	Microarray	Functional MTI (Weak)	18668037	validated	NA	NA	NA
1008	mirtarbase	MIMAT0000422	hsa-miR-124-3p	PXN	5829	ENSG00000089159	Microarray	Functional MTI (Weak)	18668037	validated	NA	NA	NA
1009	mirtarbase	MIMAT0000422	hsa-miR-124-3p	ALDH18A1	5832	ENSG00000059573	Proteomics;Microarray	Functional MTI (Weak)	18668037	validated	NA	NA	NA
1010	mirtarbase	MIMAT0000422	hsa-miR-124-3p	RAB2A	5862	ENSG00000104388	Microarray	Functional MTI (Weak)	18668037	validated	NA	NA	NA
1011	mirtarbase	MIMAT0000422	hsa-miR-124-3p	RAB3IL1	5866	ENSG00000167994	Microarray	Functional MTI (Weak)	18668037	validated	NA	NA	NA
1012	mirtarbase	MIMAT0000422	hsa-miR-124-3p	RAB27A	5873	ENSG00000069974	Microarray	Functional MTI (Weak)	18668037	validated	NA	NA	NA
1013	mirtarbase	MIMAT0000422	hsa-miR-124-3p	RAC1	5879	ENSG00000136238	qRT-PCR//Western blot//Luciferase assay	Functional MTI	23334332	validated	NA	NA	NA
1014	mirtarbase	MIMAT0000422	hsa-miR-124-3p	RAD51	5888	ENSG00000051180	Microarray	Functional MTI (Weak)	18668037	validated	NA	NA	NA
1015	mirtarbase	MIMAT0000422	hsa-miR-124-3p	DPF2	5977	ENSG00000133884	Proteomics;Microarray	Non-Functional MTI (Weak)	18668037	validated	NA	NA	NA
1016	mirtarbase	MIMAT0000422	hsa-miR-124-3p	RFC3	5983	ENSG00000133119	Proteomics;Microarray	Non-Functional MTI (Weak)	18668037	validated	NA	NA	NA
1017	mirtarbase	MIMAT0000422	hsa-miR-124-3p	RFX1	5989	ENSG00000132005	Proteomics;Microarray	Functional MTI (Weak)	18668037	validated	NA	NA	NA
1018	mirtarbase	MIMAT0000422	hsa-miR-124-3p	RFX2	5990	ENSG00000087903	Microarray	Functional MTI (Weak)	18668037	validated	NA	NA	NA
1019	mirtarbase	MIMAT0000422	hsa-miR-124-3p	ROCK1	6093	ENSG00000067900	Luciferase reporter assay	Functional MTI	22085528	validated	NA	NA	NA
1020	mirtarbase	MIMAT0000422	hsa-miR-124-3p	ROCK1	6093	ENSG00000067900	Luciferase reporter assay//qRT-PCR//Western blot	Functional MTI	25169484	validated	NA	NA	NA
1021	mirtarbase	MIMAT0000422	hsa-miR-124-3p	ROCK1	6093	ENSG00000067900	Luciferase reporter assay//Western blot//qRT-PCR	Functional MTI	23936026	validated	NA	NA	NA
1022	mirtarbase	MIMAT0000422	hsa-miR-124-3p	ROM1	6094	ENSG00000149489	Microarray	Functional MTI (Weak)	18668037	validated	NA	NA	NA
1023	mirtarbase	MIMAT0000422	hsa-miR-124-3p	MRPS12	6183	ENSG00000128626	Microarray	Functional MTI (Weak)	18668037	validated	NA	NA	NA
1024	mirtarbase	MIMAT0000422	hsa-miR-124-3p	RPS15	6209	ENSG00000115268	Proteomics	Functional MTI (Weak)	18668037	validated	NA	NA	NA
1025	mirtarbase	MIMAT0000422	hsa-miR-124-3p	RRAS	6237	ENSG00000126458	Luciferase reporter assay//qRT-PCR//Western blot	Functional MTI	24861879	validated	NA	NA	NA
1026	mirtarbase	MIMAT0000422	hsa-miR-124-3p	RRAS	6237	ENSG00000126458	Microarray	Functional MTI (Weak)	18668037	validated	NA	NA	NA
1027	mirtarbase	MIMAT0000422	hsa-miR-124-3p	RYR3	6263	ENSG00000198838	Microarray	Functional MTI (Weak)	18668037	validated	NA	NA	NA
1028	mirtarbase	MIMAT0000422	hsa-miR-124-3p	S100A2	6273	ENSG00000196754	Microarray	Functional MTI (Weak)	18668037	validated	NA	NA	NA
1029	mirtarbase	MIMAT0000422	hsa-miR-124-3p	SC5D	6309	ENSG00000109929	Microarray	Functional MTI (Weak)	18668037	validated	NA	NA	NA
1030	mirtarbase	MIMAT0000422	hsa-miR-124-3p	CCL2	6347	ENSG00000108691	Luciferase reporter assay	Functional MTI	19404929	validated	NA	NA	NA
1031	mirtarbase	MIMAT0000422	hsa-miR-124-3p	CCL2	6347	ENSG00000108691	Luciferase reporter assay//qRT-PCR//Western blot	Functional MTI	24122720	validated	NA	NA	NA
1032	mirtarbase	MIMAT0000422	hsa-miR-124-3p	SECTM1	6398	ENSG00000141574	Microarray	Functional MTI (Weak)	18668037	validated	NA	NA	NA
1033	mirtarbase	MIMAT0000422	hsa-miR-124-3p	SRSF3	6428	ENSG00000112081	Proteomics;Microarray	Non-Functional MTI (Weak)	18668037	validated	NA	NA	NA
1034	mirtarbase	MIMAT0000422	hsa-miR-124-3p	SRSF5	6430	ENSG00000100650	Proteomics;Microarray	Non-Functional MTI (Weak)	18668037	validated	NA	NA	NA
1035	mirtarbase	MIMAT0000422	hsa-miR-124-3p	SGK1	6446	ENSG00000118515	Microarray	Functional MTI (Weak)	18668037	validated	NA	NA	NA
1036	mirtarbase	MIMAT0000422	hsa-miR-124-3p	SHMT2	6472	ENSG00000182199	Proteomics;Microarray	Non-Functional MTI (Weak)	18668037	validated	NA	NA	NA
1037	mirtarbase	MIMAT0000422	hsa-miR-124-3p	SKIL	6498	ENSG00000136603	Microarray	Functional MTI (Weak)	18668037	validated	NA	NA	NA
1038	mirtarbase	MIMAT0000422	hsa-miR-124-3p	SLC1A3	6507	ENSG00000079215	Microarray	Functional MTI (Weak)	18668037	validated	NA	NA	NA
1039	mirtarbase	MIMAT0000422	hsa-miR-124-3p	SLC1A4	6509	ENSG00000115902	Microarray	Functional MTI (Weak)	18668037	validated	NA	NA	NA
1040	mirtarbase	MIMAT0000422	hsa-miR-124-3p	SLC22A3	6581	ENSG00000146477	Microarray	Functional MTI (Weak)	18668037	validated	NA	NA	NA
1041	mirtarbase	MIMAT0000422	hsa-miR-124-3p	SMARCA2	6595	ENSG00000080503	Proteomics;Microarray	Functional MTI (Weak)	18668037	validated	NA	NA	NA
1042	mirtarbase	MIMAT0000422	hsa-miR-124-3p	SNAI1	6615	ENSG00000124216	Microarray	Functional MTI (Weak)	18668037	validated	NA	NA	NA
1043	mirtarbase	MIMAT0000422	hsa-miR-124-3p	SNRPB	6628	ENSG00000125835	Proteomics;Microarray	Non-Functional MTI (Weak)	18668037	validated	NA	NA	NA
1044	mirtarbase	MIMAT0000422	hsa-miR-124-3p	SNRPD3	6634	ENSG00000100028	Proteomics;Microarray	Non-Functional MTI (Weak)	18668037	validated	NA	NA	NA
1045	mirtarbase	MIMAT0000422	hsa-miR-124-3p	SNRPF	6636	ENSG00000139343	Proteomics;Microarray	Non-Functional MTI (Weak)	18668037	validated	NA	NA	NA
1046	mirtarbase	MIMAT0000422	hsa-miR-124-3p	SNTA1	6640	ENSG00000101400	Microarray	Functional MTI (Weak)	18668037	validated	NA	NA	NA
1047	mirtarbase	MIMAT0000422	hsa-miR-124-3p	SNTB2	6645	ENSG00000168807	PAR-CLIP	Functional MTI (Weak)	20371350	validated	NA	NA	NA
1048	mirtarbase	MIMAT0000422	hsa-miR-124-3p	SNTB2	6645	ENSG00000260873	PAR-CLIP	Functional MTI (Weak)	20371350	validated	NA	NA	NA
1049	mirtarbase	MIMAT0000422	hsa-miR-124-3p	SOS2	6655	ENSG00000100485	Microarray	Functional MTI (Weak)	18668037	validated	NA	NA	NA
1050	mirtarbase	MIMAT0000422	hsa-miR-124-3p	SOX9	6662	ENSG00000125398	HITS-CLIP	Functional MTI (Weak)	23824327	validated	NA	NA	NA
1051	mirtarbase	MIMAT0000422	hsa-miR-124-3p	SOX9	6662	ENSG00000125398	HITS-CLIP	Functional MTI (Weak)	23313552	validated	NA	NA	NA
1052	mirtarbase	MIMAT0000422	hsa-miR-124-3p	SPTA1	6708	ENSG00000163554	Microarray	Functional MTI (Weak)	18668037	validated	NA	NA	NA
1053	mirtarbase	MIMAT0000422	hsa-miR-124-3p	SRP9	6726	ENSG00000143742	PAR-CLIP	Functional MTI (Weak)	23592263	validated	NA	NA	NA
1054	mirtarbase	MIMAT0000422	hsa-miR-124-3p	SRP9	6726	ENSG00000143742	PAR-CLIP	Functional MTI (Weak)	20371350	validated	NA	NA	NA
1055	mirtarbase	MIMAT0000422	hsa-miR-124-3p	SULT1E1	6783	ENSG00000109193	Microarray	Functional MTI (Weak)	18668037	validated	NA	NA	NA
1056	mirtarbase	MIMAT0000422	hsa-miR-124-3p	AURKA	6790	ENSG00000087586	Proteomics;Microarray	Functional MTI (Weak)	18668037	validated	NA	NA	NA
1057	mirtarbase	MIMAT0000422	hsa-miR-124-3p	SURF4	6836	ENSG00000148248	Microarray//qRT-PCR//qRT-PCR;Other	Functional MTI (Weak)	16549876	validated	NA	NA	NA
1058	mirtarbase	MIMAT0000422	hsa-miR-124-3p	TBX2	6909	ENSG00000121068	Microarray	Functional MTI (Weak)	18668037	validated	NA	NA	NA
1059	mirtarbase	MIMAT0000422	hsa-miR-124-3p	TBXA2R	6915	ENSG00000006638	Microarray	Functional MTI (Weak)	18668037	validated	NA	NA	NA
1060	mirtarbase	MIMAT0000422	hsa-miR-124-3p	TCF3	6929	ENSG00000071564	Microarray	Functional MTI (Weak)	18668037	validated	NA	NA	NA
1061	mirtarbase	MIMAT0000422	hsa-miR-124-3p	TCOF1	6949	ENSG00000070814	Proteomics;Microarray	Non-Functional MTI (Weak)	18668037	validated	NA	NA	NA
1062	mirtarbase	MIMAT0000422	hsa-miR-124-3p	TCTA	6988	ENSG00000145022	Microarray	Functional MTI (Weak)	18668037	validated	NA	NA	NA
1063	mirtarbase	MIMAT0000422	hsa-miR-124-3p	TERF2	7014	ENSG00000132604	Proteomics;Microarray	Functional MTI (Weak)	18668037	validated	NA	NA	NA
1064	mirtarbase	MIMAT0000422	hsa-miR-124-3p	TGFB1I1	7041	ENSG00000140682	Microarray	Functional MTI (Weak)	18668037	validated	NA	NA	NA
1065	mirtarbase	MIMAT0000422	hsa-miR-124-3p	TGM1	7051	ENSG00000092295	Microarray	Functional MTI (Weak)	18668037	validated	NA	NA	NA
1066	mirtarbase	MIMAT0000422	hsa-miR-124-3p	THPO	7066	ENSG00000090534	Microarray	Functional MTI (Weak)	18668037	validated	NA	NA	NA
1067	mirtarbase	MIMAT0000422	hsa-miR-124-3p	ICAM5	7087	ENSG00000105376	Microarray	Functional MTI (Weak)	18668037	validated	NA	NA	NA
1068	mirtarbase	MIMAT0000422	hsa-miR-124-3p	TLR3	7098	ENSG00000164342	Microarray	Functional MTI (Weak)	18668037	validated	NA	NA	NA
1069	mirtarbase	MIMAT0000422	hsa-miR-124-3p	TSPAN6	7105	ENSG00000000003	Microarray	Functional MTI (Weak)	18668037	validated	NA	NA	NA
1070	mirtarbase	MIMAT0000422	hsa-miR-124-3p	CCT3	7203	ENSG00000163468	Proteomics;Microarray	Non-Functional MTI (Weak)	18668037	validated	NA	NA	NA
1071	mirtarbase	MIMAT0000422	hsa-miR-124-3p	TRPC1	7220	ENSG00000144935	Proteomics;Microarray	Non-Functional MTI (Weak)	18668037	validated	NA	NA	NA
1072	mirtarbase	MIMAT0000422	hsa-miR-124-3p	TRPC6	7225	ENSG00000137672	Microarray	Functional MTI (Weak)	18668037	validated	NA	NA	NA
1073	mirtarbase	MIMAT0000422	hsa-miR-124-3p	TSN	7247	ENSG00000211460	Microarray	Functional MTI (Weak)	18668037	validated	NA	NA	NA
1074	mirtarbase	MIMAT0000422	hsa-miR-124-3p	TUB	7275	ENSG00000166402	Microarray	Functional MTI (Weak)	18668037	validated	NA	NA	NA
1075	mirtarbase	MIMAT0000422	hsa-miR-124-3p	TYK2	7297	ENSG00000105397	Microarray	Functional MTI (Weak)	18668037	validated	NA	NA	NA
1076	mirtarbase	MIMAT0000422	hsa-miR-124-3p	SLC35A2	7355	ENSG00000102100	Microarray	Functional MTI (Weak)	18668037	validated	NA	NA	NA
1077	mirtarbase	MIMAT0000422	hsa-miR-124-3p	UMPS	7372	ENSG00000114491	Microarray	Functional MTI (Weak)	18668037	validated	NA	NA	NA
1078	mirtarbase	MIMAT0000422	hsa-miR-124-3p	USH2A	7399	ENSG00000042781	Microarray	Functional MTI (Weak)	18668037	validated	NA	NA	NA
1079	mirtarbase	MIMAT0000422	hsa-miR-124-3p	VDR	7421	ENSG00000111424	PAR-CLIP	Functional MTI (Weak)	27292025	validated	NA	NA	NA
1080	mirtarbase	MIMAT0000422	hsa-miR-124-3p	CORO2A	7464	ENSG00000106789	Proteomics;Microarray	Functional MTI (Weak)	18668037	validated	NA	NA	NA
1081	mirtarbase	MIMAT0000422	hsa-miR-124-3p	XRCC2	7516	ENSG00000196584	Microarray	Functional MTI (Weak)	18668037	validated	NA	NA	NA
1082	mirtarbase	MIMAT0000422	hsa-miR-124-3p	TRIM25	7706	ENSG00000121060	Proteomics;Microarray	Functional MTI (Weak)	18668037	validated	NA	NA	NA
1083	mirtarbase	MIMAT0000422	hsa-miR-124-3p	ZXDA	7789	ENSG00000198205	PAR-CLIP	Functional MTI (Weak)	20371350	validated	NA	NA	NA
1084	mirtarbase	MIMAT0000422	hsa-miR-124-3p	ZXDA	7789	ENSG00000198205	PAR-CLIP	Functional MTI (Weak)	26701625	validated	NA	NA	NA
1085	mirtarbase	MIMAT0000422	hsa-miR-124-3p	EVI5	7813	ENSG00000067208	Microarray	Functional MTI (Weak)	18668037	validated	NA	NA	NA
1086	mirtarbase	MIMAT0000422	hsa-miR-124-3p	MOGS	7841	ENSG00000115275	Proteomics;Microarray	Functional MTI (Weak)	18668037	validated	NA	NA	NA
1087	mirtarbase	MIMAT0000422	hsa-miR-124-3p	MALL	7851	ENSG00000144063	Microarray	Functional MTI (Weak)	18668037	validated	NA	NA	NA
1088	mirtarbase	MIMAT0000422	hsa-miR-124-3p	MAPKAPK3	7867	ENSG00000114738	Microarray	Functional MTI (Weak)	18668037	validated	NA	NA	NA
1089	mirtarbase	MIMAT0000422	hsa-miR-124-3p	PLA2G7	7941	ENSG00000146070	Microarray	Functional MTI (Weak)	18668037	validated	NA	NA	NA
1090	mirtarbase	MIMAT0000422	hsa-miR-124-3p	TFEB	7942	ENSG00000112561	Microarray	Functional MTI (Weak)	18668037	validated	NA	NA	NA
1091	mirtarbase	MIMAT0000422	hsa-miR-124-3p	NR4A3	8013	ENSG00000119508	Microarray	Functional MTI (Weak)	18668037	validated	NA	NA	NA
1092	mirtarbase	MIMAT0000422	hsa-miR-124-3p	SLC25A16	8034	ENSG00000122912	Microarray	Functional MTI (Weak)	18668037	validated	NA	NA	NA
1093	mirtarbase	MIMAT0000422	hsa-miR-124-3p	PTP4A2	8073	ENSG00000184007	Microarray	Functional MTI (Weak)	18668037	validated	NA	NA	NA
1094	mirtarbase	MIMAT0000422	hsa-miR-124-3p	MFAP5	8076	ENSG00000197614	Microarray	Functional MTI (Weak)	18668037	validated	NA	NA	NA
1095	mirtarbase	MIMAT0000422	hsa-miR-124-3p	USP5	8078	ENSG00000111667	Microarray	Functional MTI (Weak)	18668037	validated	NA	NA	NA
1096	mirtarbase	MIMAT0000422	hsa-miR-124-3p	FXR1	8087	ENSG00000114416	Proteomics	Functional MTI (Weak)	18668037	validated	NA	NA	NA
1097	mirtarbase	MIMAT0000422	hsa-miR-124-3p	PICALM	8301	ENSG00000073921	Proteomics;Microarray	Functional MTI (Weak)	18668037	validated	NA	NA	NA
1098	mirtarbase	MIMAT0000422	hsa-miR-124-3p	EEA1	8411	ENSG00000102189	Microarray	Functional MTI (Weak)	18668037	validated	NA	NA	NA
1099	mirtarbase	MIMAT0000422	hsa-miR-124-3p	NSMAF	8439	ENSG00000035681	Microarray	Functional MTI (Weak)	18668037	validated	NA	NA	NA
1100	mirtarbase	MIMAT0000422	hsa-miR-124-3p	TPST2	8459	ENSG00000128294	Microarray	Functional MTI (Weak)	18668037	validated	NA	NA	NA
1101	mirtarbase	MIMAT0000422	hsa-miR-124-3p	TPST1	8460	ENSG00000169902	Microarray	Functional MTI (Weak)	18668037	validated	NA	NA	NA
1102	mirtarbase	MIMAT0000422	hsa-miR-124-3p	YBX3	8531	ENSG00000060138	Proteomics	Functional MTI (Weak)	18668037	validated	NA	NA	NA
1103	mirtarbase	MIMAT0000422	hsa-miR-124-3p	LGR5	8549	ENSG00000139292	Microarray	Functional MTI (Weak)	18668037	validated	NA	NA	NA
1104	mirtarbase	MIMAT0000422	hsa-miR-124-3p	PIAS1	8554	ENSG00000033800	Proteomics;Microarray	Functional MTI (Weak)	18668037	validated	NA	NA	NA
1105	mirtarbase	MIMAT0000422	hsa-miR-124-3p	PLA2G4C	8605	ENSG00000105499	Microarray	Functional MTI (Weak)	18668037	validated	NA	NA	NA
1106	mirtarbase	MIMAT0000422	hsa-miR-124-3p	STC2	8614	ENSG00000113739	Microarray	Functional MTI (Weak)	18668037	validated	NA	NA	NA
1107	mirtarbase	MIMAT0000422	hsa-miR-124-3p	HSD17B6	8630	ENSG00000025423	Microarray	Functional MTI (Weak)	18668037	validated	NA	NA	NA
1108	mirtarbase	MIMAT0000422	hsa-miR-124-3p	SSNA1	8636	ENSG00000176101	Microarray	Functional MTI (Weak)	18668037	validated	NA	NA	NA
1109	mirtarbase	MIMAT0000422	hsa-miR-124-3p	OASL	8638	ENSG00000135114	Microarray	Functional MTI (Weak)	18668037	validated	NA	NA	NA
1110	mirtarbase	MIMAT0000422	hsa-miR-124-3p	DDX3Y	8653	ENSG00000067048	Microarray	Functional MTI (Weak)	18668037	validated	NA	NA	NA
1111	mirtarbase	MIMAT0000422	hsa-miR-124-3p	EIF3B	8662	ENSG00000106263	Proteomics;Microarray	Functional MTI (Weak)	18668037	validated	NA	NA	NA
1112	mirtarbase	MIMAT0000422	hsa-miR-124-3p	VAMP8	8673	ENSG00000118640	Microarray	Functional MTI (Weak)	18668037	validated	NA	NA	NA
1113	mirtarbase	MIMAT0000422	hsa-miR-124-3p	PEA15	8682	ENSG00000162734	Western blot	Non-Functional MTI	20388802	validated	NA	NA	NA
1114	mirtarbase	MIMAT0000422	hsa-miR-124-3p	ABCC3	8714	ENSG00000108846	Microarray	Functional MTI (Weak)	18668037	validated	NA	NA	NA
1115	mirtarbase	MIMAT0000422	hsa-miR-124-3p	TNFRSF25	8718	ENSG00000215788	Microarray	Functional MTI (Weak)	18668037	validated	NA	NA	NA
1116	mirtarbase	MIMAT0000422	hsa-miR-124-3p	ADAM15	8751	ENSG00000143537	Microarray	Functional MTI (Weak)	18668037	validated	NA	NA	NA
1117	mirtarbase	MIMAT0000422	hsa-miR-124-3p	PABPC4	8761	ENSG00000090621	Proteomics;Microarray	Functional MTI (Weak)	18668037	validated	NA	NA	NA
1118	mirtarbase	MIMAT0000422	hsa-miR-124-3p	SNAP23	8773	ENSG00000092531	Proteomics;Microarray	Functional MTI (Weak)	18668037	validated	NA	NA	NA
1119	mirtarbase	MIMAT0000422	hsa-miR-124-3p	IL18R1	8809	ENSG00000115604	Microarray	Functional MTI (Weak)	18668037	validated	NA	NA	NA
1120	mirtarbase	MIMAT0000422	hsa-miR-124-3p	DCAF5	8816	ENSG00000139990	Microarray	Functional MTI (Weak)	18668037	validated	NA	NA	NA
1121	mirtarbase	MIMAT0000422	hsa-miR-124-3p	LIN7A	8825	ENSG00000111052	Microarray	Functional MTI (Weak)	18668037	validated	NA	NA	NA
1122	mirtarbase	MIMAT0000422	hsa-miR-124-3p	NRP1	8829	ENSG00000099250	Microarray	Functional MTI (Weak)	18668037	validated	NA	NA	NA
1123	mirtarbase	MIMAT0000422	hsa-miR-124-3p	AKAP4	8852	ENSG00000147081	Microarray	Functional MTI (Weak)	18668037	validated	NA	NA	NA
1124	mirtarbase	MIMAT0000422	hsa-miR-124-3p	VNN2	8875	ENSG00000112303	Microarray	Functional MTI (Weak)	18668037	validated	NA	NA	NA
1125	mirtarbase	MIMAT0000422	hsa-miR-124-3p	SPHK1	8877	ENSG00000176170	Flow//Immunohistochemistry//Luciferase reporter assay//qRT-PCR//Western blot	Functional MTI	22450659	validated	NA	NA	NA
1126	mirtarbase	MIMAT0000422	hsa-miR-124-3p	SPHK1	8877	ENSG00000176170	Luciferase reporter assay//Western blot	Functional MTI	28386327	validated	NA	NA	NA
1127	mirtarbase	MIMAT0000422	hsa-miR-124-3p	SPHK1	8877	ENSG00000176170	Luciferase reporter assay//Western blot	Functional MTI	28212569	validated	NA	NA	NA
1128	mirtarbase	MIMAT0000422	hsa-miR-124-3p	SPHK1	8877	ENSG00000176170	Microarray	Functional MTI (Weak)	18668037	validated	NA	NA	NA
1129	mirtarbase	MIMAT0000422	hsa-miR-124-3p	SPHK1	8877	ENSG00000176170	Luciferase reporter assay//qRT-PCR	Non-Functional MTI	24279510	validated	NA	NA	NA
1130	mirtarbase	MIMAT0000422	hsa-miR-124-3p	EIF2S2	8894	ENSG00000125977	Proteomics;Microarray	Non-Functional MTI (Weak)	18668037	validated	NA	NA	NA
1131	mirtarbase	MIMAT0000422	hsa-miR-124-3p	CCNA1	8900	ENSG00000133101	Microarray	Functional MTI (Weak)	18668037	validated	NA	NA	NA
1132	mirtarbase	MIMAT0000422	hsa-miR-124-3p	RPS6KA4	8986	ENSG00000162302	Microarray	Functional MTI (Weak)	18668037	validated	NA	NA	NA
1133	mirtarbase	MIMAT0000422	hsa-miR-124-3p	LIMD1	8994	ENSG00000144791	Microarray	Functional MTI (Weak)	18668037	validated	NA	NA	NA
1134	mirtarbase	MIMAT0000422	hsa-miR-124-3p	TAF1A	9015	ENSG00000143498	Microarray	Functional MTI (Weak)	18668037	validated	NA	NA	NA
1135	mirtarbase	MIMAT0000422	hsa-miR-124-3p	CLIC3	9022	ENSG00000169583	Microarray	Functional MTI (Weak)	18668037	validated	NA	NA	NA
1136	mirtarbase	MIMAT0000422	hsa-miR-124-3p	SLC13A2	9058	ENSG00000007216	Microarray	Functional MTI (Weak)	18668037	validated	NA	NA	NA
1137	mirtarbase	MIMAT0000422	hsa-miR-124-3p	USP10	9100	ENSG00000103194	Proteomics;Microarray	Functional MTI (Weak)	18668037	validated	NA	NA	NA
1138	mirtarbase	MIMAT0000422	hsa-miR-124-3p	SEC22C	9117	ENSG00000093183	Microarray	Functional MTI (Weak)	18668037	validated	NA	NA	NA
1139	mirtarbase	MIMAT0000422	hsa-miR-124-3p	INA	9118	ENSG00000148798	Proteomics;Microarray	Functional MTI (Weak)	18668037	validated	NA	NA	NA
1140	mirtarbase	MIMAT0000422	hsa-miR-124-3p	SLC16A6	9120	ENSG00000108932	Microarray	Functional MTI (Weak)	18668037	validated	NA	NA	NA
1141	mirtarbase	MIMAT0000422	hsa-miR-124-3p	SCAF11	9169	ENSG00000139218	Proteomics;Microarray	Functional MTI (Weak)	18668037	validated	NA	NA	NA
1142	mirtarbase	MIMAT0000422	hsa-miR-124-3p	LRRFIP2	9209	ENSG00000093167	Microarray	Functional MTI (Weak)	18668037	validated	NA	NA	NA
1143	mirtarbase	MIMAT0000422	hsa-miR-124-3p	CRLF1	9244	ENSG00000006016	Microarray	Functional MTI (Weak)	18668037	validated	NA	NA	NA
1144	mirtarbase	MIMAT0000422	hsa-miR-124-3p	DHRS3	9249	ENSG00000162496	Microarray	Functional MTI (Weak)	18668037	validated	NA	NA	NA
1145	mirtarbase	MIMAT0000422	hsa-miR-124-3p	MAPKAPK2	9261	ENSG00000162889	Microarray	Functional MTI (Weak)	18668037	validated	NA	NA	NA
1146	mirtarbase	MIMAT0000422	hsa-miR-124-3p	TRIP12	9320	ENSG00000153827	Proteomics	Functional MTI (Weak)	18668037	validated	NA	NA	NA
1147	mirtarbase	MIMAT0000422	hsa-miR-124-3p	GTF3C5	9328	ENSG00000148308	Proteomics;Microarray	Non-Functional MTI (Weak)	18668037	validated	NA	NA	NA
1148	mirtarbase	MIMAT0000422	hsa-miR-124-3p	B4GALT5	9334	ENSG00000158470	Microarray	Functional MTI (Weak)	18668037	validated	NA	NA	NA
1149	mirtarbase	MIMAT0000422	hsa-miR-124-3p	RPL23	9349	ENSG00000125691	Microarray	Functional MTI (Weak)	18668037	validated	NA	NA	NA
1150	mirtarbase	MIMAT0000422	hsa-miR-124-3p	LHX2	9355	ENSG00000106689	Microarray	Functional MTI (Weak)	18668037	validated	NA	NA	NA
1151	mirtarbase	MIMAT0000422	hsa-miR-124-3p	PEX16	9409	ENSG00000121680	Microarray	Functional MTI (Weak)	18668037	validated	NA	NA	NA
1152	mirtarbase	MIMAT0000422	hsa-miR-124-3p	QKI	9444	ENSG00000112531	Proteomics;Microarray	Functional MTI (Weak)	18668037	validated	NA	NA	NA
1153	mirtarbase	MIMAT0000422	hsa-miR-124-3p	IL27RA	9466	ENSG00000104998	Microarray	Functional MTI (Weak)	18668037	validated	NA	NA	NA
1154	mirtarbase	MIMAT0000422	hsa-miR-124-3p	MED20	9477	ENSG00000124641	Proteomics;Microarray	Non-Functional MTI (Weak)	18668037	validated	NA	NA	NA
1155	mirtarbase	MIMAT0000422	hsa-miR-124-3p	CABP1	9478	ENSG00000157782	Microarray	Functional MTI (Weak)	18668037	validated	NA	NA	NA
1156	mirtarbase	MIMAT0000422	hsa-miR-124-3p	VPS4B	9525	ENSG00000119541	Microarray	Functional MTI (Weak)	18668037	validated	NA	NA	NA
1157	mirtarbase	MIMAT0000422	hsa-miR-124-3p	BAG5	9529	ENSG00000166170	Microarray	Functional MTI (Weak)	18668037	validated	NA	NA	NA
1158	mirtarbase	MIMAT0000422	hsa-miR-124-3p	PTGES	9536	ENSG00000148344	Microarray	Functional MTI (Weak)	18668037	validated	NA	NA	NA
1159	mirtarbase	MIMAT0000422	hsa-miR-124-3p	H6PD	9563	ENSG00000049239	Microarray	Functional MTI (Weak)	18668037	validated	NA	NA	NA
1160	mirtarbase	MIMAT0000422	hsa-miR-124-3p	H6PD	9563	ENSG00000049239	PAR-CLIP	Functional MTI (Weak)	23592263	validated	NA	NA	NA
1161	mirtarbase	MIMAT0000422	hsa-miR-124-3p	GABBR2	9568	ENSG00000136928	Microarray	Functional MTI (Weak)	18668037	validated	NA	NA	NA
1162	mirtarbase	MIMAT0000422	hsa-miR-124-3p	WTAP	9589	ENSG00000146457	Proteomics;Microarray	Non-Functional MTI (Weak)	18668037	validated	NA	NA	NA
1163	mirtarbase	MIMAT0000422	hsa-miR-124-3p	RIN1	9610	ENSG00000174791	Microarray	Functional MTI (Weak)	18668037	validated	NA	NA	NA
1164	mirtarbase	MIMAT0000422	hsa-miR-124-3p	GDA	9615	ENSG00000119125	Microarray	Functional MTI (Weak)	18668037	validated	NA	NA	NA
1165	mirtarbase	MIMAT0000422	hsa-miR-124-3p	SH3PXD2A	9644	ENSG00000107957	Microarray	Functional MTI (Weak)	18668037	validated	NA	NA	NA
1166	mirtarbase	MIMAT0000422	hsa-miR-124-3p	MICAL2	9645	ENSG00000133816	Microarray	Functional MTI (Weak)	18668037	validated	NA	NA	NA
1167	mirtarbase	MIMAT0000422	hsa-miR-124-3p	HS2ST1	9653	ENSG00000153936	Microarray	Functional MTI (Weak)	18668037	validated	NA	NA	NA
1168	mirtarbase	MIMAT0000422	hsa-miR-124-3p	ECE2	9718	ENSG00000145194	Microarray	Functional MTI (Weak)	18668037	validated	NA	NA	NA
1169	mirtarbase	MIMAT0000422	hsa-miR-124-3p	LAPTM4A	9741	ENSG00000068697	Microarray	Functional MTI (Weak)	18668037	validated	NA	NA	NA
1170	mirtarbase	MIMAT0000422	hsa-miR-124-3p	PHACTR2	9749	ENSG00000112419	Microarray	Functional MTI (Weak)	18668037	validated	NA	NA	NA
1171	mirtarbase	MIMAT0000422	hsa-miR-124-3p	MLEC	9761	ENSG00000110917	Microarray	Functional MTI (Weak)	18668037	validated	NA	NA	NA
1172	mirtarbase	MIMAT0000422	hsa-miR-124-3p	RASSF2	9770	ENSG00000101265	Microarray	Functional MTI (Weak)	18668037	validated	NA	NA	NA
1173	mirtarbase	MIMAT0000422	hsa-miR-124-3p	SNX17	9784	ENSG00000115234	Microarray	Functional MTI (Weak)	18668037	validated	NA	NA	NA
1174	mirtarbase	MIMAT0000422	hsa-miR-124-3p	SERTAD2	9792	ENSG00000179833	Microarray	Functional MTI (Weak)	18668037	validated	NA	NA	NA
1175	mirtarbase	MIMAT0000422	hsa-miR-124-3p	MAML1	9794	ENSG00000161021	Microarray	Functional MTI (Weak)	18668037	validated	NA	NA	NA
1176	mirtarbase	MIMAT0000422	hsa-miR-124-3p	EFCAB14	9813	ENSG00000159658	PAR-CLIP	Functional MTI (Weak)	21572407	validated	NA	NA	NA
1177	mirtarbase	MIMAT0000422	hsa-miR-124-3p	EFCAB14	9813	ENSG00000159658	PAR-CLIP	Functional MTI (Weak)	20371350	validated	NA	NA	NA
1178	mirtarbase	MIMAT0000422	hsa-miR-124-3p	GIT2	9815	ENSG00000139436	Microarray	Functional MTI (Weak)	18668037	validated	NA	NA	NA
1179	mirtarbase	MIMAT0000422	hsa-miR-124-3p	ARMCX2	9823	ENSG00000184867	Microarray	Functional MTI (Weak)	18668037	validated	NA	NA	NA
1180	mirtarbase	MIMAT0000422	hsa-miR-124-3p	FCHSD2	9873	ENSG00000137478	Microarray	Functional MTI (Weak)	18668037	validated	NA	NA	NA
1181	mirtarbase	MIMAT0000422	hsa-miR-124-3p	FCHSD2	9873	ENSG00000137478	PAR-CLIP	Functional MTI (Weak)	20371350	validated	NA	NA	NA
1182	mirtarbase	MIMAT0000422	hsa-miR-124-3p	G3BP2	9908	ENSG00000138757	Proteomics;Microarray	Functional MTI (Weak)	18668037	validated	NA	NA	NA
1183	mirtarbase	MIMAT0000422	hsa-miR-124-3p	GFPT2	9945	ENSG00000131459	Microarray	Functional MTI (Weak)	18668037	validated	NA	NA	NA
1184	mirtarbase	MIMAT0000422	hsa-miR-124-3p	AMMECR1	9949	ENSG00000101935	Microarray	Functional MTI (Weak)	18668037	validated	NA	NA	NA
1185	mirtarbase	MIMAT0000422	hsa-miR-124-3p	MVP	9961	ENSG00000013364	Microarray	Functional MTI (Weak)	18668037	validated	NA	NA	NA
1186	mirtarbase	MIMAT0000422	hsa-miR-124-3p	FGFBP1	9982	ENSG00000137440	Microarray	Functional MTI (Weak)	18668037	validated	NA	NA	NA
1187	mirtarbase	MIMAT0000422	hsa-miR-124-3p	PTBP3	9991	ENSG00000119314	Proteomics;Microarray	Functional MTI (Weak)	18668037	validated	NA	NA	NA
1188	mirtarbase	MIMAT0000422	hsa-miR-124-3p	PTBP3	9991	ENSG00000119314	PAR-CLIP	Functional MTI (Weak)	20371350	validated	NA	NA	NA
1189	mirtarbase	MIMAT0000422	hsa-miR-124-3p	GNPDA1	10007	ENSG00000113552	Microarray	Functional MTI (Weak)	18668037	validated	NA	NA	NA
1190	mirtarbase	MIMAT0000422	hsa-miR-124-3p	SH2B3	10019	ENSG00000111252	Microarray	Functional MTI (Weak)	18668037	validated	NA	NA	NA
1191	mirtarbase	MIMAT0000422	hsa-miR-124-3p	SH2D3A	10045	ENSG00000125731	Microarray	Functional MTI (Weak)	18668037	validated	NA	NA	NA
1192	mirtarbase	MIMAT0000422	hsa-miR-124-3p	ABCF2	10061	ENSG00000033050	Proteomics;Microarray	Functional MTI (Weak)	18668037	validated	NA	NA	NA
1193	mirtarbase	MIMAT0000422	hsa-miR-124-3p	SCAMP2	10066	ENSG00000140497	Microarray	Functional MTI (Weak)	18668037	validated	NA	NA	NA
1194	mirtarbase	MIMAT0000422	hsa-miR-124-3p	ACTR3	10096	ENSG00000115091	Proteomics;Microarray	Non-Functional MTI (Weak)	18668037	validated	NA	NA	NA
1195	mirtarbase	MIMAT0000422	hsa-miR-124-3p	KIF20A	10112	ENSG00000112984	Proteomics	Functional MTI (Weak)	18668037	validated	NA	NA	NA
1196	mirtarbase	MIMAT0000422	hsa-miR-124-3p	PREB	10113	ENSG00000138073	Microarray	Functional MTI (Weak)	18668037	validated	NA	NA	NA
1197	mirtarbase	MIMAT0000422	hsa-miR-124-3p	FARP1	10160	ENSG00000152767	Microarray	Functional MTI (Weak)	18668037	validated	NA	NA	NA
1198	mirtarbase	MIMAT0000422	hsa-miR-124-3p	LPCAT3	10162	ENSG00000111684	PAR-CLIP	Functional MTI (Weak)	20371350	validated	NA	NA	NA
1199	mirtarbase	MIMAT0000422	hsa-miR-124-3p	WASF2	10163	ENSG00000158195	Microarray	Functional MTI (Weak)	18668037	validated	NA	NA	NA
1200	mirtarbase	MIMAT0000422	hsa-miR-124-3p	RNF41	10193	ENSG00000181852	PAR-CLIP	Functional MTI (Weak)	23592263	validated	NA	NA	NA
1201	mirtarbase	MIMAT0000422	hsa-miR-124-3p	PSME3	10197	ENSG00000131467	Proteomics;Microarray	Functional MTI (Weak)	18668037	validated	NA	NA	NA
1202	mirtarbase	MIMAT0000422	hsa-miR-124-3p	MPHOSPH10	10199	ENSG00000124383	Proteomics;Microarray	Functional MTI (Weak)	18668037	validated	NA	NA	NA
1203	mirtarbase	MIMAT0000422	hsa-miR-124-3p	CALCRL	10203	ENSG00000064989	Microarray	Functional MTI (Weak)	18668037	validated	NA	NA	NA
1204	mirtarbase	MIMAT0000422	hsa-miR-124-3p	FLOT1	10211	ENSG00000223654	Luciferase reporter assay//qRT-PCR	Functional MTI	24330780	validated	NA	NA	NA
1205	mirtarbase	MIMAT0000422	hsa-miR-124-3p	FLOT1	10211	ENSG00000223654	Western blot	Functional MTI	26002553	validated	NA	NA	NA
1206	mirtarbase	MIMAT0000422	hsa-miR-124-3p	FLOT1	10211	ENSG00000232280	Luciferase reporter assay//qRT-PCR	Functional MTI	24330780	validated	NA	NA	NA
1207	mirtarbase	MIMAT0000422	hsa-miR-124-3p	FLOT1	10211	ENSG00000232280	Western blot	Functional MTI	26002553	validated	NA	NA	NA
1208	mirtarbase	MIMAT0000422	hsa-miR-124-3p	FLOT1	10211	ENSG00000236271	Luciferase reporter assay//qRT-PCR	Functional MTI	24330780	validated	NA	NA	NA
1209	mirtarbase	MIMAT0000422	hsa-miR-124-3p	FLOT1	10211	ENSG00000236271	Western blot	Functional MTI	26002553	validated	NA	NA	NA
1210	mirtarbase	MIMAT0000422	hsa-miR-124-3p	FLOT1	10211	ENSG00000206379	Luciferase reporter assay//qRT-PCR	Functional MTI	24330780	validated	NA	NA	NA
1211	mirtarbase	MIMAT0000422	hsa-miR-124-3p	FLOT1	10211	ENSG00000206379	Western blot	Functional MTI	26002553	validated	NA	NA	NA
1212	mirtarbase	MIMAT0000422	hsa-miR-124-3p	FLOT1	10211	ENSG00000137312	Luciferase reporter assay//qRT-PCR	Functional MTI	24330780	validated	NA	NA	NA
1213	mirtarbase	MIMAT0000422	hsa-miR-124-3p	FLOT1	10211	ENSG00000137312	Western blot	Functional MTI	26002553	validated	NA	NA	NA
1214	mirtarbase	MIMAT0000422	hsa-miR-124-3p	FLOT1	10211	ENSG00000206480	Luciferase reporter assay//qRT-PCR	Functional MTI	24330780	validated	NA	NA	NA
1215	mirtarbase	MIMAT0000422	hsa-miR-124-3p	FLOT1	10211	ENSG00000206480	Western blot	Functional MTI	26002553	validated	NA	NA	NA
1216	mirtarbase	MIMAT0000422	hsa-miR-124-3p	FLOT1	10211	ENSG00000230143	Luciferase reporter assay//qRT-PCR	Functional MTI	24330780	validated	NA	NA	NA
1217	mirtarbase	MIMAT0000422	hsa-miR-124-3p	FLOT1	10211	ENSG00000230143	Western blot	Functional MTI	26002553	validated	NA	NA	NA
1218	mirtarbase	MIMAT0000422	hsa-miR-124-3p	FLOT1	10211	ENSG00000224740	Luciferase reporter assay//qRT-PCR	Functional MTI	24330780	validated	NA	NA	NA
1219	mirtarbase	MIMAT0000422	hsa-miR-124-3p	FLOT1	10211	ENSG00000224740	Western blot	Functional MTI	26002553	validated	NA	NA	NA
1220	mirtarbase	MIMAT0000422	hsa-miR-124-3p	CTDSPL	10217	ENSG00000144677	Microarray	Functional MTI (Weak)	18668037	validated	NA	NA	NA
1221	mirtarbase	MIMAT0000422	hsa-miR-124-3p	ANGPTL7	10218	ENSG00000171819	Microarray	Functional MTI (Weak)	18668037	validated	NA	NA	NA
1222	mirtarbase	MIMAT0000422	hsa-miR-124-3p	PLIN3	10226	ENSG00000105355	PAR-CLIP	Functional MTI (Weak)	23592263	validated	NA	NA	NA
1223	mirtarbase	MIMAT0000422	hsa-miR-124-3p	PLIN3	10226	ENSG00000105355	PAR-CLIP	Functional MTI (Weak)	26701625	validated	NA	NA	NA
1224	mirtarbase	MIMAT0000422	hsa-miR-124-3p	MFSD10	10227	ENSG00000109736	Microarray	Functional MTI (Weak)	18668037	validated	NA	NA	NA
1225	mirtarbase	MIMAT0000422	hsa-miR-124-3p	SPRY2	10253	ENSG00000136158	Microarray	Functional MTI (Weak)	18668037	validated	NA	NA	NA
1226	mirtarbase	MIMAT0000422	hsa-miR-124-3p	ZMPSTE24	10269	ENSG00000084073	Microarray	Functional MTI (Weak)	18668037	validated	NA	NA	NA
1227	mirtarbase	MIMAT0000422	hsa-miR-124-3p	FSTL3	10272	ENSG00000070404	Microarray	Functional MTI (Weak)	18668037	validated	NA	NA	NA
1228	mirtarbase	MIMAT0000422	hsa-miR-124-3p	FSTL3	10272	ENSG00000070404	HITS-CLIP	Functional MTI (Weak)	19536157	validated	NA	NA	NA
1229	mirtarbase	MIMAT0000422	hsa-miR-124-3p	TRAIP	10293	ENSG00000183763	Microarray	Functional MTI (Weak)	18668037	validated	NA	NA	NA
1230	mirtarbase	MIMAT0000422	hsa-miR-124-3p	NPM3	10360	ENSG00000107833	Proteomics;Microarray	Functional MTI (Weak)	18668037	validated	NA	NA	NA
1231	mirtarbase	MIMAT0000422	hsa-miR-124-3p	KLF2	10365	ENSG00000127528	Microarray	Functional MTI (Weak)	18668037	validated	NA	NA	NA
1232	mirtarbase	MIMAT0000422	hsa-miR-124-3p	TUBB4A	10382	ENSG00000104833	Microarray	Functional MTI (Weak)	18668037	validated	NA	NA	NA
1233	mirtarbase	MIMAT0000422	hsa-miR-124-3p	CEPT1	10390	ENSG00000134255	Microarray	Functional MTI (Weak)	18668037	validated	NA	NA	NA
1234	mirtarbase	MIMAT0000422	hsa-miR-124-3p	PEMT	10400	ENSG00000133027	Microarray	Functional MTI (Weak)	18668037	validated	NA	NA	NA
1235	mirtarbase	MIMAT0000422	hsa-miR-124-3p	RAPGEF3	10411	ENSG00000079337	Microarray	Functional MTI (Weak)	18668037	validated	NA	NA	NA
1236	mirtarbase	MIMAT0000422	hsa-miR-124-3p	CD2BP2	10421	ENSG00000169217	Proteomics;Microarray	Non-Functional MTI (Weak)	18668037	validated	NA	NA	NA
1237	mirtarbase	MIMAT0000422	hsa-miR-124-3p	ECI2	10455	ENSG00000198721	Microarray	Functional MTI (Weak)	15685193	validated	NA	NA	NA
1238	mirtarbase	MIMAT0000422	hsa-miR-124-3p	ECI2	10455	ENSG00000198721	Microarray	Functional MTI (Weak)	18668037	validated	NA	NA	NA
1239	mirtarbase	MIMAT0000422	hsa-miR-124-3p	HMGN4	10473	ENSG00000182952	Microarray	Functional MTI (Weak)	18668037	validated	NA	NA	NA
1240	mirtarbase	MIMAT0000422	hsa-miR-124-3p	TRIM38	10475	ENSG00000112343	Microarray	Functional MTI (Weak)	18668037	validated	NA	NA	NA
1241	mirtarbase	MIMAT0000422	hsa-miR-124-3p	EIF3M	10480	ENSG00000149100	Proteomics;Microarray	Functional MTI (Weak)	18668037	validated	NA	NA	NA
1242	mirtarbase	MIMAT0000422	hsa-miR-124-3p	SLU7	10569	ENSG00000164609	Proteomics;Microarray	Functional MTI (Weak)	18668037	validated	NA	NA	NA
1243	mirtarbase	MIMAT0000422	hsa-miR-124-3p	CDC42EP3	10602	ENSG00000163171	Microarray	Functional MTI (Weak)	18668037	validated	NA	NA	NA
1244	mirtarbase	MIMAT0000422	hsa-miR-124-3p	RBCK1	10616	ENSG00000125826	Microarray	Functional MTI (Weak)	18668037	validated	NA	NA	NA
1245	mirtarbase	MIMAT0000422	hsa-miR-124-3p	TGOLN2	10618	ENSG00000152291	Microarray	Functional MTI (Weak)	18668037	validated	NA	NA	NA
1246	mirtarbase	MIMAT0000422	hsa-miR-124-3p	RAD51AP1	10635	ENSG00000111247	Microarray	Functional MTI (Weak)	18668037	validated	NA	NA	NA
1247	mirtarbase	MIMAT0000422	hsa-miR-124-3p	YKT6	10652	ENSG00000106636	Microarray	Functional MTI (Weak)	18668037	validated	NA	NA	NA
1248	mirtarbase	MIMAT0000422	hsa-miR-124-3p	B3GNT2	10678	ENSG00000170340	Microarray	Functional MTI (Weak)	18668037	validated	NA	NA	NA
1249	mirtarbase	MIMAT0000422	hsa-miR-124-3p	RBBP9	10741	ENSG00000089050	Microarray	Functional MTI (Weak)	18668037	validated	NA	NA	NA
1250	mirtarbase	MIMAT0000422	hsa-miR-124-3p	NUP50	10762	ENSG00000093000	Proteomics	Functional MTI (Weak)	18668037	validated	NA	NA	NA
1251	mirtarbase	MIMAT0000422	hsa-miR-124-3p	ZBTB6	10773	ENSG00000186130	Microarray	Functional MTI (Weak)	18668037	validated	NA	NA	NA
1252	mirtarbase	MIMAT0000422	hsa-miR-124-3p	ARPP21	10777	ENSG00000172995	Microarray	Functional MTI (Weak)	18668037	validated	NA	NA	NA
1253	mirtarbase	MIMAT0000422	hsa-miR-124-3p	ZNF460	10794	ENSG00000197714	PAR-CLIP	Functional MTI (Weak)	21572407	validated	NA	NA	NA
1254	mirtarbase	MIMAT0000422	hsa-miR-124-3p	ZNF460	10794	ENSG00000197714	PAR-CLIP	Functional MTI (Weak)	20371350	validated	NA	NA	NA
1255	mirtarbase	MIMAT0000422	hsa-miR-124-3p	ZNF460	10794	ENSG00000197714	PAR-CLIP	Functional MTI (Weak)	26701625	validated	NA	NA	NA
1256	mirtarbase	MIMAT0000422	hsa-miR-124-3p	SDCCAG8	10806	ENSG00000054282	Microarray	Functional MTI (Weak)	18668037	validated	NA	NA	NA
1257	mirtarbase	MIMAT0000422	hsa-miR-124-3p	FAXDC2	10826	ENSG00000170271	Microarray	Functional MTI (Weak)	18668037	validated	NA	NA	NA
1258	mirtarbase	MIMAT0000422	hsa-miR-124-3p	LYVE1	10894	ENSG00000133800	Microarray	Functional MTI (Weak)	18668037	validated	NA	NA	NA
1259	mirtarbase	MIMAT0000422	hsa-miR-124-3p	CPSF4	10898	ENSG00000160917	Proteomics;Microarray	Non-Functional MTI (Weak)	18668037	validated	NA	NA	NA
1260	mirtarbase	MIMAT0000422	hsa-miR-124-3p	SMPDL3A	10924	ENSG00000172594	Microarray	Functional MTI (Weak)	18668037	validated	NA	NA	NA
1261	mirtarbase	MIMAT0000422	hsa-miR-124-3p	SPIN1	10927	ENSG00000106723	Proteomics;Microarray	Functional MTI (Weak)	18668037	validated	NA	NA	NA
1262	mirtarbase	MIMAT0000422	hsa-miR-124-3p	TOMM34	10953	ENSG00000025772	Microarray	Functional MTI (Weak)	18668037	validated	NA	NA	NA
1263	mirtarbase	MIMAT0000422	hsa-miR-124-3p	IFI44L	10964	ENSG00000137959	Microarray	Functional MTI (Weak)	18668037	validated	NA	NA	NA
1264	mirtarbase	MIMAT0000422	hsa-miR-124-3p	CKAP4	10970	ENSG00000136026	Proteomics;Microarray	Functional MTI (Weak)	18668037	validated	NA	NA	NA
1265	mirtarbase	MIMAT0000422	hsa-miR-124-3p	TMED10	10972	ENSG00000170348	Microarray	Functional MTI (Weak)	18668037	validated	NA	NA	NA
1266	mirtarbase	MIMAT0000422	hsa-miR-124-3p	ASCC3	10973	ENSG00000112249	Microarray	Functional MTI (Weak)	18668037	validated	NA	NA	NA
1267	mirtarbase	MIMAT0000422	hsa-miR-124-3p	RAB32	10981	ENSG00000118508	Microarray	Functional MTI (Weak)	18668037	validated	NA	NA	NA
1268	mirtarbase	MIMAT0000422	hsa-miR-124-3p	METAP2	10988	ENSG00000111142	Microarray	Functional MTI (Weak)	18668037	validated	NA	NA	NA
1269	mirtarbase	MIMAT0000422	hsa-miR-124-3p	KIF2C	11004	ENSG00000142945	Proteomics;Microarray	Functional MTI (Weak)	18668037	validated	NA	NA	NA
1270	mirtarbase	MIMAT0000422	hsa-miR-124-3p	KDELR2	11014	ENSG00000136240	Microarray	Functional MTI (Weak)	18668037	validated	NA	NA	NA
1271	mirtarbase	MIMAT0000422	hsa-miR-124-3p	TMED1	11018	ENSG00000099203	Microarray	Functional MTI (Weak)	18668037	validated	NA	NA	NA
1272	mirtarbase	MIMAT0000422	hsa-miR-124-3p	RBPMS	11030	ENSG00000157110	Microarray	Functional MTI (Weak)	18668037	validated	NA	NA	NA
1273	mirtarbase	MIMAT0000422	hsa-miR-124-3p	RAB31	11031	ENSG00000168461	Microarray	Functional MTI (Weak)	18668037	validated	NA	NA	NA
1274	mirtarbase	MIMAT0000422	hsa-miR-124-3p	DUS4L	11062	ENSG00000105865	Microarray	Functional MTI (Weak)	18668037	validated	NA	NA	NA
1275	mirtarbase	MIMAT0000422	hsa-miR-124-3p	TOPBP1	11073	ENSG00000163781	Proteomics;Microarray	Functional MTI (Weak)	18668037	validated	NA	NA	NA
1276	mirtarbase	MIMAT0000422	hsa-miR-124-3p	ZWINT	11130	ENSG00000122952	Microarray	Functional MTI (Weak)	18668037	validated	NA	NA	NA
1277	mirtarbase	MIMAT0000422	hsa-miR-124-3p	ZWINT	11130	ENSG00000122952	PAR-CLIP	Functional MTI (Weak)	20371350	validated	NA	NA	NA
1278	mirtarbase	MIMAT0000422	hsa-miR-124-3p	CAPN11	11131	ENSG00000137225	Microarray	Functional MTI (Weak)	18668037	validated	NA	NA	NA
1279	mirtarbase	MIMAT0000422	hsa-miR-124-3p	BVES	11149	ENSG00000112276	Microarray	Functional MTI (Weak)	18668037	validated	NA	NA	NA
1280	mirtarbase	MIMAT0000422	hsa-miR-124-3p	FSTL1	11167	ENSG00000163430	Microarray	Functional MTI (Weak)	18668037	validated	NA	NA	NA
1281	mirtarbase	MIMAT0000422	hsa-miR-124-3p	RASSF1	11186	ENSG00000068028	Microarray	Functional MTI (Weak)	18668037	validated	NA	NA	NA
1282	mirtarbase	MIMAT0000422	hsa-miR-124-3p	IRAK3	11213	ENSG00000090376	Microarray	Functional MTI (Weak)	18668037	validated	NA	NA	NA
1283	mirtarbase	MIMAT0000422	hsa-miR-124-3p	TREX2	11219	ENSG00000183479	Microarray	Functional MTI (Weak)	18668037	validated	NA	NA	NA
1284	mirtarbase	MIMAT0000422	hsa-miR-124-3p	CA5B	11238	ENSG00000169239	Microarray	Functional MTI (Weak)	18668037	validated	NA	NA	NA
1285	mirtarbase	MIMAT0000422	hsa-miR-124-3p	DCTN3	11258	ENSG00000137100	Proteomics;Microarray	Functional MTI (Weak)	18668037	validated	NA	NA	NA
1286	mirtarbase	MIMAT0000422	hsa-miR-124-3p	ATXN2L	11273	ENSG00000168488	Proteomics;Microarray	Functional MTI (Weak)	18668037	validated	NA	NA	NA
1287	mirtarbase	MIMAT0000422	hsa-miR-124-3p	STK38	11329	ENSG00000112079	Microarray	Functional MTI (Weak)	18668037	validated	NA	NA	NA
1288	mirtarbase	MIMAT0000422	hsa-miR-124-3p	PDAP1	11333	ENSG00000106244	Microarray	Functional MTI (Weak)	18668037	validated	NA	NA	NA
1289	mirtarbase	MIMAT0000422	hsa-miR-124-3p	CASC3	22794	ENSG00000108349	Luciferase reporter assay	Functional MTI	27029030	validated	NA	NA	NA
1290	mirtarbase	MIMAT0000422	hsa-miR-124-3p	NID2	22795	ENSG00000087303	Microarray	Functional MTI (Weak)	18668037	validated	NA	NA	NA
1291	mirtarbase	MIMAT0000422	hsa-miR-124-3p	RRAS2	22800	ENSG00000133818	Proteomics;Microarray	Functional MTI (Weak)	18668037	validated	NA	NA	NA
1292	mirtarbase	MIMAT0000422	hsa-miR-124-3p	NLGN4Y	22829	ENSG00000165246	Microarray	Functional MTI (Weak)	18668037	validated	NA	NA	NA
1293	mirtarbase	MIMAT0000422	hsa-miR-124-3p	DZIP1	22873	ENSG00000134874	Microarray	Functional MTI (Weak)	18668037	validated	NA	NA	NA
1294	mirtarbase	MIMAT0000422	hsa-miR-124-3p	BAHD1	22893	ENSG00000140320	HITS-CLIP	Functional MTI (Weak)	23313552	validated	NA	NA	NA
1295	mirtarbase	MIMAT0000422	hsa-miR-124-3p	DIS3	22894	ENSG00000083520	Proteomics;Microarray	Non-Functional MTI (Weak)	18668037	validated	NA	NA	NA
1296	mirtarbase	MIMAT0000422	hsa-miR-124-3p	RUFY3	22902	ENSG00000018189	Microarray	Functional MTI (Weak)	18668037	validated	NA	NA	NA
1297	mirtarbase	MIMAT0000422	hsa-miR-124-3p	SBNO2	22904	ENSG00000064932	Microarray	Functional MTI (Weak)	18668037	validated	NA	NA	NA
1298	mirtarbase	MIMAT0000422	hsa-miR-124-3p	RAB3GAP1	22930	ENSG00000115839	PAR-CLIP	Functional MTI (Weak)	22100165	validated	NA	NA	NA
1299	mirtarbase	MIMAT0000422	hsa-miR-124-3p	CCT5	22948	ENSG00000150753	Microarray	Functional MTI (Weak)	18668037	validated	NA	NA	NA
1300	mirtarbase	MIMAT0000422	hsa-miR-124-3p	KDM2A	22992	ENSG00000173120	Proteomics;Microarray	Functional MTI (Weak)	18668037	validated	NA	NA	NA
1301	mirtarbase	MIMAT0000422	hsa-miR-124-3p	LIMCH1	22998	ENSG00000064042	Microarray	Functional MTI (Weak)	15685193	validated	NA	NA	NA
1302	mirtarbase	MIMAT0000422	hsa-miR-124-3p	LIMCH1	22998	ENSG00000064042	Proteomics;Microarray	Functional MTI (Weak)	18668037	validated	NA	NA	NA
1303	mirtarbase	MIMAT0000422	hsa-miR-124-3p	STK38L	23012	ENSG00000211455	Microarray	Functional MTI (Weak)	18668037	validated	NA	NA	NA
1304	mirtarbase	MIMAT0000422	hsa-miR-124-3p	PALLD	23022	ENSG00000129116	Microarray	Functional MTI (Weak)	18668037	validated	NA	NA	NA
1305	mirtarbase	MIMAT0000422	hsa-miR-124-3p	SAMD4A	23034	ENSG00000020577	HITS-CLIP	Functional MTI (Weak)	19536157	validated	NA	NA	NA
1306	mirtarbase	MIMAT0000422	hsa-miR-124-3p	ZHX3	23051	ENSG00000174306	Microarray	Functional MTI (Weak)	18668037	validated	NA	NA	NA
1307	mirtarbase	MIMAT0000422	hsa-miR-124-3p	GGA2	23062	ENSG00000103365	Microarray	Functional MTI (Weak)	18668037	validated	NA	NA	NA
1308	mirtarbase	MIMAT0000422	hsa-miR-124-3p	PPRC1	23082	ENSG00000148840	Microarray	Functional MTI (Weak)	18668037	validated	NA	NA	NA
1309	mirtarbase	MIMAT0000422	hsa-miR-124-3p	KIF1B	23095	ENSG00000054523	Microarray	Functional MTI (Weak)	18668037	validated	NA	NA	NA
1310	mirtarbase	MIMAT0000422	hsa-miR-124-3p	TNRC6B	23112	ENSG00000100354	PAR-CLIP	Functional MTI (Weak)	22100165	validated	NA	NA	NA
1311	mirtarbase	MIMAT0000422	hsa-miR-124-3p	GPATCH8	23131	ENSG00000186566	PAR-CLIP	Functional MTI (Weak)	20371350	validated	NA	NA	NA
1312	mirtarbase	MIMAT0000422	hsa-miR-124-3p	SNX13	23161	ENSG00000071189	PAR-CLIP	Functional MTI (Weak)	20371350	validated	NA	NA	NA
1313	mirtarbase	MIMAT0000422	hsa-miR-124-3p	FAM120A	23196	ENSG00000048828	Microarray	Functional MTI (Weak)	18668037	validated	NA	NA	NA
1314	mirtarbase	MIMAT0000422	hsa-miR-124-3p	PLEKHM2	23207	ENSG00000116786	Microarray	Functional MTI (Weak)	18668037	validated	NA	NA	NA
1315	mirtarbase	MIMAT0000422	hsa-miR-124-3p	DNMBP	23268	ENSG00000107554	Microarray	Functional MTI (Weak)	18668037	validated	NA	NA	NA
1316	mirtarbase	MIMAT0000422	hsa-miR-124-3p	MTUS2	23281	ENSG00000132938	Microarray	Functional MTI (Weak)	18668037	validated	NA	NA	NA
1317	mirtarbase	MIMAT0000422	hsa-miR-124-3p	IQCE	23288	ENSG00000106012	Microarray	Functional MTI (Weak)	18668037	validated	NA	NA	NA
1318	mirtarbase	MIMAT0000422	hsa-miR-124-3p	BICD2	23299	ENSG00000185963	Microarray	Functional MTI (Weak)	18668037	validated	NA	NA	NA
1319	mirtarbase	MIMAT0000422	hsa-miR-124-3p	KIAA0930	23313	ENSG00000100364	Microarray	Functional MTI (Weak)	18668037	validated	NA	NA	NA
1320	mirtarbase	MIMAT0000422	hsa-miR-124-3p	CUX2	23316	ENSG00000111249	Proteomics;Microarray	Functional MTI (Weak)	18668037	validated	NA	NA	NA
1321	mirtarbase	MIMAT0000422	hsa-miR-124-3p	ESYT1	23344	ENSG00000139641	Microarray	Functional MTI (Weak)	18668037	validated	NA	NA	NA
1322	mirtarbase	MIMAT0000422	hsa-miR-124-3p	SYNE1	23345	ENSG00000131018	Proteomics;Microarray	Functional MTI (Weak)	18668037	validated	NA	NA	NA
1323	mirtarbase	MIMAT0000422	hsa-miR-124-3p	LARP1	23367	ENSG00000155506	Proteomics;Microarray	Functional MTI (Weak)	18668037	validated	NA	NA	NA
1324	mirtarbase	MIMAT0000422	hsa-miR-124-3p	CRB1	23418	ENSG00000134376	Microarray	Functional MTI (Weak)	18668037	validated	NA	NA	NA
1325	mirtarbase	MIMAT0000422	hsa-miR-124-3p	GPR161	23432	ENSG00000143147	Microarray	Functional MTI (Weak)	18668037	validated	NA	NA	NA
1326	mirtarbase	MIMAT0000422	hsa-miR-124-3p	ICMT	23463	ENSG00000116237	Microarray	Functional MTI (Weak)	18668037	validated	NA	NA	NA
1327	mirtarbase	MIMAT0000422	hsa-miR-124-3p	ICMT	23463	ENSG00000116237	PAR-CLIP	Functional MTI (Weak)	23592263	validated	NA	NA	NA
1328	mirtarbase	MIMAT0000422	hsa-miR-124-3p	ICMT	23463	ENSG00000116237	PAR-CLIP	Functional MTI (Weak)	21572407	validated	NA	NA	NA
1329	mirtarbase	MIMAT0000422	hsa-miR-124-3p	PES1	23481	ENSG00000100029	Proteomics;Microarray	Functional MTI (Weak)	18668037	validated	NA	NA	NA
1330	mirtarbase	MIMAT0000422	hsa-miR-124-3p	TGDS	23483	ENSG00000088451	Microarray	Functional MTI (Weak)	18668037	validated	NA	NA	NA
1331	mirtarbase	MIMAT0000422	hsa-miR-124-3p	ZFYVE26	23503	ENSG00000072121	Microarray	Functional MTI (Weak)	18668037	validated	NA	NA	NA
1332	mirtarbase	MIMAT0000422	hsa-miR-124-3p	POFUT1	23509	ENSG00000101346	Microarray	Functional MTI (Weak)	18668037	validated	NA	NA	NA
1333	mirtarbase	MIMAT0000422	hsa-miR-124-3p	PSD4	23550	ENSG00000125637	Microarray	Functional MTI (Weak)	18668037	validated	NA	NA	NA
1334	mirtarbase	MIMAT0000422	hsa-miR-124-3p	PDSS1	23590	ENSG00000148459	Microarray	Functional MTI (Weak)	18668037	validated	NA	NA	NA
1335	mirtarbase	MIMAT0000422	hsa-miR-124-3p	CD2AP	23607	ENSG00000198087	Microarray	Functional MTI (Weak)	18668037	validated	NA	NA	NA
1336	mirtarbase	MIMAT0000422	hsa-miR-124-3p	PLXNB2	23654	ENSG00000196576	Microarray	Functional MTI (Weak)	18668037	validated	NA	NA	NA
1337	mirtarbase	MIMAT0000422	hsa-miR-124-3p	TMEFF2	23671	ENSG00000144339	Microarray	Functional MTI (Weak)	18668037	validated	NA	NA	NA
1338	mirtarbase	MIMAT0000422	hsa-miR-124-3p	RAB38	23682	ENSG00000123892	Microarray	Functional MTI (Weak)	18668037	validated	NA	NA	NA
1339	mirtarbase	MIMAT0000422	hsa-miR-124-3p	SHPK	23729	ENSG00000197417	Microarray	Functional MTI (Weak)	18668037	validated	NA	NA	NA
1340	mirtarbase	MIMAT0000422	hsa-miR-124-3p	SDF2L1	23753	ENSG00000128228	Microarray	Functional MTI (Weak)	18668037	validated	NA	NA	NA
1341	mirtarbase	MIMAT0000422	hsa-miR-124-3p	MTCH1	23787	ENSG00000137409	Microarray	Functional MTI (Weak)	18668037	validated	NA	NA	NA
1342	mirtarbase	MIMAT0000422	hsa-miR-124-3p	FTSJ1	24140	ENSG00000068438	Microarray	Functional MTI (Weak)	18668037	validated	NA	NA	NA
1343	mirtarbase	MIMAT0000422	hsa-miR-124-3p	TMEM184B	25829	ENSG00000198792	Microarray	Functional MTI (Weak)	18668037	validated	NA	NA	NA
1344	mirtarbase	MIMAT0000422	hsa-miR-124-3p	PLEKHG4	25894	ENSG00000196155	Microarray	Functional MTI (Weak)	18668037	validated	NA	NA	NA
1345	mirtarbase	MIMAT0000422	hsa-miR-124-3p	CCDC28A	25901	ENSG00000024862	Microarray	Functional MTI (Weak)	18668037	validated	NA	NA	NA
1346	mirtarbase	MIMAT0000422	hsa-miR-124-3p	HEATR5A	25938	ENSG00000129493	Microarray	Functional MTI (Weak)	18668037	validated	NA	NA	NA
1347	mirtarbase	MIMAT0000422	hsa-miR-124-3p	KANK2	25959	ENSG00000197256	Proteomics;Microarray	Functional MTI (Weak)	18668037	validated	NA	NA	NA
1348	mirtarbase	MIMAT0000422	hsa-miR-124-3p	CHMP2B	25978	ENSG00000083937	qRT-PCR	Non-Functional MTI (Weak)	20362537	validated	NA	NA	NA
1349	mirtarbase	MIMAT0000422	hsa-miR-124-3p	NGDN	25983	ENSG00000129460	Proteomics;Microarray	Functional MTI (Weak)	18668037	validated	NA	NA	NA
1350	mirtarbase	MIMAT0000422	hsa-miR-124-3p	SNED1	25992	ENSG00000162804	HITS-CLIP	Functional MTI (Weak)	19536157	validated	NA	NA	NA
1351	mirtarbase	MIMAT0000422	hsa-miR-124-3p	LRIG1	26018	ENSG00000144749	Microarray	Functional MTI (Weak)	18668037	validated	NA	NA	NA
1352	mirtarbase	MIMAT0000422	hsa-miR-124-3p	LRP10	26020	ENSG00000197324	Microarray	Functional MTI (Weak)	18668037	validated	NA	NA	NA
1353	mirtarbase	MIMAT0000422	hsa-miR-124-3p	ACOT11	26027	ENSG00000162390	Microarray	Functional MTI (Weak)	18668037	validated	NA	NA	NA
1354	mirtarbase	MIMAT0000422	hsa-miR-124-3p	IPCEF1	26034	ENSG00000074706	Microarray	Functional MTI (Weak)	18668037	validated	NA	NA	NA
1355	mirtarbase	MIMAT0000422	hsa-miR-124-3p	ZNF451	26036	ENSG00000112200	Microarray	Functional MTI (Weak)	18668037	validated	NA	NA	NA
1356	mirtarbase	MIMAT0000422	hsa-miR-124-3p	DNM3	26052	ENSG00000197959	Proteomics;Microarray	Functional MTI (Weak)	18668037	validated	NA	NA	NA
1357	mirtarbase	MIMAT0000422	hsa-miR-124-3p	RAB11FIP5	26056	ENSG00000135631	Microarray	Functional MTI (Weak)	18668037	validated	NA	NA	NA
1358	mirtarbase	MIMAT0000422	hsa-miR-124-3p	ARHGEF26	26084	ENSG00000114790	PAR-CLIP	Functional MTI (Weak)	21572407	validated	NA	NA	NA
1359	mirtarbase	MIMAT0000422	hsa-miR-124-3p	TTLL3	26140	ENSG00000214021	Proteomics;Microarray	Non-Functional MTI (Weak)	18668037	validated	NA	NA	NA
1360	mirtarbase	MIMAT0000422	hsa-miR-124-3p	RIBC2	26150	ENSG00000128408	Microarray	Functional MTI (Weak)	18668037	validated	NA	NA	NA
1361	mirtarbase	MIMAT0000422	hsa-miR-124-3p	KIF26A	26153	ENSG00000066735	Microarray	Functional MTI (Weak)	18668037	validated	NA	NA	NA
1362	mirtarbase	MIMAT0000422	hsa-miR-124-3p	BLOC1S6	26258	ENSG00000104164	Microarray	Functional MTI (Weak)	18668037	validated	NA	NA	NA
1363	mirtarbase	MIMAT0000422	hsa-miR-124-3p	BLOC1S6	26258	ENSG00000104164	Microarray	Functional MTI (Weak)	15685193	validated	NA	NA	NA
1364	mirtarbase	MIMAT0000422	hsa-miR-124-3p	NUPR1	26471	ENSG00000176046	Microarray	Functional MTI (Weak)	18668037	validated	NA	NA	NA
1365	mirtarbase	MIMAT0000422	hsa-miR-124-3p	CHIC2	26511	ENSG00000109220	Microarray	Functional MTI (Weak)	18668037	validated	NA	NA	NA
1366	mirtarbase	MIMAT0000422	hsa-miR-124-3p	TIMM13	26517	ENSG00000099800	Proteomics;Microarray	Functional MTI (Weak)	18668037	validated	NA	NA	NA
1367	mirtarbase	MIMAT0000422	hsa-miR-124-3p	TIMM8B	26521	ENSG00000150779	Proteomics;Microarray	Functional MTI (Weak)	18668037	validated	NA	NA	NA
1368	mirtarbase	MIMAT0000422	hsa-miR-124-3p	GREM1	26585	ENSG00000166923	Microarray	Functional MTI (Weak)	18668037	validated	NA	NA	NA
1369	mirtarbase	MIMAT0000422	hsa-miR-124-3p	HSPB7	27129	ENSG00000173641	Microarray	Functional MTI (Weak)	18668037	validated	NA	NA	NA
1370	mirtarbase	MIMAT0000422	hsa-miR-124-3p	STK36	27148	ENSG00000163482	Microarray	Functional MTI (Weak)	18668037	validated	NA	NA	NA
1371	mirtarbase	MIMAT0000422	hsa-miR-124-3p	DISC1	27185	ENSG00000162946	Microarray	Functional MTI (Weak)	18668037	validated	NA	NA	NA
1372	mirtarbase	MIMAT0000422	hsa-miR-124-3p	SULT1B1	27284	ENSG00000173597	Microarray	Functional MTI (Weak)	18668037	validated	NA	NA	NA
1373	mirtarbase	MIMAT0000422	hsa-miR-124-3p	SGSM3	27352	ENSG00000100359	Microarray	Functional MTI (Weak)	18668037	validated	NA	NA	NA
1374	mirtarbase	MIMAT0000422	hsa-miR-124-3p	AAMDC	28971	ENSG00000087884	Microarray	Functional MTI (Weak)	18668037	validated	NA	NA	NA
1375	mirtarbase	MIMAT0000422	hsa-miR-124-3p	DBNL	28988	ENSG00000136279	Microarray	Functional MTI (Weak)	18668037	validated	NA	NA	NA
1376	mirtarbase	MIMAT0000422	hsa-miR-124-3p	NTMT1	28989	ENSG00000148335	Microarray	Functional MTI (Weak)	18668037	validated	NA	NA	NA
1377	mirtarbase	MIMAT0000422	hsa-miR-124-3p	SLC43A3	29015	ENSG00000134802	Microarray	Functional MTI (Weak)	18668037	validated	NA	NA	NA
1378	mirtarbase	MIMAT0000422	hsa-miR-124-3p	BABAM1	29086	ENSG00000105393	Microarray	Functional MTI (Weak)	18668037	validated	NA	NA	NA
1379	mirtarbase	MIMAT0000422	hsa-miR-124-3p	PYCARD	29108	ENSG00000103490	Microarray	Functional MTI (Weak)	18668037	validated	NA	NA	NA
1380	mirtarbase	MIMAT0000422	hsa-miR-124-3p	MYLIP	29116	ENSG00000007944	PAR-CLIP	Functional MTI (Weak)	23446348	validated	NA	NA	NA
1381	mirtarbase	MIMAT0000422	hsa-miR-124-3p	MYLIP	29116	ENSG00000007944	PAR-CLIP	Functional MTI (Weak)	20371350	validated	NA	NA	NA
1382	mirtarbase	MIMAT0000422	hsa-miR-124-3p	PACSIN3	29763	ENSG00000165912	Proteomics;Microarray	Functional MTI (Weak)	18668037	validated	NA	NA	NA
1383	mirtarbase	MIMAT0000422	hsa-miR-124-3p	ABT1	29777	ENSG00000146109	Microarray	Functional MTI (Weak)	18668037	validated	NA	NA	NA
1384	mirtarbase	MIMAT0000422	hsa-miR-124-3p	ABT1	29777	ENSG00000146109	PAR-CLIP	Functional MTI (Weak)	20371350	validated	NA	NA	NA
1385	mirtarbase	MIMAT0000422	hsa-miR-124-3p	NCAPH2	29781	ENSG00000025770	Microarray	Functional MTI (Weak)	18668037	validated	NA	NA	NA
1386	mirtarbase	MIMAT0000422	hsa-miR-124-3p	SNX12	29934	ENSG00000147164	Microarray	Functional MTI (Weak)	18668037	validated	NA	NA	NA
1387	mirtarbase	MIMAT0000422	hsa-miR-124-3p	ANAPC4	29945	ENSG00000053900	Proteomics;Microarray	Functional MTI (Weak)	18668037	validated	NA	NA	NA
1388	mirtarbase	MIMAT0000422	hsa-miR-124-3p	SERTAD3	29946	ENSG00000167565	PAR-CLIP	Functional MTI (Weak)	20371350	validated	NA	NA	NA
1389	mirtarbase	MIMAT0000422	hsa-miR-124-3p	CERS2	29956	ENSG00000143418	Microarray	Functional MTI (Weak)	15685193	validated	NA	NA	NA
1390	mirtarbase	MIMAT0000422	hsa-miR-124-3p	CERS2	29956	ENSG00000143418	Microarray	Functional MTI (Weak)	18668037	validated	NA	NA	NA
1391	mirtarbase	MIMAT0000422	hsa-miR-124-3p	SLC39A3	29985	ENSG00000141873	Microarray	Functional MTI (Weak)	18668037	validated	NA	NA	NA
1392	mirtarbase	MIMAT0000422	hsa-miR-124-3p	CXXC1	30827	ENSG00000154832	Microarray	Functional MTI (Weak)	18668037	validated	NA	NA	NA
1393	mirtarbase	MIMAT0000422	hsa-miR-124-3p	EHD2	30846	ENSG00000024422	Proteomics;Microarray	Functional MTI (Weak)	18668037	validated	NA	NA	NA
1394	mirtarbase	MIMAT0000422	hsa-miR-124-3p	TAX1BP3	30851	ENSG00000213977	Microarray	Functional MTI (Weak)	18668037	validated	NA	NA	NA
1395	mirtarbase	MIMAT0000422	hsa-miR-124-3p	ITSN2	50618	ENSG00000198399	Microarray	Functional MTI (Weak)	18668037	validated	NA	NA	NA
1396	mirtarbase	MIMAT0000422	hsa-miR-124-3p	AK3	50808	ENSG00000147853	Microarray	Functional MTI (Weak)	18668037	validated	NA	NA	NA
1397	mirtarbase	MIMAT0000422	hsa-miR-124-3p	RNF141	50862	ENSG00000110315	Microarray	Functional MTI (Weak)	18668037	validated	NA	NA	NA
1398	mirtarbase	MIMAT0000422	hsa-miR-124-3p	CDON	50937	ENSG00000064309	Microarray	Functional MTI (Weak)	18668037	validated	NA	NA	NA
1399	mirtarbase	MIMAT0000422	hsa-miR-124-3p	TBX22	50945	ENSG00000122145	Microarray	Functional MTI (Weak)	18668037	validated	NA	NA	NA
1400	mirtarbase	MIMAT0000422	hsa-miR-124-3p	TMED5	50999	ENSG00000117500	PAR-CLIP	Functional MTI (Weak)	20371350	validated	NA	NA	NA
1401	mirtarbase	MIMAT0000422	hsa-miR-124-3p	RRP15	51018	ENSG00000067533	Microarray	Functional MTI (Weak)	18668037	validated	NA	NA	NA
1402	mirtarbase	MIMAT0000422	hsa-miR-124-3p	GOLT1B	51026	ENSG00000111711	Microarray	Functional MTI (Weak)	18668037	validated	NA	NA	NA
1403	mirtarbase	MIMAT0000422	hsa-miR-124-3p	NOSIP	51070	ENSG00000142546	Proteomics;Microarray	Functional MTI (Weak)	18668037	validated	NA	NA	NA
1404	mirtarbase	MIMAT0000422	hsa-miR-124-3p	FCF1	51077	ENSG00000119616	Microarray	Functional MTI (Weak)	18668037	validated	NA	NA	NA
1405	mirtarbase	MIMAT0000422	hsa-miR-124-3p	PLLP	51090	ENSG00000102934	HITS-CLIP	Functional MTI (Weak)	23313552	validated	NA	NA	NA
1406	mirtarbase	MIMAT0000422	hsa-miR-124-3p	RMDN1	51115	ENSG00000176623	PAR-CLIP	Functional MTI (Weak)	27292025	validated	NA	NA	NA
1407	mirtarbase	MIMAT0000422	hsa-miR-124-3p	GOLGA7	51125	ENSG00000147533	Proteomics;Microarray	Functional MTI (Weak)	18668037	validated	NA	NA	NA
1408	mirtarbase	MIMAT0000422	hsa-miR-124-3p	ANGPTL4	51129	ENSG00000167772	Microarray	Functional MTI (Weak)	18668037	validated	NA	NA	NA
1409	mirtarbase	MIMAT0000422	hsa-miR-124-3p	RNFT1	51136	ENSG00000189050	Microarray	Functional MTI (Weak)	18668037	validated	NA	NA	NA
1410	mirtarbase	MIMAT0000422	hsa-miR-124-3p	TUBE1	51175	ENSG00000074935	Microarray	Functional MTI (Weak)	18668037	validated	NA	NA	NA
1411	mirtarbase	MIMAT0000422	hsa-miR-124-3p	SS18L2	51188	ENSG00000008324	Microarray	Functional MTI (Weak)	18668037	validated	NA	NA	NA
1412	mirtarbase	MIMAT0000422	hsa-miR-124-3p	ACP6	51205	ENSG00000162836	Microarray	Functional MTI (Weak)	18668037	validated	NA	NA	NA
1413	mirtarbase	MIMAT0000422	hsa-miR-124-3p	GMPR2	51292	ENSG00000100938	Microarray	Functional MTI (Weak)	18668037	validated	NA	NA	NA
1414	mirtarbase	MIMAT0000422	hsa-miR-124-3p	TNFRSF12A	51330	ENSG00000006327	Microarray	Functional MTI (Weak)	18668037	validated	NA	NA	NA
1415	mirtarbase	MIMAT0000422	hsa-miR-124-3p	THEM6	51337	ENSG00000130193	Microarray	Functional MTI (Weak)	18668037	validated	NA	NA	NA
1416	mirtarbase	MIMAT0000422	hsa-miR-124-3p	DACT1	51339	ENSG00000165617	Microarray	Functional MTI (Weak)	18668037	validated	NA	NA	NA
1417	mirtarbase	MIMAT0000422	hsa-miR-124-3p	POP5	51367	ENSG00000167272	Proteomics	Functional MTI (Weak)	18668037	validated	NA	NA	NA
1418	mirtarbase	MIMAT0000422	hsa-miR-124-3p	SNX7	51375	ENSG00000162627	Microarray	Functional MTI (Weak)	18668037	validated	NA	NA	NA
1419	mirtarbase	MIMAT0000422	hsa-miR-124-3p	EIF3L	51386	ENSG00000100129	Proteomics	Functional MTI (Weak)	18668037	validated	NA	NA	NA
1420	mirtarbase	MIMAT0000422	hsa-miR-124-3p	NIP7	51388	ENSG00000132603	Proteomics;Microarray	Non-Functional MTI (Weak)	18668037	validated	NA	NA	NA
1421	mirtarbase	MIMAT0000422	hsa-miR-124-3p	SNX9	51429	ENSG00000130340	Proteomics;Microarray	Functional MTI (Weak)	18668037	validated	NA	NA	NA
1422	mirtarbase	MIMAT0000422	hsa-miR-124-3p	ANAPC5	51433	ENSG00000089053	Proteomics;Microarray	Functional MTI (Weak)	18668037	validated	NA	NA	NA
1423	mirtarbase	MIMAT0000422	hsa-miR-124-3p	ANAPC7	51434	ENSG00000196510	Proteomics;Microarray	Functional MTI (Weak)	18668037	validated	NA	NA	NA
1424	mirtarbase	MIMAT0000422	hsa-miR-124-3p	PRRX2	51450	ENSG00000167157	Microarray	Functional MTI (Weak)	18668037	validated	NA	NA	NA
1425	mirtarbase	MIMAT0000422	hsa-miR-124-3p	PHF7	51533	ENSG00000010318	Microarray	Functional MTI (Weak)	18668037	validated	NA	NA	NA
1426	mirtarbase	MIMAT0000422	hsa-miR-124-3p	DPH5	51611	ENSG00000117543	Microarray	Functional MTI (Weak)	18668037	validated	NA	NA	NA
1427	mirtarbase	MIMAT0000422	hsa-miR-124-3p	SLC25A39	51629	ENSG00000013306	Microarray	Functional MTI (Weak)	18668037	validated	NA	NA	NA
1428	mirtarbase	MIMAT0000422	hsa-miR-124-3p	NUB1	51667	ENSG00000013374	Microarray	Functional MTI (Weak)	18668037	validated	NA	NA	NA
1429	mirtarbase	MIMAT0000422	hsa-miR-124-3p	ACSL5	51703	ENSG00000197142	Microarray	Functional MTI (Weak)	18668037	validated	NA	NA	NA
1430	mirtarbase	MIMAT0000422	hsa-miR-124-3p	SIX4	51804	ENSG00000100625	Microarray	Functional MTI (Weak)	18668037	validated	NA	NA	NA
1431	mirtarbase	MIMAT0000422	hsa-miR-124-3p	GALNT7	51809	ENSG00000109586	Microarray	Functional MTI (Weak)	18668037	validated	NA	NA	NA
1432	mirtarbase	MIMAT0000422	hsa-miR-124-3p	SHC3	53358	ENSG00000148082	Microarray	Functional MTI (Weak)	15685193	validated	NA	NA	NA
1433	mirtarbase	MIMAT0000422	hsa-miR-124-3p	STX18	53407	ENSG00000168818	Microarray	Functional MTI (Weak)	18668037	validated	NA	NA	NA
1434	mirtarbase	MIMAT0000422	hsa-miR-124-3p	MBD3	53615	ENSG00000071655	Proteomics;Microarray	Non-Functional MTI (Weak)	18668037	validated	NA	NA	NA
1435	mirtarbase	MIMAT0000422	hsa-miR-124-3p	S1PR5	53637	ENSG00000180739	Microarray	Functional MTI (Weak)	18668037	validated	NA	NA	NA
1436	mirtarbase	MIMAT0000422	hsa-miR-124-3p	BRWD1	54014	ENSG00000185658	Microarray	Functional MTI (Weak)	18668037	validated	NA	NA	NA
1437	mirtarbase	MIMAT0000422	hsa-miR-124-3p	RIPK4	54101	ENSG00000183421	Microarray	Functional MTI (Weak)	18668037	validated	NA	NA	NA
1438	mirtarbase	MIMAT0000422	hsa-miR-124-3p	RIPK4	54101	ENSG00000183421	PAR-CLIP	Functional MTI (Weak)	20371350	validated	NA	NA	NA
1439	mirtarbase	MIMAT0000422	hsa-miR-124-3p	CHRAC1	54108	ENSG00000104472	Proteomics;Microarray	Non-Functional MTI (Weak)	18668037	validated	NA	NA	NA
1440	mirtarbase	MIMAT0000422	hsa-miR-124-3p	SLC38A2	54407	ENSG00000134294	Microarray	Functional MTI (Weak)	18668037	validated	NA	NA	NA
1441	mirtarbase	MIMAT0000422	hsa-miR-124-3p	GAR1	54433	ENSG00000109534	Proteomics;Microarray	Non-Functional MTI (Weak)	18668037	validated	NA	NA	NA
1442	mirtarbase	MIMAT0000422	hsa-miR-124-3p	GNL3L	54552	ENSG00000130119	PAR-CLIP	Functional MTI (Weak)	27292025	validated	NA	NA	NA
1443	mirtarbase	MIMAT0000422	hsa-miR-124-3p	UGT1A10	54575	ENSG00000242515	Microarray	Functional MTI (Weak)	18668037	validated	NA	NA	NA
1444	mirtarbase	MIMAT0000422	hsa-miR-124-3p	PARP14	54625	ENSG00000173193	Microarray	Functional MTI (Weak)	18668037	validated	NA	NA	NA
1445	mirtarbase	MIMAT0000422	hsa-miR-124-3p	ZNHIT6	54680	ENSG00000117174	Microarray	Functional MTI (Weak)	18668037	validated	NA	NA	NA
1446	mirtarbase	MIMAT0000422	hsa-miR-124-3p	TMED9	54732	ENSG00000184840	Microarray	Functional MTI (Weak)	18668037	validated	NA	NA	NA
1447	mirtarbase	MIMAT0000422	hsa-miR-124-3p	EPDR1	54749	ENSG00000086289	Microarray	Functional MTI (Weak)	18668037	validated	NA	NA	NA
1448	mirtarbase	MIMAT0000422	hsa-miR-124-3p	FBLIM1	54751	ENSG00000162458	Microarray	Functional MTI (Weak)	18668037	validated	NA	NA	NA
1449	mirtarbase	MIMAT0000422	hsa-miR-124-3p	KLHL24	54800	ENSG00000114796	Microarray	Functional MTI (Weak)	18668037	validated	NA	NA	NA
1450	mirtarbase	MIMAT0000422	hsa-miR-124-3p	HAUS6	54801	ENSG00000147874	Microarray	Functional MTI (Weak)	18668037	validated	NA	NA	NA
1451	mirtarbase	MIMAT0000422	hsa-miR-124-3p	CNNM2	54805	ENSG00000148842	Microarray	Functional MTI (Weak)	18668037	validated	NA	NA	NA
1452	mirtarbase	MIMAT0000422	hsa-miR-124-3p	KLHL28	54813	ENSG00000179454	PAR-CLIP	Functional MTI (Weak)	20371350	validated	NA	NA	NA
1453	mirtarbase	MIMAT0000422	hsa-miR-124-3p	NDE1	54820	ENSG00000072864	Microarray	Functional MTI (Weak)	18668037	validated	NA	NA	NA
1454	mirtarbase	MIMAT0000422	hsa-miR-124-3p	ASPN	54829	ENSG00000106819	Microarray	Functional MTI (Weak)	18668037	validated	NA	NA	NA
1455	mirtarbase	MIMAT0000422	hsa-miR-124-3p	GPATCH4	54865	ENSG00000160818	Proteomics;Microarray	Functional MTI (Weak)	18668037	validated	NA	NA	NA
1456	mirtarbase	MIMAT0000422	hsa-miR-124-3p	TMEM104	54868	ENSG00000109066	Microarray	Functional MTI (Weak)	18668037	validated	NA	NA	NA
1457	mirtarbase	MIMAT0000422	hsa-miR-124-3p	TMEM104	54868	ENSG00000109066	PAR-CLIP	Functional MTI (Weak)	20371350	validated	NA	NA	NA
1458	mirtarbase	MIMAT0000422	hsa-miR-124-3p	DCAF16	54876	ENSG00000163257	Microarray	Functional MTI (Weak)	18668037	validated	NA	NA	NA
1459	mirtarbase	MIMAT0000422	hsa-miR-124-3p	NSUN2	54888	ENSG00000037474	Proteomics;Microarray	Non-Functional MTI (Weak)	18668037	validated	NA	NA	NA
1460	mirtarbase	MIMAT0000422	hsa-miR-124-3p	INO80D	54891	ENSG00000114933	PAR-CLIP	Functional MTI (Weak)	20371350	validated	NA	NA	NA
1461	mirtarbase	MIMAT0000422	hsa-miR-124-3p	SPDL1	54908	ENSG00000040275	Microarray	Functional MTI (Weak)	15685193	validated	NA	NA	NA
1462	mirtarbase	MIMAT0000422	hsa-miR-124-3p	SPDL1	54908	ENSG00000040275	Microarray	Functional MTI (Weak)	18668037	validated	NA	NA	NA
1463	mirtarbase	MIMAT0000422	hsa-miR-124-3p	RASIP1	54922	ENSG00000105538	Microarray	Functional MTI (Weak)	18668037	validated	NA	NA	NA
1464	mirtarbase	MIMAT0000422	hsa-miR-124-3p	UBE2R2	54926	ENSG00000107341	Microarray	Functional MTI (Weak)	18668037	validated	NA	NA	NA
1465	mirtarbase	MIMAT0000422	hsa-miR-124-3p	TMEM161A	54929	ENSG00000064545	Microarray	Functional MTI (Weak)	18668037	validated	NA	NA	NA
1466	mirtarbase	MIMAT0000422	hsa-miR-124-3p	RHBDL2	54933	ENSG00000158315	Microarray	Functional MTI (Weak)	18668037	validated	NA	NA	NA
1467	mirtarbase	MIMAT0000422	hsa-miR-124-3p	KANSL2	54934	ENSG00000139620	Microarray	Functional MTI (Weak)	18668037	validated	NA	NA	NA
1468	mirtarbase	MIMAT0000422	hsa-miR-124-3p	USP47	55031	ENSG00000170242	Microarray	Functional MTI (Weak)	18668037	validated	NA	NA	NA
1469	mirtarbase	MIMAT0000422	hsa-miR-124-3p	FKBP14	55033	ENSG00000106080	Microarray	Functional MTI (Weak)	18668037	validated	NA	NA	NA
1470	mirtarbase	MIMAT0000422	hsa-miR-124-3p	NOL8	55035	ENSG00000198000	Proteomics;Microarray	Functional MTI (Weak)	18668037	validated	NA	NA	NA
1471	mirtarbase	MIMAT0000422	hsa-miR-124-3p	PDPR	55066	ENSG00000090857	Microarray	Functional MTI (Weak)	18668037	validated	NA	NA	NA
1472	mirtarbase	MIMAT0000422	hsa-miR-124-3p	TMEM248	55069	ENSG00000106609	Microarray	Functional MTI (Weak)	18668037	validated	NA	NA	NA
1473	mirtarbase	MIMAT0000422	hsa-miR-124-3p	TMEM45A	55076	ENSG00000181458	Microarray	Functional MTI (Weak)	18668037	validated	NA	NA	NA
1474	mirtarbase	MIMAT0000422	hsa-miR-124-3p	ANO1	55107	ENSG00000131620	Microarray	Functional MTI (Weak)	18668037	validated	NA	NA	NA
1475	mirtarbase	MIMAT0000422	hsa-miR-124-3p	RBM28	55131	ENSG00000106344	Proteomics;Microarray	Functional MTI (Weak)	18668037	validated	NA	NA	NA
1476	mirtarbase	MIMAT0000422	hsa-miR-124-3p	SRBD1	55133	ENSG00000068784	Proteomics;Microarray	Functional MTI (Weak)	18668037	validated	NA	NA	NA
1477	mirtarbase	MIMAT0000422	hsa-miR-124-3p	WRAP53	55135	ENSG00000141499	Proteomics	Functional MTI (Weak)	18668037	validated	NA	NA	NA
1478	mirtarbase	MIMAT0000422	hsa-miR-124-3p	ARMC1	55156	ENSG00000104442	Microarray	Functional MTI (Weak)	18668037	validated	NA	NA	NA
1479	mirtarbase	MIMAT0000422	hsa-miR-124-3p	RFWD3	55159	ENSG00000168411	Microarray	Functional MTI (Weak)	18668037	validated	NA	NA	NA
1480	mirtarbase	MIMAT0000422	hsa-miR-124-3p	CENPQ	55166	ENSG00000031691	Microarray	Functional MTI (Weak)	18668037	validated	NA	NA	NA
1481	mirtarbase	MIMAT0000422	hsa-miR-124-3p	SLC25A36	55186	ENSG00000114120	Microarray	Functional MTI (Weak)	18668037	validated	NA	NA	NA
1482	mirtarbase	MIMAT0000422	hsa-miR-124-3p	APPL2	55198	ENSG00000136044	Microarray	Functional MTI (Weak)	18668037	validated	NA	NA	NA
1483	mirtarbase	MIMAT0000422	hsa-miR-124-3p	ATAD3A	55210	ENSG00000197785	Proteomics;Microarray	Functional MTI (Weak)	18668037	validated	NA	NA	NA
1484	mirtarbase	MIMAT0000422	hsa-miR-124-3p	ELP2	55250	ENSG00000134759	Microarray	Functional MTI (Weak)	18668037	validated	NA	NA	NA
1485	mirtarbase	MIMAT0000422	hsa-miR-124-3p	PI4K2B	55300	ENSG00000038210	Microarray	Functional MTI (Weak)	18668037	validated	NA	NA	NA
1486	mirtarbase	MIMAT0000422	hsa-miR-124-3p	PI4K2B	55300	ENSG00000038210	PAR-CLIP	Functional MTI (Weak)	23446348	validated	NA	NA	NA
1487	mirtarbase	MIMAT0000422	hsa-miR-124-3p	PI4K2B	55300	ENSG00000038210	PAR-CLIP	Functional MTI (Weak)	21572407	validated	NA	NA	NA
1488	mirtarbase	MIMAT0000422	hsa-miR-124-3p	PI4K2B	55300	ENSG00000038210	PAR-CLIP	Functional MTI (Weak)	20371350	validated	NA	NA	NA
1489	mirtarbase	MIMAT0000422	hsa-miR-124-3p	DDX19A	55308	ENSG00000168872	Microarray	Functional MTI (Weak)	18668037	validated	NA	NA	NA
1490	mirtarbase	MIMAT0000422	hsa-miR-124-3p	RSAD1	55316	ENSG00000136444	Microarray	Functional MTI (Weak)	18668037	validated	NA	NA	NA
1491	mirtarbase	MIMAT0000422	hsa-miR-124-3p	DRAM1	55332	ENSG00000136048	Microarray	Functional MTI (Weak)	15685193	validated	NA	NA	NA
1492	mirtarbase	MIMAT0000422	hsa-miR-124-3p	SYNJ2BP	55333	ENSG00000213463	Microarray	Functional MTI (Weak)	18668037	validated	NA	NA	NA
1493	mirtarbase	MIMAT0000422	hsa-miR-124-3p	IMPACT	55364	ENSG00000154059	Microarray	Functional MTI (Weak)	18668037	validated	NA	NA	NA
1494	mirtarbase	MIMAT0000422	hsa-miR-124-3p	CNOT11	55571	ENSG00000158435	Microarray	Functional MTI (Weak)	18668037	validated	NA	NA	NA
1495	mirtarbase	MIMAT0000422	hsa-miR-124-3p	CDV3	55573	ENSG00000091527	Microarray	Functional MTI (Weak)	18668037	validated	NA	NA	NA
1496	mirtarbase	MIMAT0000422	hsa-miR-124-3p	CDKN2AIP	55602	ENSG00000168564	Proteomics;Microarray	Non-Functional MTI (Weak)	18668037	validated	NA	NA	NA
1497	mirtarbase	MIMAT0000422	hsa-miR-124-3p	KIF16B	55614	ENSG00000089177	Microarray	Functional MTI (Weak)	18668037	validated	NA	NA	NA
1498	mirtarbase	MIMAT0000422	hsa-miR-124-3p	SMPD4	55627	ENSG00000136699	Microarray	Functional MTI (Weak)	18668037	validated	NA	NA	NA
1499	mirtarbase	MIMAT0000422	hsa-miR-124-3p	LRRC40	55631	ENSG00000066557	PAR-CLIP	Functional MTI (Weak)	22291592	validated	NA	NA	NA
1500	mirtarbase	MIMAT0000422	hsa-miR-124-3p	NPLOC4	55666	ENSG00000182446	Microarray	Functional MTI (Weak)	18668037	validated	NA	NA	NA
1501	mirtarbase	MIMAT0000422	hsa-miR-124-3p	ENAH	55740	ENSG00000154380	Proteomics;Microarray	Functional MTI (Weak)	18668037	validated	NA	NA	NA
1502	mirtarbase	MIMAT0000422	hsa-miR-124-3p	CSGALNACT1	55790	ENSG00000147408	Microarray	Functional MTI (Weak)	18668037	validated	NA	NA	NA
1503	mirtarbase	MIMAT0000422	hsa-miR-124-3p	PECR	55825	ENSG00000115425	Microarray	Functional MTI (Weak)	18668037	validated	NA	NA	NA
1504	mirtarbase	MIMAT0000422	hsa-miR-124-3p	BEX1	55859	ENSG00000133169	Microarray	Functional MTI (Weak)	18668037	validated	NA	NA	NA
1505	mirtarbase	MIMAT0000422	hsa-miR-124-3p	ZNF395	55893	ENSG00000186918	Microarray	Functional MTI (Weak)	18668037	validated	NA	NA	NA
1506	mirtarbase	MIMAT0000422	hsa-miR-124-3p	RCC2	55920	ENSG00000179051	Proteomics;Microarray	Non-Functional MTI (Weak)	18668037	validated	NA	NA	NA
1507	mirtarbase	MIMAT0000422	hsa-miR-124-3p	BCAP29	55973	ENSG00000075790	Microarray	Functional MTI (Weak)	18668037	validated	NA	NA	NA
1508	mirtarbase	MIMAT0000422	hsa-miR-124-3p	SLC50A1	55974	ENSG00000169241	Microarray	Functional MTI (Weak)	15685193	validated	NA	NA	NA
1509	mirtarbase	MIMAT0000422	hsa-miR-124-3p	SLC50A1	55974	ENSG00000169241	Microarray	Functional MTI (Weak)	18668037	validated	NA	NA	NA
1510	mirtarbase	MIMAT0000422	hsa-miR-124-3p	BARX1	56033	ENSG00000131668	Microarray	Functional MTI (Weak)	18668037	validated	NA	NA	NA
1511	mirtarbase	MIMAT0000422	hsa-miR-124-3p	PDGFC	56034	ENSG00000145431	Microarray	Functional MTI (Weak)	18668037	validated	NA	NA	NA
1512	mirtarbase	MIMAT0000422	hsa-miR-124-3p	KIAA1217	56243	ENSG00000120549	Microarray	Functional MTI (Weak)	18668037	validated	NA	NA	NA
1513	mirtarbase	MIMAT0000422	hsa-miR-124-3p	SERTAD4	56256	ENSG00000082497	Microarray	Functional MTI (Weak)	18668037	validated	NA	NA	NA
1514	mirtarbase	MIMAT0000422	hsa-miR-124-3p	PPAN	56342	ENSG00000130810	Proteomics;Microarray	Functional MTI (Weak)	18668037	validated	NA	NA	NA
1515	mirtarbase	MIMAT0000422	hsa-miR-124-3p	MMP26	56547	ENSG00000167346	Microarray	Functional MTI (Weak)	18668037	validated	NA	NA	NA
1516	mirtarbase	MIMAT0000422	hsa-miR-124-3p	BCCIP	56647	ENSG00000107949	Proteomics;Microarray	Functional MTI (Weak)	18668037	validated	NA	NA	NA
1517	mirtarbase	MIMAT0000422	hsa-miR-124-3p	SLC2A4RG	56731	ENSG00000125520	Microarray	Functional MTI (Weak)	18668037	validated	NA	NA	NA
1518	mirtarbase	MIMAT0000422	hsa-miR-124-3p	TM9SF3	56889	ENSG00000077147	Microarray	Functional MTI (Weak)	18668037	validated	NA	NA	NA
1519	mirtarbase	MIMAT0000422	hsa-miR-124-3p	ANKS1B	56899	ENSG00000185046	Microarray	Functional MTI (Weak)	18668037	validated	NA	NA	NA
1520	mirtarbase	MIMAT0000422	hsa-miR-124-3p	MAP3K7CL	56911	ENSG00000156265	Microarray	Functional MTI (Weak)	18668037	validated	NA	NA	NA
1521	mirtarbase	MIMAT0000422	hsa-miR-124-3p	DHX33	56919	ENSG00000005100	Proteomics;Microarray	Functional MTI (Weak)	18668037	validated	NA	NA	NA
1522	mirtarbase	MIMAT0000422	hsa-miR-124-3p	SMCO4	56935	ENSG00000166002	Microarray	Functional MTI (Weak)	15685193	validated	NA	NA	NA
1523	mirtarbase	MIMAT0000422	hsa-miR-124-3p	SMCO4	56935	ENSG00000166002	Microarray	Functional MTI (Weak)	18668037	validated	NA	NA	NA
1524	mirtarbase	MIMAT0000422	hsa-miR-124-3p	MEPE	56955	ENSG00000152595	Microarray	Functional MTI (Weak)	18668037	validated	NA	NA	NA
1525	mirtarbase	MIMAT0000422	hsa-miR-124-3p	POGLUT1	56983	ENSG00000163389	Microarray	Functional MTI (Weak)	18668037	validated	NA	NA	NA
1526	mirtarbase	MIMAT0000422	hsa-miR-124-3p	TWSG1	57045	ENSG00000128791	Microarray	Functional MTI (Weak)	18668037	validated	NA	NA	NA
1527	mirtarbase	MIMAT0000422	hsa-miR-124-3p	PLSCR4	57088	ENSG00000114698	Microarray	Functional MTI (Weak)	18668037	validated	NA	NA	NA
1528	mirtarbase	MIMAT0000422	hsa-miR-124-3p	CPA6	57094	ENSG00000165078	Microarray	Functional MTI (Weak)	18668037	validated	NA	NA	NA
1529	mirtarbase	MIMAT0000422	hsa-miR-124-3p	AVEN	57099	ENSG00000169857	Microarray	Functional MTI (Weak)	18668037	validated	NA	NA	NA
1530	mirtarbase	MIMAT0000422	hsa-miR-124-3p	PNPLA2	57104	ENSG00000177666	Microarray	Functional MTI (Weak)	18668037	validated	NA	NA	NA
1531	mirtarbase	MIMAT0000422	hsa-miR-124-3p	PNPLA2	57104	ENSG00000177666	PAR-CLIP	Functional MTI (Weak)	26701625	validated	NA	NA	NA
1532	mirtarbase	MIMAT0000422	hsa-miR-124-3p	SLC44A2	57153	ENSG00000129353	Microarray	Functional MTI (Weak)	18668037	validated	NA	NA	NA
1533	mirtarbase	MIMAT0000422	hsa-miR-124-3p	ATP8B2	57198	ENSG00000143515	Microarray	Functional MTI (Weak)	18668037	validated	NA	NA	NA
1534	mirtarbase	MIMAT0000422	hsa-miR-124-3p	TTC7A	57217	ENSG00000068724	Microarray	Functional MTI (Weak)	15685193	validated	NA	NA	NA
1535	mirtarbase	MIMAT0000422	hsa-miR-124-3p	TTC7A	57217	ENSG00000068724	Microarray	Functional MTI (Weak)	18668037	validated	NA	NA	NA
1536	mirtarbase	MIMAT0000422	hsa-miR-124-3p	DSCAML1	57453	ENSG00000177103	Microarray	Functional MTI (Weak)	18668037	validated	NA	NA	NA
1537	mirtarbase	MIMAT0000422	hsa-miR-124-3p	ESYT2	57488	ENSG00000117868	Microarray	Functional MTI (Weak)	18668037	validated	NA	NA	NA
1538	mirtarbase	MIMAT0000422	hsa-miR-124-3p	NUFIP2	57532	ENSG00000108256	Microarray	Functional MTI (Weak)	18668037	validated	NA	NA	NA
1539	mirtarbase	MIMAT0000422	hsa-miR-124-3p	NUFIP2	57532	ENSG00000108256	PAR-CLIP	Functional MTI (Weak)	20371350	validated	NA	NA	NA
1540	mirtarbase	MIMAT0000422	hsa-miR-124-3p	KLHL42	57542	ENSG00000087448	PAR-CLIP	Functional MTI (Weak)	20371350	validated	NA	NA	NA
1541	mirtarbase	MIMAT0000422	hsa-miR-124-3p	CC2D2A	57545	ENSG00000048342	Microarray	Functional MTI (Weak)	18668037	validated	NA	NA	NA
1542	mirtarbase	MIMAT0000422	hsa-miR-124-3p	KLHL14	57565	ENSG00000197705	Microarray	Functional MTI (Weak)	18668037	validated	NA	NA	NA
1543	mirtarbase	MIMAT0000422	hsa-miR-124-3p	UNC79	57578	ENSG00000133958	Microarray	Functional MTI (Weak)	18668037	validated	NA	NA	NA
1544	mirtarbase	MIMAT0000422	hsa-miR-124-3p	TMEM181	57583	ENSG00000146433	HITS-CLIP	Functional MTI (Weak)	23824327	validated	NA	NA	NA
1545	mirtarbase	MIMAT0000422	hsa-miR-124-3p	RANBP10	57610	ENSG00000141084	Microarray	Functional MTI (Weak)	18668037	validated	NA	NA	NA
1546	mirtarbase	MIMAT0000422	hsa-miR-124-3p	ZBTB2	57621	ENSG00000181472	Proteomics;Microarray	Non-Functional MTI (Weak)	18668037	validated	NA	NA	NA
1547	mirtarbase	MIMAT0000422	hsa-miR-124-3p	LRRN1	57633	ENSG00000175928	Microarray	Functional MTI (Weak)	18668037	validated	NA	NA	NA
1548	mirtarbase	MIMAT0000422	hsa-miR-124-3p	MYH7B	57644	ENSG00000078814	Microarray	Functional MTI (Weak)	18668037	validated	NA	NA	NA
1549	mirtarbase	MIMAT0000422	hsa-miR-124-3p	EPB41L5	57669	ENSG00000115109	Microarray	Functional MTI (Weak)	18668037	validated	NA	NA	NA
1550	mirtarbase	MIMAT0000422	hsa-miR-124-3p	BEND3	57673	ENSG00000178409	Proteomics;Microarray	Functional MTI (Weak)	18668037	validated	NA	NA	NA
1551	mirtarbase	MIMAT0000422	hsa-miR-124-3p	TRIB3	57761	ENSG00000101255	Luciferase reporter assay//Microarray//qRT-PCR//Western blot	Functional MTI	27845424	validated	NA	NA	NA
1552	mirtarbase	MIMAT0000422	hsa-miR-124-3p	TRIB3	57761	ENSG00000101255	Microarray	Functional MTI (Weak)	18668037	validated	NA	NA	NA
1553	mirtarbase	MIMAT0000422	hsa-miR-124-3p	TRIB3	57761	ENSG00000101255	PAR-CLIP	Functional MTI (Weak)	23592263	validated	NA	NA	NA
1554	mirtarbase	MIMAT0000422	hsa-miR-124-3p	TRIB3	57761	ENSG00000101255	PAR-CLIP	Functional MTI (Weak)	20371350	validated	NA	NA	NA
1555	mirtarbase	MIMAT0000422	hsa-miR-124-3p	ZNF410	57862	ENSG00000119725	Microarray	Functional MTI (Weak)	18668037	validated	NA	NA	NA
1556	mirtarbase	MIMAT0000422	hsa-miR-124-3p	PLEKHB1	58473	ENSG00000021300	Microarray	Functional MTI (Weak)	18668037	validated	NA	NA	NA
1557	mirtarbase	MIMAT0000422	hsa-miR-124-3p	RPRD1B	58490	ENSG00000101413	Proteomics;Microarray	Non-Functional MTI (Weak)	18668037	validated	NA	NA	NA
1558	mirtarbase	MIMAT0000422	hsa-miR-124-3p	ARHGAP22	58504	ENSG00000128805	Microarray	Functional MTI (Weak)	18668037	validated	NA	NA	NA
1559	mirtarbase	MIMAT0000422	hsa-miR-124-3p	PRDM13	59336	ENSG00000112238	Microarray	Functional MTI (Weak)	18668037	validated	NA	NA	NA
1560	mirtarbase	MIMAT0000422	hsa-miR-124-3p	PLEKHA1	59338	ENSG00000107679	Microarray	Functional MTI (Weak)	18668037	validated	NA	NA	NA
1561	mirtarbase	MIMAT0000422	hsa-miR-124-3p	GNB4	59345	ENSG00000114450	Proteomics;Microarray	Functional MTI (Weak)	18668037	validated	NA	NA	NA
1562	mirtarbase	MIMAT0000422	hsa-miR-124-3p	RXFP1	59350	ENSG00000171509	Microarray	Functional MTI (Weak)	18668037	validated	NA	NA	NA
1563	mirtarbase	MIMAT0000422	hsa-miR-124-3p	ELOVL5	60481	ENSG00000012660	Microarray//qRT-PCR//qRT-PCR;Other	Functional MTI (Weak)	16549876	validated	NA	NA	NA
1564	mirtarbase	MIMAT0000422	hsa-miR-124-3p	ABHD4	63874	ENSG00000100439	Microarray	Functional MTI (Weak)	18668037	validated	NA	NA	NA
1565	mirtarbase	MIMAT0000422	hsa-miR-124-3p	BLOC1S5	63915	ENSG00000188428	HITS-CLIP	Functional MTI (Weak)	23824327	validated	NA	NA	NA
1566	mirtarbase	MIMAT0000422	hsa-miR-124-3p	KIF13A	63971	ENSG00000137177	Microarray	Functional MTI (Weak)	18668037	validated	NA	NA	NA
1567	mirtarbase	MIMAT0000422	hsa-miR-124-3p	SNX16	64089	ENSG00000104497	Microarray	Functional MTI (Weak)	18668037	validated	NA	NA	NA
1568	mirtarbase	MIMAT0000422	hsa-miR-124-3p	SAMSN1	64092	ENSG00000155307	Microarray	Functional MTI (Weak)	18668037	validated	NA	NA	NA
1569	mirtarbase	MIMAT0000422	hsa-miR-124-3p	TFB2M	64216	ENSG00000162851	Proteomics;Microarray	Functional MTI (Weak)	18668037	validated	NA	NA	NA
1570	mirtarbase	MIMAT0000422	hsa-miR-124-3p	ROBO3	64221	ENSG00000154134	Microarray	Functional MTI (Weak)	18668037	validated	NA	NA	NA
1571	mirtarbase	MIMAT0000422	hsa-miR-124-3p	TOR3A	64222	ENSG00000186283	Microarray	Functional MTI (Weak)	18668037	validated	NA	NA	NA
1572	mirtarbase	MIMAT0000422	hsa-miR-124-3p	ABCG8	64241	ENSG00000143921	Microarray	Functional MTI (Weak)	18668037	validated	NA	NA	NA
1573	mirtarbase	MIMAT0000422	hsa-miR-124-3p	RHBDF1	64285	ENSG00000007384	Microarray	Functional MTI (Weak)	18668037	validated	NA	NA	NA
1574	mirtarbase	MIMAT0000422	hsa-miR-124-3p	NOC3L	64318	ENSG00000173145	Proteomics;Microarray	Functional MTI (Weak)	18668037	validated	NA	NA	NA
1575	mirtarbase	MIMAT0000422	hsa-miR-124-3p	NFKBIZ	64332	ENSG00000144802	Luciferase reporter assay//qRT-PCR//Western blot	Functional MTI	19502795	validated	NA	NA	NA
1576	mirtarbase	MIMAT0000422	hsa-miR-124-3p	HS1BP3	64342	ENSG00000118960	Microarray	Functional MTI (Weak)	18668037	validated	NA	NA	NA
1577	mirtarbase	MIMAT0000422	hsa-miR-124-3p	NXN	64359	ENSG00000167693	Microarray	Functional MTI (Weak)	18668037	validated	NA	NA	NA
1578	mirtarbase	MIMAT0000422	hsa-miR-124-3p	INF2	64423	ENSG00000203485	Microarray	Functional MTI (Weak)	18668037	validated	NA	NA	NA
1579	mirtarbase	MIMAT0000422	hsa-miR-124-3p	MFSD1	64747	ENSG00000118855	Microarray	Functional MTI (Weak)	18668037	validated	NA	NA	NA
1580	mirtarbase	MIMAT0000422	hsa-miR-124-3p	SMYD3	64754	ENSG00000185420	Luciferase reporter assay//qRT-PCR//Western blot	Functional MTI	19843643	validated	NA	NA	NA
1581	mirtarbase	MIMAT0000422	hsa-miR-124-3p	SMYD3	64754	ENSG00000185420	Luciferase reporter assay	Functional MTI	22819820	validated	NA	NA	NA
1582	mirtarbase	MIMAT0000422	hsa-miR-124-3p	CREB3L2	64764	ENSG00000182158	Microarray//Microarray;Other	Functional MTI (Weak)	15685193	validated	NA	NA	NA
1583	mirtarbase	MIMAT0000422	hsa-miR-124-3p	FNDC3B	64778	ENSG00000075420	Microarray	Functional MTI (Weak)	18668037	validated	NA	NA	NA
1584	mirtarbase	MIMAT0000422	hsa-miR-124-3p	MTHFSD	64779	ENSG00000103248	Microarray	Functional MTI (Weak)	18668037	validated	NA	NA	NA
1585	mirtarbase	MIMAT0000422	hsa-miR-124-3p	MICAL1	64780	ENSG00000135596	Microarray	Functional MTI (Weak)	18668037	validated	NA	NA	NA
1586	mirtarbase	MIMAT0000422	hsa-miR-124-3p	CRTC3	64784	ENSG00000140577	Microarray	Functional MTI (Weak)	18668037	validated	NA	NA	NA
1587	mirtarbase	MIMAT0000422	hsa-miR-124-3p	NMNAT1	64802	ENSG00000173614	Proteomics;Microarray	Non-Functional MTI (Weak)	18668037	validated	NA	NA	NA
1588	mirtarbase	MIMAT0000422	hsa-miR-124-3p	FNDC4	64838	ENSG00000115226	Microarray	Functional MTI (Weak)	18668037	validated	NA	NA	NA
1589	mirtarbase	MIMAT0000422	hsa-miR-124-3p	PORCN	64840	ENSG00000102312	Microarray	Functional MTI (Weak)	18668037	validated	NA	NA	NA
1590	mirtarbase	MIMAT0000422	hsa-miR-124-3p	ETNPPL	64850	ENSG00000164089	Microarray	Functional MTI (Weak)	18668037	validated	NA	NA	NA
1591	mirtarbase	MIMAT0000422	hsa-miR-124-3p	CDCP1	64866	ENSG00000163814	Microarray	Functional MTI (Weak)	18668037	validated	NA	NA	NA
1592	mirtarbase	MIMAT0000422	hsa-miR-124-3p	CCDC71	64925	ENSG00000177352	Microarray	Functional MTI (Weak)	18668037	validated	NA	NA	NA
1593	mirtarbase	MIMAT0000422	hsa-miR-124-3p	MRPS11	64963	ENSG00000181991	Microarray	Functional MTI (Weak)	18668037	validated	NA	NA	NA
1594	mirtarbase	MIMAT0000422	hsa-miR-124-3p	KRI1	65095	ENSG00000129347	Proteomics;Microarray	Functional MTI (Weak)	18668037	validated	NA	NA	NA
1595	mirtarbase	MIMAT0000422	hsa-miR-124-3p	C8orf33	65265	ENSG00000182307	Microarray	Functional MTI (Weak)	18668037	validated	NA	NA	NA
1596	mirtarbase	MIMAT0000422	hsa-miR-124-3p	VKORC1	79001	ENSG00000167397	Microarray	Functional MTI (Weak)	18668037	validated	NA	NA	NA
1597	mirtarbase	MIMAT0000422	hsa-miR-124-3p	DDX50	79009	ENSG00000107625	Proteomics;Microarray	Functional MTI (Weak)	18668037	validated	NA	NA	NA
1598	mirtarbase	MIMAT0000422	hsa-miR-124-3p	ZNF655	79027	ENSG00000197343	Microarray	Functional MTI (Weak)	18668037	validated	NA	NA	NA
1599	mirtarbase	MIMAT0000422	hsa-miR-124-3p	CCDC86	79080	ENSG00000110104	Proteomics;Microarray	Non-Functional MTI (Weak)	18668037	validated	NA	NA	NA
1600	mirtarbase	MIMAT0000422	hsa-miR-124-3p	CARD14	79092	ENSG00000141527	Microarray	Functional MTI (Weak)	18668037	validated	NA	NA	NA
1601	mirtarbase	MIMAT0000422	hsa-miR-124-3p	CHCHD7	79145	ENSG00000170791	Microarray	Functional MTI (Weak)	18668037	validated	NA	NA	NA
1602	mirtarbase	MIMAT0000422	hsa-miR-124-3p	EFHD2	79180	ENSG00000142634	Proteomics;Microarray	Functional MTI (Weak)	18668037	validated	NA	NA	NA
1603	mirtarbase	MIMAT0000422	hsa-miR-124-3p	TMEM43	79188	ENSG00000170876	Microarray	Functional MTI (Weak)	18668037	validated	NA	NA	NA
1604	mirtarbase	MIMAT0000422	hsa-miR-124-3p	THOC6	79228	ENSG00000131652	Proteomics;Microarray	Non-Functional MTI (Weak)	18668037	validated	NA	NA	NA
1605	mirtarbase	MIMAT0000422	hsa-miR-124-3p	LRRC2	79442	ENSG00000163827	Microarray	Functional MTI (Weak)	18668037	validated	NA	NA	NA
1606	mirtarbase	MIMAT0000422	hsa-miR-124-3p	NKAP	79576	ENSG00000101882	Microarray	Functional MTI (Weak)	18668037	validated	NA	NA	NA
1607	mirtarbase	MIMAT0000422	hsa-miR-124-3p	ADIPOR2	79602	ENSG00000006831	Reporter assay	Non-Functional MTI	15806104	validated	NA	NA	NA
1608	mirtarbase	MIMAT0000422	hsa-miR-124-3p	CCDC121	79635	ENSG00000176714	Microarray	Functional MTI (Weak)	18668037	validated	NA	NA	NA
1609	mirtarbase	MIMAT0000422	hsa-miR-124-3p	DYNC2H1	79659	ENSG00000187240	Microarray	Functional MTI (Weak)	18668037	validated	NA	NA	NA
1610	mirtarbase	MIMAT0000422	hsa-miR-124-3p	PPP1R3B	79660	ENSG00000173281	Microarray	Functional MTI (Weak)	18668037	validated	NA	NA	NA
1611	mirtarbase	MIMAT0000422	hsa-miR-124-3p	PLEKHF2	79666	ENSG00000175895	Microarray	Functional MTI (Weak)	18668037	validated	NA	NA	NA
1612	mirtarbase	MIMAT0000422	hsa-miR-124-3p	NLRX1	79671	ENSG00000160703	Microarray	Functional MTI (Weak)	18668037	validated	NA	NA	NA
1613	mirtarbase	MIMAT0000422	hsa-miR-124-3p	OGFOD2	79676	ENSG00000111325	Microarray	Functional MTI (Weak)	18668037	validated	NA	NA	NA
1614	mirtarbase	MIMAT0000422	hsa-miR-124-3p	ZDHHC14	79683	ENSG00000175048	Microarray	Functional MTI (Weak)	18668037	validated	NA	NA	NA
1615	mirtarbase	MIMAT0000422	hsa-miR-124-3p	COLGALT1	79709	ENSG00000130309	Proteomics;Microarray	Functional MTI (Weak)	18668037	validated	NA	NA	NA
1616	mirtarbase	MIMAT0000422	hsa-miR-124-3p	MORC4	79710	ENSG00000133131	Microarray	Functional MTI (Weak)	18668037	validated	NA	NA	NA
1617	mirtarbase	MIMAT0000422	hsa-miR-124-3p	LIN28A	79727	ENSG00000131914	Microarray	Functional MTI (Weak)	18668037	validated	NA	NA	NA
1618	mirtarbase	MIMAT0000422	hsa-miR-124-3p	NSUN7	79730	ENSG00000179299	Microarray	Functional MTI (Weak)	18668037	validated	NA	NA	NA
1619	mirtarbase	MIMAT0000422	hsa-miR-124-3p	ARHGAP28	79822	ENSG00000088756	Microarray	Functional MTI (Weak)	18668037	validated	NA	NA	NA
1620	mirtarbase	MIMAT0000422	hsa-miR-124-3p	CLMP	79827	ENSG00000166250	Microarray	Functional MTI (Weak)	18668037	validated	NA	NA	NA
1621	mirtarbase	MIMAT0000422	hsa-miR-124-3p	CCDC102B	79839	ENSG00000150636	Microarray	Functional MTI (Weak)	18668037	validated	NA	NA	NA
1622	mirtarbase	MIMAT0000422	hsa-miR-124-3p	CYBRD1	79901	ENSG00000071967	Microarray	Functional MTI (Weak)	18668037	validated	NA	NA	NA
1623	mirtarbase	MIMAT0000422	hsa-miR-124-3p	ACTR5	79913	ENSG00000101442	Proteomics	Functional MTI (Weak)	18668037	validated	NA	NA	NA
1624	mirtarbase	MIMAT0000422	hsa-miR-124-3p	NOL10	79954	ENSG00000115761	Proteomics;Microarray	Functional MTI (Weak)	18668037	validated	NA	NA	NA
1625	mirtarbase	MIMAT0000422	hsa-miR-124-3p	DENND2D	79961	ENSG00000162777	Microarray	Functional MTI (Weak)	18668037	validated	NA	NA	NA
1626	mirtarbase	MIMAT0000422	hsa-miR-124-3p	TMEM156	80008	ENSG00000121895	Microarray	Functional MTI (Weak)	18668037	validated	NA	NA	NA
1627	mirtarbase	MIMAT0000422	hsa-miR-124-3p	FOXRED2	80020	ENSG00000100350	Proteomics;Microarray	Functional MTI (Weak)	18668037	validated	NA	NA	NA
1628	mirtarbase	MIMAT0000422	hsa-miR-124-3p	FBXL18	80028	ENSG00000155034	Microarray	Functional MTI (Weak)	18668037	validated	NA	NA	NA
1629	mirtarbase	MIMAT0000422	hsa-miR-124-3p	FRAS1	80144	ENSG00000138759	Proteomics;Microarray	Functional MTI (Weak)	18668037	validated	NA	NA	NA
1630	mirtarbase	MIMAT0000422	hsa-miR-124-3p	NAA15	80155	ENSG00000164134	Microarray	Functional MTI (Weak)	15685193	validated	NA	NA	NA
1631	mirtarbase	MIMAT0000422	hsa-miR-124-3p	NAA15	80155	ENSG00000164134	Microarray	Functional MTI (Weak)	18668037	validated	NA	NA	NA
1632	mirtarbase	MIMAT0000422	hsa-miR-124-3p	HKDC1	80201	ENSG00000156510	Microarray	Functional MTI (Weak)	18668037	validated	NA	NA	NA
1633	mirtarbase	MIMAT0000422	hsa-miR-124-3p	CCDC68	80323	ENSG00000166510	Microarray	Functional MTI (Weak)	18668037	validated	NA	NA	NA
1634	mirtarbase	MIMAT0000422	hsa-miR-124-3p	PUS1	80324	ENSG00000177192	Microarray	Functional MTI (Weak)	18668037	validated	NA	NA	NA
1635	mirtarbase	MIMAT0000422	hsa-miR-124-3p	TMEM121	80757	ENSG00000184986	Microarray	Functional MTI (Weak)	18668037	validated	NA	NA	NA
1636	mirtarbase	MIMAT0000422	hsa-miR-124-3p	LIMD2	80774	ENSG00000136490	Microarray	Functional MTI (Weak)	18668037	validated	NA	NA	NA
1637	mirtarbase	MIMAT0000422	hsa-miR-124-3p	WNT5B	81029	ENSG00000111186	Microarray	Functional MTI (Weak)	18668037	validated	NA	NA	NA
1638	mirtarbase	MIMAT0000422	hsa-miR-124-3p	SYNC	81493	ENSG00000162520	Microarray	Functional MTI (Weak)	18668037	validated	NA	NA	NA
1639	mirtarbase	MIMAT0000422	hsa-miR-124-3p	LMAN2L	81562	ENSG00000114988	Microarray	Functional MTI (Weak)	18668037	validated	NA	NA	NA
1640	mirtarbase	MIMAT0000422	hsa-miR-124-3p	CDADC1	81602	ENSG00000102543	Microarray	Functional MTI (Weak)	18668037	validated	NA	NA	NA
1641	mirtarbase	MIMAT0000422	hsa-miR-124-3p	FAM83D	81610	ENSG00000101447	Microarray	Functional MTI (Weak)	18668037	validated	NA	NA	NA
1642	mirtarbase	MIMAT0000422	hsa-miR-124-3p	ANP32E	81611	ENSG00000143401	PAR-CLIP	Functional MTI (Weak)	20371350	validated	NA	NA	NA
1643	mirtarbase	MIMAT0000422	hsa-miR-124-3p	TRIM7	81786	ENSG00000146054	Microarray	Functional MTI (Weak)	18668037	validated	NA	NA	NA
1644	mirtarbase	MIMAT0000422	hsa-miR-124-3p	VANGL1	81839	ENSG00000173218	Microarray	Functional MTI (Weak)	18668037	validated	NA	NA	NA
1645	mirtarbase	MIMAT0000422	hsa-miR-124-3p	ARPC5L	81873	ENSG00000136950	Proteomics	Functional MTI (Weak)	18668037	validated	NA	NA	NA
1646	mirtarbase	MIMAT0000422	hsa-miR-124-3p	LAS1L	81887	ENSG00000001497	Proteomics;Microarray	Non-Functional MTI (Weak)	18668037	validated	NA	NA	NA
1647	mirtarbase	MIMAT0000422	hsa-miR-124-3p	PUS3	83480	ENSG00000110060	Microarray	Functional MTI (Weak)	18668037	validated	NA	NA	NA
1648	mirtarbase	MIMAT0000422	hsa-miR-124-3p	AIF1L	83543	ENSG00000126878	Microarray	Functional MTI (Weak)	18668037	validated	NA	NA	NA
1649	mirtarbase	MIMAT0000422	hsa-miR-124-3p	THAP2	83591	ENSG00000173451	Microarray	Functional MTI (Weak)	18668037	validated	NA	NA	NA
1650	mirtarbase	MIMAT0000422	hsa-miR-124-3p	CCDC3	83643	ENSG00000151468	Microarray	Functional MTI (Weak)	18668037	validated	NA	NA	NA
1651	mirtarbase	MIMAT0000422	hsa-miR-124-3p	FAM167A	83648	ENSG00000154319	Microarray	Functional MTI (Weak)	18668037	validated	NA	NA	NA
1652	mirtarbase	MIMAT0000422	hsa-miR-124-3p	PARP9	83666	ENSG00000138496	Microarray	Functional MTI (Weak)	18668037	validated	NA	NA	NA
1653	mirtarbase	MIMAT0000422	hsa-miR-124-3p	FRMD8	83786	ENSG00000126391	Microarray	Functional MTI (Weak)	18668037	validated	NA	NA	NA
1654	mirtarbase	MIMAT0000422	hsa-miR-124-3p	RAB34	83871	ENSG00000109113	Microarray	Functional MTI (Weak)	18668037	validated	NA	NA	NA
1655	mirtarbase	MIMAT0000422	hsa-miR-124-3p	SPATA9	83890	ENSG00000145757	Microarray	Functional MTI (Weak)	18668037	validated	NA	NA	NA
1656	mirtarbase	MIMAT0000422	hsa-miR-124-3p	SPRTN	83932	ENSG00000010072	PAR-CLIP	Functional MTI (Weak)	20371350	validated	NA	NA	NA
1657	mirtarbase	MIMAT0000422	hsa-miR-124-3p	MAGT1	84061	ENSG00000102158	Microarray//qRT-PCR//qRT-PCR;Other	Functional MTI (Weak)	16549876	validated	NA	NA	NA
1658	mirtarbase	MIMAT0000422	hsa-miR-124-3p	KIRREL2	84063	ENSG00000126259	Microarray	Functional MTI (Weak)	18668037	validated	NA	NA	NA
1659	mirtarbase	MIMAT0000422	hsa-miR-124-3p	ATRIP	84126	ENSG00000164053	Microarray	Functional MTI (Weak)	18668037	validated	NA	NA	NA
1660	mirtarbase	MIMAT0000422	hsa-miR-124-3p	ASCC2	84164	ENSG00000100325	Microarray	Functional MTI (Weak)	18668037	validated	NA	NA	NA
1661	mirtarbase	MIMAT0000422	hsa-miR-124-3p	LOXL4	84171	ENSG00000138131	Microarray	Functional MTI (Weak)	18668037	validated	NA	NA	NA
1662	mirtarbase	MIMAT0000422	hsa-miR-124-3p	FAR1	84188	ENSG00000197601	Microarray	Functional MTI (Weak)	18668037	validated	NA	NA	NA
1663	mirtarbase	MIMAT0000422	hsa-miR-124-3p	LRRC8C	84230	ENSG00000171488	Microarray	Functional MTI (Weak)	18668037	validated	NA	NA	NA
1664	mirtarbase	MIMAT0000422	hsa-miR-124-3p	MED10	84246	ENSG00000133398	Proteomics;Microarray	Non-Functional MTI (Weak)	18668037	validated	NA	NA	NA
1665	mirtarbase	MIMAT0000422	hsa-miR-124-3p	DCUN1D5	84259	ENSG00000137692	Proteomics;Microarray	Functional MTI (Weak)	18668037	validated	NA	NA	NA
1666	mirtarbase	MIMAT0000422	hsa-miR-124-3p	TMEM79	84283	ENSG00000163472	Microarray	Functional MTI (Weak)	18668037	validated	NA	NA	NA
1667	mirtarbase	MIMAT0000422	hsa-miR-124-3p	PHF6	84295	ENSG00000156531	Proteomics	Functional MTI (Weak)	18668037	validated	NA	NA	NA
1668	mirtarbase	MIMAT0000422	hsa-miR-124-3p	LLPH	84298	ENSG00000139233	Proteomics;Microarray	Functional MTI (Weak)	18668037	validated	NA	NA	NA
1669	mirtarbase	MIMAT0000422	hsa-miR-124-3p	AKT1S1	84335	ENSG00000204673	Microarray	Functional MTI (Weak)	18668037	validated	NA	NA	NA
1670	mirtarbase	MIMAT0000422	hsa-miR-124-3p	USP38	84640	ENSG00000170185	Microarray	Functional MTI (Weak)	18668037	validated	NA	NA	NA
1671	mirtarbase	MIMAT0000422	hsa-miR-124-3p	MYPN	84665	ENSG00000138347	Microarray	Functional MTI (Weak)	18668037	validated	NA	NA	NA
1672	mirtarbase	MIMAT0000422	hsa-miR-124-3p	CBX2	84733	ENSG00000173894	Microarray	Functional MTI (Weak)	18668037	validated	NA	NA	NA
1673	mirtarbase	MIMAT0000422	hsa-miR-124-3p	CCDC142	84865	ENSG00000135637	Microarray	Functional MTI (Weak)	18668037	validated	NA	NA	NA
1674	mirtarbase	MIMAT0000422	hsa-miR-124-3p	C1orf198	84886	ENSG00000119280	Microarray	Functional MTI (Weak)	18668037	validated	NA	NA	NA
1675	mirtarbase	MIMAT0000422	hsa-miR-124-3p	LSM10	84967	ENSG00000181817	Microarray	Functional MTI (Weak)	18668037	validated	NA	NA	NA
1676	mirtarbase	MIMAT0000422	hsa-miR-124-3p	DISP1	84976	ENSG00000154309	Microarray	Functional MTI (Weak)	18668037	validated	NA	NA	NA
1677	mirtarbase	MIMAT0000422	hsa-miR-124-3p	TMEM128	85013	ENSG00000132406	Microarray	Functional MTI (Weak)	18668037	validated	NA	NA	NA
1678	mirtarbase	MIMAT0000422	hsa-miR-124-3p	ALG2	85365	ENSG00000119523	Microarray	Functional MTI (Weak)	18668037	validated	NA	NA	NA
1679	mirtarbase	MIMAT0000422	hsa-miR-124-3p	ITPRIP	85450	ENSG00000148841	Microarray	Functional MTI (Weak)	18668037	validated	NA	NA	NA
1680	mirtarbase	MIMAT0000422	hsa-miR-124-3p	FHDC1	85462	ENSG00000137460	Microarray	Functional MTI (Weak)	18668037	validated	NA	NA	NA
1681	mirtarbase	MIMAT0000422	hsa-miR-124-3p	TRIM4	89122	ENSG00000146833	Microarray	Functional MTI (Weak)	18668037	validated	NA	NA	NA
1682	mirtarbase	MIMAT0000422	hsa-miR-124-3p	TSR2	90121	ENSG00000158526	Microarray	Functional MTI (Weak)	18668037	validated	NA	NA	NA
1683	mirtarbase	MIMAT0000422	hsa-miR-124-3p	TMEM41A	90407	ENSG00000163900	Microarray	Functional MTI (Weak)	18668037	validated	NA	NA	NA
1684	mirtarbase	MIMAT0000422	hsa-miR-124-3p	TMEM41A	90407	ENSG00000163900	PAR-CLIP	Functional MTI (Weak)	20371350	validated	NA	NA	NA
1685	mirtarbase	MIMAT0000422	hsa-miR-124-3p	SPOCD1	90853	ENSG00000134668	Microarray	Functional MTI (Weak)	18668037	validated	NA	NA	NA
1686	mirtarbase	MIMAT0000422	hsa-miR-124-3p	IGFN1	91156	ENSG00000163395	Microarray	Functional MTI (Weak)	18668037	validated	NA	NA	NA
1687	mirtarbase	MIMAT0000422	hsa-miR-124-3p	CABLES1	91768	ENSG00000134508	Microarray	Functional MTI (Weak)	18668037	validated	NA	NA	NA
1688	mirtarbase	MIMAT0000422	hsa-miR-124-3p	CHRDL1	91851	ENSG00000101938	Microarray	Functional MTI (Weak)	18668037	validated	NA	NA	NA
1689	mirtarbase	MIMAT0000422	hsa-miR-124-3p	RFT1	91869	ENSG00000163933	Microarray	Functional MTI (Weak)	18668037	validated	NA	NA	NA
1690	mirtarbase	MIMAT0000422	hsa-miR-124-3p	DSEL	92126	ENSG00000171451	Microarray	Functional MTI (Weak)	18668037	validated	NA	NA	NA
1691	mirtarbase	MIMAT0000422	hsa-miR-124-3p	DSEL	92126	ENSG00000262102	Microarray	Functional MTI (Weak)	18668037	validated	NA	NA	NA
1692	mirtarbase	MIMAT0000422	hsa-miR-124-3p	MTDH	92140	ENSG00000147649	Luciferase reporter assay//qRT-PCR//Western blot	Functional MTI	27571703	validated	NA	NA	NA
1693	mirtarbase	MIMAT0000422	hsa-miR-124-3p	MTDH	92140	ENSG00000147649	PAR-CLIP	Functional MTI (Weak)	23592263	validated	NA	NA	NA
1694	mirtarbase	MIMAT0000422	hsa-miR-124-3p	MTDH	92140	ENSG00000147649	PAR-CLIP	Functional MTI (Weak)	24398324	validated	NA	NA	NA
1695	mirtarbase	MIMAT0000422	hsa-miR-124-3p	MTDH	92140	ENSG00000147649	PAR-CLIP	Functional MTI (Weak)	23446348	validated	NA	NA	NA
1696	mirtarbase	MIMAT0000422	hsa-miR-124-3p	MTDH	92140	ENSG00000147649	PAR-CLIP	Functional MTI (Weak)	21572407	validated	NA	NA	NA
1697	mirtarbase	MIMAT0000422	hsa-miR-124-3p	SLC38A5	92745	ENSG00000017483	Microarray	Functional MTI (Weak)	18668037	validated	NA	NA	NA
1698	mirtarbase	MIMAT0000422	hsa-miR-124-3p	NT5C1B	93034	ENSG00000185013	Microarray	Functional MTI (Weak)	18668037	validated	NA	NA	NA
1699	mirtarbase	MIMAT0000422	hsa-miR-124-3p	TMEM44	93109	ENSG00000145014	Microarray	Functional MTI (Weak)	18668037	validated	NA	NA	NA
1700	mirtarbase	MIMAT0000422	hsa-miR-124-3p	MVB12A	93343	ENSG00000141971	Microarray	Functional MTI (Weak)	18668037	validated	NA	NA	NA
1701	mirtarbase	MIMAT0000422	hsa-miR-124-3p	HTRA3	94031	ENSG00000170801	Microarray	Functional MTI (Weak)	18668037	validated	NA	NA	NA
1702	mirtarbase	MIMAT0000422	hsa-miR-124-3p	GTF3C6	112495	ENSG00000155115	Microarray	Functional MTI (Weak)	18668037	validated	NA	NA	NA
1703	mirtarbase	MIMAT0000422	hsa-miR-124-3p	SNX18	112574	ENSG00000178996	Microarray	Functional MTI (Weak)	18668037	validated	NA	NA	NA
1704	mirtarbase	MIMAT0000422	hsa-miR-124-3p	SNX18	112574	ENSG00000178996	PAR-CLIP	Functional MTI (Weak)	20371350	validated	NA	NA	NA
1705	mirtarbase	MIMAT0000422	hsa-miR-124-3p	CMTM7	112616	ENSG00000153551	Microarray	Functional MTI (Weak)	18668037	validated	NA	NA	NA
1706	mirtarbase	MIMAT0000422	hsa-miR-124-3p	L3HYPDH	112849	ENSG00000126790	Microarray	Functional MTI (Weak)	18668037	validated	NA	NA	NA
1707	mirtarbase	MIMAT0000422	hsa-miR-124-3p	PHF21B	112885	ENSG00000056487	Microarray	Functional MTI (Weak)	18668037	validated	NA	NA	NA
1708	mirtarbase	MIMAT0000422	hsa-miR-124-3p	AHNAK2	113146	ENSG00000185567	Proteomics;Microarray	Functional MTI (Weak)	18668037	validated	NA	NA	NA
1709	mirtarbase	MIMAT0000422	hsa-miR-124-3p	SMIM12	113444	ENSG00000163866	Microarray	Functional MTI (Weak)	18668037	validated	NA	NA	NA
1710	mirtarbase	MIMAT0000422	hsa-miR-124-3p	TMEM54	113452	ENSG00000121900	Microarray	Functional MTI (Weak)	18668037	validated	NA	NA	NA
1711	mirtarbase	MIMAT0000422	hsa-miR-124-3p	TUBA3D	113457	ENSG00000075886	Microarray	Functional MTI (Weak)	18668037	validated	NA	NA	NA
1712	mirtarbase	MIMAT0000422	hsa-miR-124-3p	CYP2U1	113612	ENSG00000155016	Microarray	Functional MTI (Weak)	18668037	validated	NA	NA	NA
1713	mirtarbase	MIMAT0000422	hsa-miR-124-3p	MBD6	114785	ENSG00000166987	Microarray	Functional MTI (Weak)	18668037	validated	NA	NA	NA
1714	mirtarbase	MIMAT0000422	hsa-miR-124-3p	FMNL2	114793	ENSG00000157827	Microarray	Functional MTI (Weak)	18668037	validated	NA	NA	NA
1715	mirtarbase	MIMAT0000422	hsa-miR-124-3p	VASN	114990	ENSG00000168140	Microarray	Functional MTI (Weak)	18668037	validated	NA	NA	NA
1716	mirtarbase	MIMAT0000422	hsa-miR-124-3p	ATG4A	115201	ENSG00000101844	Microarray	Functional MTI (Weak)	18668037	validated	NA	NA	NA
1717	mirtarbase	MIMAT0000422	hsa-miR-124-3p	FBXO17	115290	ENSG00000269190	Microarray	Functional MTI (Weak)	18668037	validated	NA	NA	NA
1718	mirtarbase	MIMAT0000422	hsa-miR-124-3p	LRRC42	115353	ENSG00000116212	Microarray	Functional MTI (Weak)	18668037	validated	NA	NA	NA
1719	mirtarbase	MIMAT0000422	hsa-miR-124-3p	MALSU1	115416	ENSG00000156928	Microarray	Functional MTI (Weak)	18668037	validated	NA	NA	NA
1720	mirtarbase	MIMAT0000422	hsa-miR-124-3p	DHRS1	115817	ENSG00000157379	Microarray	Functional MTI (Weak)	18668037	validated	NA	NA	NA
1721	mirtarbase	MIMAT0000422	hsa-miR-124-3p	CTHRC1	115908	ENSG00000164932	Microarray	Functional MTI (Weak)	18668037	validated	NA	NA	NA
1722	mirtarbase	MIMAT0000422	hsa-miR-124-3p	LYSMD3	116068	ENSG00000176018	Microarray	Functional MTI (Weak)	18668037	validated	NA	NA	NA
1723	mirtarbase	MIMAT0000422	hsa-miR-124-3p	LYSMD3	116068	ENSG00000176018	PAR-CLIP	Functional MTI (Weak)	20371350	validated	NA	NA	NA
1724	mirtarbase	MIMAT0000422	hsa-miR-124-3p	GINM1	116254	ENSG00000055211	Microarray	Functional MTI (Weak)	18668037	validated	NA	NA	NA
1725	mirtarbase	MIMAT0000422	hsa-miR-124-3p	GINM1	116254	ENSG00000055211	Microarray	Functional MTI (Weak)	15685193	validated	NA	NA	NA
1726	mirtarbase	MIMAT0000422	hsa-miR-124-3p	SH2D1B	117157	ENSG00000198574	Microarray	Functional MTI (Weak)	18668037	validated	NA	NA	NA
1727	mirtarbase	MIMAT0000422	hsa-miR-124-3p	DEFB118	117285	ENSG00000131068	Microarray	Functional MTI (Weak)	18668037	validated	NA	NA	NA
1728	mirtarbase	MIMAT0000422	hsa-miR-124-3p	IKBIP	121457	ENSG00000166130	Microarray	Functional MTI (Weak)	18668037	validated	NA	NA	NA
1729	mirtarbase	MIMAT0000422	hsa-miR-124-3p	FRMD6	122786	ENSG00000139926	Microarray	Functional MTI (Weak)	18668037	validated	NA	NA	NA
1730	mirtarbase	MIMAT0000422	hsa-miR-124-3p	CMTM3	123920	ENSG00000140931	Microarray	Functional MTI (Weak)	18668037	validated	NA	NA	NA
1731	mirtarbase	MIMAT0000422	hsa-miR-124-3p	IQCK	124152	ENSG00000174628	Microarray	Functional MTI (Weak)	18668037	validated	NA	NA	NA
1732	mirtarbase	MIMAT0000422	hsa-miR-124-3p	ANKS3	124401	ENSG00000168096	Microarray	Functional MTI (Weak)	18668037	validated	NA	NA	NA
1733	mirtarbase	MIMAT0000422	hsa-miR-124-3p	INO80C	125476	ENSG00000153391	Microarray	Functional MTI (Weak)	15685193	validated	NA	NA	NA
1734	mirtarbase	MIMAT0000422	hsa-miR-124-3p	INO80C	125476	ENSG00000153391	Proteomics;Microarray	Non-Functional MTI (Weak)	18668037	validated	NA	NA	NA
1735	mirtarbase	MIMAT0000422	hsa-miR-124-3p	RAVER1	125950	ENSG00000161847	Proteomics;Microarray	Functional MTI (Weak)	18668037	validated	NA	NA	NA
1736	mirtarbase	MIMAT0000422	hsa-miR-124-3p	ZNF440	126070	ENSG00000171295	Microarray	Functional MTI (Weak)	18668037	validated	NA	NA	NA
1737	mirtarbase	MIMAT0000422	hsa-miR-124-3p	MFSD12	126321	ENSG00000161091	Microarray	Functional MTI (Weak)	18668037	validated	NA	NA	NA
1738	mirtarbase	MIMAT0000422	hsa-miR-124-3p	MISP	126353	ENSG00000099812	Proteomics;Microarray	Non-Functional MTI (Weak)	18668037	validated	NA	NA	NA
1739	mirtarbase	MIMAT0000422	hsa-miR-124-3p	SHE	126669	ENSG00000169291	Microarray	Functional MTI (Weak)	18668037	validated	NA	NA	NA
1740	mirtarbase	MIMAT0000422	hsa-miR-124-3p	C1orf122	127687	ENSG00000197982	Microarray	Functional MTI (Weak)	18668037	validated	NA	NA	NA
1741	mirtarbase	MIMAT0000422	hsa-miR-124-3p	NEU4	129807	ENSG00000204099	Microarray	Functional MTI (Weak)	18668037	validated	NA	NA	NA
1742	mirtarbase	MIMAT0000422	hsa-miR-124-3p	LRRC15	131578	ENSG00000172061	Microarray	Functional MTI (Weak)	18668037	validated	NA	NA	NA
1743	mirtarbase	MIMAT0000422	hsa-miR-124-3p	TPRA1	131601	ENSG00000163870	Microarray	Functional MTI (Weak)	18668037	validated	NA	NA	NA
1744	mirtarbase	MIMAT0000422	hsa-miR-124-3p	LSMEM2	132228	ENSG00000179564	Microarray	Functional MTI (Weak)	18668037	validated	NA	NA	NA
1745	mirtarbase	MIMAT0000422	hsa-miR-124-3p	AFAP1L1	134265	ENSG00000157510	Microarray	Functional MTI (Weak)	18668037	validated	NA	NA	NA
1746	mirtarbase	MIMAT0000422	hsa-miR-124-3p	RAET1E	135250	ENSG00000164520	Microarray	Functional MTI (Weak)	18668037	validated	NA	NA	NA
1747	mirtarbase	MIMAT0000422	hsa-miR-124-3p	MTPN	136319	ENSG00000105887	Reporter assay	Functional MTI	15806104	validated	NA	NA	NA
1748	mirtarbase	MIMAT0000422	hsa-miR-124-3p	UNC5D	137970	ENSG00000156687	Microarray	Functional MTI (Weak)	18668037	validated	NA	NA	NA
1749	mirtarbase	MIMAT0000422	hsa-miR-124-3p	C9orf85	138241	ENSG00000155621	Microarray	Functional MTI (Weak)	18668037	validated	NA	NA	NA
1750	mirtarbase	MIMAT0000422	hsa-miR-124-3p	RPP25L	138716	ENSG00000164967	Microarray	Functional MTI (Weak)	18668037	validated	NA	NA	NA
1751	mirtarbase	MIMAT0000422	hsa-miR-124-3p	SLITRK4	139065	ENSG00000179542	Microarray	Functional MTI (Weak)	18668037	validated	NA	NA	NA
1752	mirtarbase	MIMAT0000422	hsa-miR-124-3p	FAM199X	139231	ENSG00000123575	Microarray	Functional MTI (Weak)	18668037	validated	NA	NA	NA
1753	mirtarbase	MIMAT0000422	hsa-miR-124-3p	GAB3	139716	ENSG00000160219	Microarray	Functional MTI (Weak)	18668037	validated	NA	NA	NA
1754	mirtarbase	MIMAT0000422	hsa-miR-124-3p	SAMD10	140700	ENSG00000130590	Proteomics	Functional MTI (Weak)	18668037	validated	NA	NA	NA
1755	mirtarbase	MIMAT0000422	hsa-miR-124-3p	CCM2L	140706	ENSG00000101331	Microarray	Functional MTI (Weak)	18668037	validated	NA	NA	NA
1756	mirtarbase	MIMAT0000422	hsa-miR-124-3p	STK35	140901	ENSG00000125834	PAR-CLIP	Functional MTI (Weak)	26701625	validated	NA	NA	NA
1757	mirtarbase	MIMAT0000422	hsa-miR-124-3p	CACUL1	143384	ENSG00000151893	Microarray	Functional MTI (Weak)	18668037	validated	NA	NA	NA
1758	mirtarbase	MIMAT0000422	hsa-miR-124-3p	PIWIL4	143689	ENSG00000134627	Microarray	Functional MTI (Weak)	18668037	validated	NA	NA	NA
1759	mirtarbase	MIMAT0000422	hsa-miR-124-3p	PLEKHA7	144100	ENSG00000166689	Microarray	Functional MTI (Weak)	18668037	validated	NA	NA	NA
1760	mirtarbase	MIMAT0000422	hsa-miR-124-3p	SPTY2D1	144108	ENSG00000179119	Microarray	Functional MTI (Weak)	18668037	validated	NA	NA	NA
1761	mirtarbase	MIMAT0000422	hsa-miR-124-3p	CPNE8	144402	ENSG00000139117	Microarray	Functional MTI (Weak)	18668037	validated	NA	NA	NA
1762	mirtarbase	MIMAT0000422	hsa-miR-124-3p	ZNF548	147694	ENSG00000188785	Microarray	Functional MTI (Weak)	18668037	validated	NA	NA	NA
1763	mirtarbase	MIMAT0000422	hsa-miR-124-3p	ZNF420	147923	ENSG00000197050	Microarray	Functional MTI (Weak)	18668037	validated	NA	NA	NA
1764	mirtarbase	MIMAT0000422	hsa-miR-124-3p	ATP8B3	148229	ENSG00000130270	Microarray	Functional MTI (Weak)	18668037	validated	NA	NA	NA
1765	mirtarbase	MIMAT0000422	hsa-miR-124-3p	SAMD11	148398	ENSG00000187634	Microarray	Functional MTI (Weak)	18668037	validated	NA	NA	NA
1766	mirtarbase	MIMAT0000422	hsa-miR-124-3p	SLC35F3	148641	ENSG00000183780	Microarray	Functional MTI (Weak)	18668037	validated	NA	NA	NA
1767	mirtarbase	MIMAT0000422	hsa-miR-124-3p	GCSAML	148823	ENSG00000169224	Microarray	Functional MTI (Weak)	18668037	validated	NA	NA	NA
1768	mirtarbase	MIMAT0000422	hsa-miR-124-3p	LCA5L	150082	ENSG00000157578	Microarray	Functional MTI (Weak)	18668037	validated	NA	NA	NA
1769	mirtarbase	MIMAT0000422	hsa-miR-124-3p	GLIPR2	152007	ENSG00000122694	Proteomics;Microarray	Non-Functional MTI (Weak)	18668037	validated	NA	NA	NA
1770	mirtarbase	MIMAT0000422	hsa-miR-124-3p	PAQR3	152559	ENSG00000163291	Microarray	Functional MTI (Weak)	18668037	validated	NA	NA	NA
1771	mirtarbase	MIMAT0000422	hsa-miR-124-3p	CREBRF	153222	ENSG00000164463	PAR-CLIP	Functional MTI (Weak)	20371350	validated	NA	NA	NA
1772	mirtarbase	MIMAT0000422	hsa-miR-124-3p	CNKSR3	154043	ENSG00000153721	Microarray	Functional MTI (Weak)	18668037	validated	NA	NA	NA
1773	mirtarbase	MIMAT0000422	hsa-miR-124-3p	ZNF483	158399	ENSG00000173258	Microarray	Functional MTI (Weak)	18668037	validated	NA	NA	NA
1774	mirtarbase	MIMAT0000422	hsa-miR-124-3p	FAM122B	159090	ENSG00000156504	Microarray	Functional MTI (Weak)	18668037	validated	NA	NA	NA
1775	mirtarbase	MIMAT0000422	hsa-miR-124-3p	SLC35G1	159371	ENSG00000176273	Microarray	Functional MTI (Weak)	18668037	validated	NA	NA	NA
1776	mirtarbase	MIMAT0000422	hsa-miR-124-3p	TMTC2	160335	ENSG00000179104	Microarray	Functional MTI (Weak)	18668037	validated	NA	NA	NA
1777	mirtarbase	MIMAT0000422	hsa-miR-124-3p	TRPV3	162514	ENSG00000167723	Microarray	Functional MTI (Weak)	18668037	validated	NA	NA	NA
1778	mirtarbase	MIMAT0000422	hsa-miR-124-3p	HFM1	164045	ENSG00000162669	Microarray	Functional MTI (Weak)	18668037	validated	NA	NA	NA
1779	mirtarbase	MIMAT0000422	hsa-miR-124-3p	CABP7	164633	ENSG00000100314	Microarray	Functional MTI (Weak)	18668037	validated	NA	NA	NA
1780	mirtarbase	MIMAT0000422	hsa-miR-124-3p	FAM171B	165215	ENSG00000144369	Microarray	Functional MTI (Weak)	18668037	validated	NA	NA	NA
1781	mirtarbase	MIMAT0000422	hsa-miR-124-3p	SPIN3	169981	ENSG00000204271	Proteomics;Microarray	Functional MTI (Weak)	18668037	validated	NA	NA	NA
1782	mirtarbase	MIMAT0000422	hsa-miR-124-3p	RHOV	171177	ENSG00000104140	Microarray	Functional MTI (Weak)	18668037	validated	NA	NA	NA
1783	mirtarbase	MIMAT0000422	hsa-miR-124-3p	RHOV	171177	ENSG00000104140	Microarray	Functional MTI (Weak)	15685193	validated	NA	NA	NA
1784	mirtarbase	MIMAT0000422	hsa-miR-124-3p	RILPL2	196383	ENSG00000150977	Microarray	Functional MTI (Weak)	18668037	validated	NA	NA	NA
1785	mirtarbase	MIMAT0000422	hsa-miR-124-3p	ANO6	196527	ENSG00000177119	Microarray	Functional MTI (Weak)	18668037	validated	NA	NA	NA
1786	mirtarbase	MIMAT0000422	hsa-miR-124-3p	FAM76A	199870	ENSG00000009780	Microarray	Functional MTI (Weak)	18668037	validated	NA	NA	NA
1787	mirtarbase	MIMAT0000422	hsa-miR-124-3p	TXLNA	200081	ENSG00000084652	Microarray	Functional MTI (Weak)	18668037	validated	NA	NA	NA
1788	mirtarbase	MIMAT0000422	hsa-miR-124-3p	SLC39A11	201266	ENSG00000133195	Microarray	Functional MTI (Weak)	18668037	validated	NA	NA	NA
1789	mirtarbase	MIMAT0000422	hsa-miR-124-3p	TRIM65	201292	ENSG00000141569	Microarray	Functional MTI (Weak)	18668037	validated	NA	NA	NA
1790	mirtarbase	MIMAT0000422	hsa-miR-124-3p	DENND6A	201627	ENSG00000174839	Microarray	Functional MTI (Weak)	18668037	validated	NA	NA	NA
1791	mirtarbase	MIMAT0000422	hsa-miR-124-3p	ANKS6	203286	ENSG00000165138	Microarray	Functional MTI (Weak)	18668037	validated	NA	NA	NA
1792	mirtarbase	MIMAT0000422	hsa-miR-124-3p	ZCCHC24	219654	ENSG00000165424	Microarray	Functional MTI (Weak)	15685193	validated	NA	NA	NA
1793	mirtarbase	MIMAT0000422	hsa-miR-124-3p	ZCCHC24	219654	ENSG00000165424	Microarray	Functional MTI (Weak)	18668037	validated	NA	NA	NA
1794	mirtarbase	MIMAT0000422	hsa-miR-124-3p	UNC5B	219699	ENSG00000107731	Microarray	Functional MTI (Weak)	18668037	validated	NA	NA	NA
1795	mirtarbase	MIMAT0000422	hsa-miR-124-3p	TPCN2	219931	ENSG00000162341	Microarray	Functional MTI (Weak)	18668037	validated	NA	NA	NA
1796	mirtarbase	MIMAT0000422	hsa-miR-124-3p	OTUD1	220213	ENSG00000165312	PAR-CLIP	Functional MTI (Weak)	20371350	validated	NA	NA	NA
1797	mirtarbase	MIMAT0000422	hsa-miR-124-3p	FAM171A1	221061	ENSG00000148468	Microarray	Functional MTI (Weak)	18668037	validated	NA	NA	NA
1798	mirtarbase	MIMAT0000422	hsa-miR-124-3p	ARL5B	221079	ENSG00000165997	PAR-CLIP	Functional MTI (Weak)	20371350	validated	NA	NA	NA
1799	mirtarbase	MIMAT0000422	hsa-miR-124-3p	C6orf89	221477	ENSG00000198663	Microarray	Functional MTI (Weak)	18668037	validated	NA	NA	NA
1800	mirtarbase	MIMAT0000422	hsa-miR-124-3p	RBM24	221662	ENSG00000112183	Microarray	Functional MTI (Weak)	18668037	validated	NA	NA	NA
1801	mirtarbase	MIMAT0000422	hsa-miR-124-3p	LNX2	222484	ENSG00000139517	Microarray	Functional MTI (Weak)	18668037	validated	NA	NA	NA
1802	mirtarbase	MIMAT0000422	hsa-miR-124-3p	PRR14L	253143	ENSG00000183530	PAR-CLIP	Functional MTI (Weak)	23592263	validated	NA	NA	NA
1803	mirtarbase	MIMAT0000422	hsa-miR-124-3p	LCLAT1	253558	ENSG00000172954	Microarray	Functional MTI (Weak)	18668037	validated	NA	NA	NA
1804	mirtarbase	MIMAT0000422	hsa-miR-124-3p	MSRB3	253827	ENSG00000174099	Microarray	Functional MTI (Weak)	18668037	validated	NA	NA	NA
1805	mirtarbase	MIMAT0000422	hsa-miR-124-3p	EPGN	255324	ENSG00000182585	Microarray	Functional MTI (Weak)	18668037	validated	NA	NA	NA
1806	mirtarbase	MIMAT0000422	hsa-miR-124-3p	RNF144B	255488	ENSG00000137393	Microarray	Functional MTI (Weak)	18668037	validated	NA	NA	NA
1807	mirtarbase	MIMAT0000422	hsa-miR-124-3p	PCSK9	255738	ENSG00000169174	Microarray	Functional MTI (Weak)	18668037	validated	NA	NA	NA
1808	mirtarbase	MIMAT0000422	hsa-miR-124-3p	BCL6B	255877	ENSG00000161940	Microarray	Functional MTI (Weak)	18668037	validated	NA	NA	NA
1809	mirtarbase	MIMAT0000422	hsa-miR-124-3p	ZNF549	256051	ENSG00000121406	Microarray	Functional MTI (Weak)	18668037	validated	NA	NA	NA
1810	mirtarbase	MIMAT0000422	hsa-miR-124-3p	GK5	256356	ENSG00000175066	Microarray	Functional MTI (Weak)	18668037	validated	NA	NA	NA
1811	mirtarbase	MIMAT0000422	hsa-miR-124-3p	FRMD3	257019	ENSG00000172159	Microarray	Functional MTI (Weak)	18668037	validated	NA	NA	NA
1812	mirtarbase	MIMAT0000422	hsa-miR-124-3p	SGMS1	259230	ENSG00000198964	Microarray	Functional MTI (Weak)	18668037	validated	NA	NA	NA
1813	mirtarbase	MIMAT0000422	hsa-miR-124-3p	SEC14L3	266629	ENSG00000100012	Microarray	Functional MTI (Weak)	18668037	validated	NA	NA	NA
1814	mirtarbase	MIMAT0000422	hsa-miR-124-3p	POC1B	282809	ENSG00000139323	Microarray	Functional MTI (Weak)	18668037	validated	NA	NA	NA
1815	mirtarbase	MIMAT0000422	hsa-miR-124-3p	MKX	283078	ENSG00000150051	Microarray	Functional MTI (Weak)	18668037	validated	NA	NA	NA
1816	mirtarbase	MIMAT0000422	hsa-miR-124-3p	P4HA3	283208	ENSG00000149380	Microarray	Functional MTI (Weak)	18668037	validated	NA	NA	NA
1817	mirtarbase	MIMAT0000422	hsa-miR-124-3p	ZNF740	283337	ENSG00000139651	Proteomics;Microarray	Functional MTI (Weak)	18668037	validated	NA	NA	NA
1818	mirtarbase	MIMAT0000422	hsa-miR-124-3p	C12orf40	283461	ENSG00000180116	Microarray	Functional MTI (Weak)	18668037	validated	NA	NA	NA
1819	mirtarbase	MIMAT0000422	hsa-miR-124-3p	GXYLT1	283464	ENSG00000151233	Microarray	Functional MTI (Weak)	18668037	validated	NA	NA	NA
1820	mirtarbase	MIMAT0000422	hsa-miR-124-3p	GXYLT1	283464	ENSG00000151233	PAR-CLIP	Functional MTI (Weak)	23592263	validated	NA	NA	NA
1821	mirtarbase	MIMAT0000422	hsa-miR-124-3p	GXYLT1	283464	ENSG00000151233	PAR-CLIP	Functional MTI (Weak)	24398324	validated	NA	NA	NA
1822	mirtarbase	MIMAT0000422	hsa-miR-124-3p	GXYLT1	283464	ENSG00000151233	PAR-CLIP	Functional MTI (Weak)	20371350	validated	NA	NA	NA
1823	mirtarbase	MIMAT0000422	hsa-miR-124-3p	SLC46A3	283537	ENSG00000139508	Microarray	Functional MTI (Weak)	18668037	validated	NA	NA	NA
1824	mirtarbase	MIMAT0000422	hsa-miR-124-3p	FAM177A1	283635	ENSG00000151327	Microarray	Functional MTI (Weak)	18668037	validated	NA	NA	NA
1825	mirtarbase	MIMAT0000422	hsa-miR-124-3p	FAM177A1	283635	ENSG00000151327	Microarray	Functional MTI (Weak)	15685193	validated	NA	NA	NA
1826	mirtarbase	MIMAT0000422	hsa-miR-124-3p	TSEN54	283989	ENSG00000182173	Microarray	Functional MTI (Weak)	18668037	validated	NA	NA	NA
1827	mirtarbase	MIMAT0000422	hsa-miR-124-3p	CDRT4	284040	ENSG00000239704	Microarray	Functional MTI (Weak)	18668037	validated	NA	NA	NA
1828	mirtarbase	MIMAT0000422	hsa-miR-124-3p	TMEM102	284114	ENSG00000181284	Microarray	Functional MTI (Weak)	18668037	validated	NA	NA	NA
1829	mirtarbase	MIMAT0000422	hsa-miR-124-3p	LAMA1	284217	ENSG00000101680	Microarray	Functional MTI (Weak)	18668037	validated	NA	NA	NA
1830	mirtarbase	MIMAT0000422	hsa-miR-124-3p	FAM102B	284611	ENSG00000162636	HITS-CLIP	Functional MTI (Weak)	23313552	validated	NA	NA	NA
1831	mirtarbase	MIMAT0000422	hsa-miR-124-3p	SLC9A9	285195	ENSG00000181804	Microarray	Functional MTI (Weak)	18668037	validated	NA	NA	NA
1832	mirtarbase	MIMAT0000422	hsa-miR-124-3p	EOGT	285203	ENSG00000163378	Microarray	Functional MTI (Weak)	18668037	validated	NA	NA	NA
1833	mirtarbase	MIMAT0000422	hsa-miR-124-3p	DOK7	285489	ENSG00000175920	Microarray	Functional MTI (Weak)	18668037	validated	NA	NA	NA
1834	mirtarbase	MIMAT0000422	hsa-miR-124-3p	FAM83H	286077	ENSG00000180921	Microarray	Functional MTI (Weak)	15685193	validated	NA	NA	NA
1835	mirtarbase	MIMAT0000422	hsa-miR-124-3p	FAM83H	286077	ENSG00000180921	Microarray	Functional MTI (Weak)	18668037	validated	NA	NA	NA
1836	mirtarbase	MIMAT0000422	hsa-miR-124-3p	FAM133A	286499	ENSG00000179083	Microarray	Functional MTI (Weak)	18668037	validated	NA	NA	NA
1837	mirtarbase	MIMAT0000422	hsa-miR-124-3p	DDX51	317781	ENSG00000185163	Proteomics;Microarray	Functional MTI (Weak)	18668037	validated	NA	NA	NA
1838	mirtarbase	MIMAT0000422	hsa-miR-124-3p	CHSY3	337876	ENSG00000198108	Microarray	Functional MTI (Weak)	18668037	validated	NA	NA	NA
1839	mirtarbase	MIMAT0000422	hsa-miR-124-3p	KCNK18	338567	ENSG00000186795	Microarray	Functional MTI (Weak)	18668037	validated	NA	NA	NA
1840	mirtarbase	MIMAT0000422	hsa-miR-124-3p	ANKRD42	338699	ENSG00000137494	Microarray	Functional MTI (Weak)	18668037	validated	NA	NA	NA
1841	mirtarbase	MIMAT0000422	hsa-miR-124-3p	ADAMTSL5	339366	ENSG00000185761	Microarray	Functional MTI (Weak)	18668037	validated	NA	NA	NA
1842	mirtarbase	MIMAT0000422	hsa-miR-124-3p	ZNF678	339500	ENSG00000181450	PAR-CLIP	Functional MTI (Weak)	20371350	validated	NA	NA	NA
1843	mirtarbase	MIMAT0000422	hsa-miR-124-3p	HNRNPCL1	343069	ENSG00000179172	Proteomics;Microarray	Non-Functional MTI (Weak)	18668037	validated	NA	NA	NA
1844	mirtarbase	MIMAT0000422	hsa-miR-124-3p	EYS	346007	ENSG00000188107	Microarray	Functional MTI (Weak)	18668037	validated	NA	NA	NA
1845	mirtarbase	MIMAT0000422	hsa-miR-124-3p	TUBB2B	347733	ENSG00000137285	Microarray	Functional MTI (Weak)	18668037	validated	NA	NA	NA
1846	mirtarbase	MIMAT0000422	hsa-miR-124-3p	AMIGO2	347902	ENSG00000139211	Microarray	Functional MTI (Weak)	18668037	validated	NA	NA	NA
1847	mirtarbase	MIMAT0000422	hsa-miR-124-3p	GSTK1	373156	ENSG00000197448	Microarray	Functional MTI (Weak)	18668037	validated	NA	NA	NA
1848	mirtarbase	MIMAT0000422	hsa-miR-124-3p	TMEM179B	374395	ENSG00000185475	Microarray	Functional MTI (Weak)	18668037	validated	NA	NA	NA
1849	mirtarbase	MIMAT0000422	hsa-miR-124-3p	KIF7	374654	ENSG00000166813	Microarray	Functional MTI (Weak)	18668037	validated	NA	NA	NA
1850	mirtarbase	MIMAT0000422	hsa-miR-124-3p	FAM89A	375061	ENSG00000182118	Microarray	Functional MTI (Weak)	18668037	validated	NA	NA	NA
1851	mirtarbase	MIMAT0000422	hsa-miR-124-3p	NUDT19	390916	ENSG00000213965	Microarray	Functional MTI (Weak)	18668037	validated	NA	NA	NA
1852	mirtarbase	MIMAT0000422	hsa-miR-124-3p	XKRX	402415	ENSG00000182489	Microarray	Functional MTI (Weak)	18668037	validated	NA	NA	NA
1853	mirtarbase	MIMAT0000422	hsa-miR-124-3p	CTXN1	404217	ENSG00000178531	PAR-CLIP	Functional MTI (Weak)	26701625	validated	NA	NA	NA
1854	mirtarbase	MIMAT0000422	hsa-miR-124-3p	DNAJC25	548645	ENSG00000059769	Microarray	Functional MTI (Weak)	15685193	validated	NA	NA	NA
1855	mirtarbase	MIMAT0000422	hsa-miR-124-3p	ANXA8	653145	ENSG00000265190	Microarray	Functional MTI (Weak)	15685193	validated	NA	NA	NA
1856	mirtarbase	MIMAT0000422	hsa-miR-124-3p	PRB2	653247	ENSG00000121335	Microarray	Functional MTI (Weak)	18668037	validated	NA	NA	NA
1857	mirtarbase	MIMAT0000422	hsa-miR-124-3p	ADRB3	155	ENSG00000188778	HITS-CLIP	Functional MTI (Weak)	23824327	validated	NA	NA	NA
1858	mirtarbase	MIMAT0000422	hsa-miR-124-3p	ADRB3	155	ENSG00000188778	HITS-CLIP	Functional MTI (Weak)	23313552	validated	NA	NA	NA
1859	mirtarbase	MIMAT0000422	hsa-miR-124-3p	TYRP1	7306	ENSG00000107165	PAR-CLIP	Functional MTI (Weak)	22012620	validated	NA	NA	NA
1860	mirtarbase	MIMAT0000422	hsa-miR-124-3p	TYRP1	7306	ENSG00000107165	PAR-CLIP	Functional MTI (Weak)	21572407	validated	NA	NA	NA
1861	mirtarbase	MIMAT0000422	hsa-miR-124-3p	GRIA3	2892	ENSG00000125675	Luciferase reporter assay//qRT-PCR	Functional MTI	23595422	validated	NA	NA	NA
1862	mirtarbase	MIMAT0000422	hsa-miR-124-3p	GRIA3	2892	ENSG00000125675	Luciferase reporter assay	Functional MTI	27013590	validated	NA	NA	NA
1863	mirtarbase	MIMAT0000422	hsa-miR-124-3p	MANBAL	63905	ENSG00000101363	PAR-CLIP	Functional MTI (Weak)	23592263	validated	NA	NA	NA
1864	mirtarbase	MIMAT0000422	hsa-miR-124-3p	CHEK2	11200	ENSG00000183765	PAR-CLIP	Functional MTI (Weak)	20371350	validated	NA	NA	NA
1865	mirtarbase	MIMAT0000422	hsa-miR-124-3p	NCMAP	400746	ENSG00000184454	PAR-CLIP	Functional MTI (Weak)	20371350	validated	NA	NA	NA
1866	mirtarbase	MIMAT0000422	hsa-miR-124-3p	ZNF772	400720	ENSG00000197128	PAR-CLIP	Functional MTI (Weak)	23446348	validated	NA	NA	NA
1867	mirtarbase	MIMAT0000422	hsa-miR-124-3p	ZNF772	400720	ENSG00000197128	PAR-CLIP	Functional MTI (Weak)	20371350	validated	NA	NA	NA
1868	mirtarbase	MIMAT0000422	hsa-miR-124-3p	ZNF626	199777	ENSG00000188171	PAR-CLIP	Functional MTI (Weak)	22012620	validated	NA	NA	NA
1869	mirtarbase	MIMAT0000422	hsa-miR-124-3p	UBXN2B	137886	ENSG00000215114	HITS-CLIP	Functional MTI (Weak)	23824327	validated	NA	NA	NA
1870	mirtarbase	MIMAT0000422	hsa-miR-124-3p	COMMD5	28991	ENSG00000170619	PAR-CLIP	Functional MTI (Weak)	23592263	validated	NA	NA	NA
1871	mirtarbase	MIMAT0000422	hsa-miR-124-3p	COMMD5	28991	ENSG00000170619	PAR-CLIP	Functional MTI (Weak)	20371350	validated	NA	NA	NA
1872	mirtarbase	MIMAT0000422	hsa-miR-124-3p	HEPHL1	341208	ENSG00000181333	PAR-CLIP	Functional MTI (Weak)	22012620	validated	NA	NA	NA
1873	mirtarbase	MIMAT0000422	hsa-miR-124-3p	RGS4	5999	ENSG00000117152	Luciferase reporter assay	Functional MTI	23332465	validated	NA	NA	NA
1874	mirtarbase	MIMAT0000422	hsa-miR-124-3p	ZBTB37	84614	ENSG00000185278	PAR-CLIP	Functional MTI (Weak)	26701625	validated	NA	NA	NA
1875	mirtarbase	MIMAT0000422	hsa-miR-124-3p	ZNF507	22847	ENSG00000168813	PAR-CLIP	Functional MTI (Weak)	21572407	validated	NA	NA	NA
1876	mirtarbase	MIMAT0000422	hsa-miR-124-3p	KAT7	11143	ENSG00000136504	PAR-CLIP	Functional MTI (Weak)	20371350	validated	NA	NA	NA
1877	mirtarbase	MIMAT0000422	hsa-miR-124-3p	POC1B-GALNT4	100528030	ENSG00000259075	PAR-CLIP	Functional MTI (Weak)	20371350	validated	NA	NA	NA
1878	mirtarbase	MIMAT0000422	hsa-miR-124-3p	XRCC6	2547	ENSG00000196419	Luciferase reporter assay	Functional MTI	24166354	validated	NA	NA	NA
1879	mirtarbase	MIMAT0000422	hsa-miR-124-3p	ARSD	414	ENSG00000006756	HITS-CLIP	Functional MTI (Weak)	27418678	validated	NA	NA	NA
1880	mirtarbase	MIMAT0000422	hsa-miR-124-3p	SYCP1	6847	ENSG00000198765	Flow cytometry//In situ hybridization//Luciferase reporter assay//qRT-PCR//Western blot	Functional MTI	23548312	validated	NA	NA	NA
1881	mirtarbase	MIMAT0000422	hsa-miR-124-3p	SYCP1	6847	ENSG00000198765	Luciferase reporter assay	Functional MTI	23313552	validated	NA	NA	NA
1882	mirtarbase	MIMAT0000422	hsa-miR-124-3p	ZNF131	7690	ENSG00000172262	PAR-CLIP	Functional MTI (Weak)	23592263	validated	NA	NA	NA
1883	mirtarbase	MIMAT0000422	hsa-miR-124-3p	GALNT4	8693	ENSG00000257594	PAR-CLIP	Functional MTI (Weak)	20371350	validated	NA	NA	NA
1884	mirtarbase	MIMAT0000422	hsa-miR-124-3p	CBL	867	ENSG00000110395	Luciferase reporter assay//qRT-PCR//Western blot	Functional MTI	27842510	validated	NA	NA	NA
1885	mirtarbase	MIMAT0000422	hsa-miR-124-3p	HLA-E	3133	ENSG00000204592	HITS-CLIP	Functional MTI (Weak)	19536157	validated	NA	NA	NA
1886	mirtarbase	MIMAT0000422	hsa-miR-124-3p	SOS1	6654	ENSG00000115904	Luciferase reporter assay//qRT-PCR//Western blot	Functional MTI	23817964	validated	NA	NA	NA
1887	mirtarbase	MIMAT0000422	hsa-miR-124-3p	TSHZ1	10194	ENSG00000179981	PAR-CLIP	Functional MTI (Weak)	20371350	validated	NA	NA	NA
1888	mirtarbase	MIMAT0000422	hsa-miR-124-3p	ZXDB	158586	ENSG00000198455	PAR-CLIP	Functional MTI (Weak)	23592263	validated	NA	NA	NA
1889	mirtarbase	MIMAT0000422	hsa-miR-124-3p	ZXDB	158586	ENSG00000198455	PAR-CLIP	Functional MTI (Weak)	21572407	validated	NA	NA	NA
1890	mirtarbase	MIMAT0000422	hsa-miR-124-3p	ZXDB	158586	ENSG00000198455	PAR-CLIP	Functional MTI (Weak)	20371350	validated	NA	NA	NA
1891	mirtarbase	MIMAT0000422	hsa-miR-124-3p	ZXDB	158586	ENSG00000198455	PAR-CLIP	Functional MTI (Weak)	26701625	validated	NA	NA	NA
1892	mirtarbase	MIMAT0000422	hsa-miR-124-3p	KIAA0355	9710	ENSG00000166398	HITS-CLIP	Functional MTI (Weak)	23313552	validated	NA	NA	NA
1893	mirtarbase	MIMAT0000422	hsa-miR-124-3p	SART3	9733	ENSG00000075856	Luciferase reporter assay//qRT-PCR//Western blot	Functional MTI	25928721	validated	NA	NA	NA
1894	mirtarbase	MIMAT0000422	hsa-miR-124-3p	SART3	9733	ENSG00000075856	PAR-CLIP	Functional MTI (Weak)	26701625	validated	NA	NA	NA
1895	mirtarbase	MIMAT0000422	hsa-miR-124-3p	MAN2B2	23324	ENSG00000013288	HITS-CLIP	Functional MTI (Weak)	23313552	validated	NA	NA	NA
1896	mirtarbase	MIMAT0000422	hsa-miR-124-3p	TIPIN	54962	ENSG00000075131	PAR-CLIP	Functional MTI (Weak)	23592263	validated	NA	NA	NA
1897	mirtarbase	MIMAT0000422	hsa-miR-124-3p	TIPIN	54962	ENSG00000075131	PAR-CLIP	Functional MTI (Weak)	26701625	validated	NA	NA	NA
1898	mirtarbase	MIMAT0000422	hsa-miR-124-3p	TIPIN	54962	ENSG00000075131	PAR-CLIP	Functional MTI (Weak)	27292025	validated	NA	NA	NA
1899	mirtarbase	MIMAT0000422	hsa-miR-124-3p	SMU1	55234	ENSG00000122692	PAR-CLIP	Functional MTI (Weak)	27292025	validated	NA	NA	NA
1900	mirtarbase	MIMAT0000422	hsa-miR-124-3p	RAP2A	5911	ENSG00000125249	Immunocytochemistry//Luciferase reporter assay//qRT-PCR//Western blot	Functional MTI	27221778	validated	NA	NA	NA
1901	mirtarbase	MIMAT0000422	hsa-miR-124-3p	ZFP69B	65243	ENSG00000187801	PAR-CLIP	Functional MTI (Weak)	23592263	validated	NA	NA	NA
1902	mirtarbase	MIMAT0000422	hsa-miR-124-3p	ZBTB3	79842	ENSG00000185670	HITS-CLIP	Functional MTI (Weak)	23824327	validated	NA	NA	NA
1903	mirtarbase	MIMAT0000422	hsa-miR-124-3p	ZCCHC4	29063	ENSG00000168228	PAR-CLIP	Functional MTI (Weak)	27292025	validated	NA	NA	NA
1904	mirtarbase	MIMAT0000422	hsa-miR-124-3p	PANK2	80025	ENSG00000125779	PAR-CLIP	Functional MTI (Weak)	23592263	validated	NA	NA	NA
1905	mirtarbase	MIMAT0000422	hsa-miR-124-3p	CTC1	80169	ENSG00000178971	PAR-CLIP	Functional MTI (Weak)	23592263	validated	NA	NA	NA
1906	mirtarbase	MIMAT0000422	hsa-miR-124-3p	CTC1	80169	ENSG00000178971	PAR-CLIP	Functional MTI (Weak)	23446348	validated	NA	NA	NA
1907	mirtarbase	MIMAT0000422	hsa-miR-124-3p	CTC1	80169	ENSG00000178971	PAR-CLIP	Functional MTI (Weak)	21572407	validated	NA	NA	NA
1908	mirtarbase	MIMAT0000422	hsa-miR-124-3p	CTC1	80169	ENSG00000178971	PAR-CLIP	Functional MTI (Weak)	20371350	validated	NA	NA	NA
1909	mirtarbase	MIMAT0000422	hsa-miR-124-3p	CTC1	80169	ENSG00000178971	HITS-CLIP	Functional MTI (Weak)	23706177	validated	NA	NA	NA
1910	mirtarbase	MIMAT0000422	hsa-miR-124-3p	CTC1	80169	ENSG00000178971	PAR-CLIP	Functional MTI (Weak)	26701625	validated	NA	NA	NA
1911	mirtarbase	MIMAT0000422	hsa-miR-124-3p	CTC1	80169	ENSG00000178971	PAR-CLIP	Functional MTI (Weak)	27292025	validated	NA	NA	NA
1912	mirtarbase	MIMAT0000422	hsa-miR-124-3p	WNT4	54361	ENSG00000162552	HITS-CLIP	Functional MTI (Weak)	23824327	validated	NA	NA	NA
1913	mirtarbase	MIMAT0000422	hsa-miR-124-3p	DDI2	84301	ENSG00000197312	PAR-CLIP	Functional MTI (Weak)	20371350	validated	NA	NA	NA
1914	mirtarbase	MIMAT0000422	hsa-miR-124-3p	DGAT2	84649	ENSG00000062282	PAR-CLIP	Functional MTI (Weak)	20371350	validated	NA	NA	NA
1915	mirtarbase	MIMAT0000422	hsa-miR-124-3p	SFT2D3	84826	ENSG00000173349	PAR-CLIP	Functional MTI (Weak)	20371350	validated	NA	NA	NA
1916	mirtarbase	MIMAT0000422	hsa-miR-124-3p	SCAMP4	113178	ENSG00000227500	PAR-CLIP	Functional MTI (Weak)	20371350	validated	NA	NA	NA
1917	mirtarbase	MIMAT0000422	hsa-miR-124-3p	AMOTL1	154810	ENSG00000166025	GFP reporter assay//Western blot//qRT-PCR	Functional MTI	25218344	validated	NA	NA	NA
1918	mirtarbase	MIMAT0000422	hsa-miR-124-3p	AMOTL1	154810	ENSG00000166025	PAR-CLIP	Functional MTI (Weak)	23592263	validated	NA	NA	NA
1919	mirtarbase	MIMAT0000422	hsa-miR-124-3p	AMOTL1	154810	ENSG00000166025	PAR-CLIP	Functional MTI (Weak)	22012620	validated	NA	NA	NA
1920	mirtarbase	MIMAT0000422	hsa-miR-124-3p	AMOTL1	154810	ENSG00000166025	PAR-CLIP//HITS-CLIP	Functional MTI (Weak)	21572407	validated	NA	NA	NA
1921	mirtarbase	MIMAT0000422	hsa-miR-124-3p	AMOTL1	154810	ENSG00000166025	PAR-CLIP	Functional MTI (Weak)	20371350	validated	NA	NA	NA
1922	mirtarbase	MIMAT0000422	hsa-miR-124-3p	ALG14	199857	ENSG00000172339	PAR-CLIP	Functional MTI (Weak)	22100165	validated	NA	NA	NA
1923	mirtarbase	MIMAT0000422	hsa-miR-124-3p	TADA2B	93624	ENSG00000173011	PAR-CLIP	Functional MTI (Weak)	23592263	validated	NA	NA	NA
1924	mirtarbase	MIMAT0000422	hsa-miR-124-3p	SDE2	163859	ENSG00000143751	PAR-CLIP	Functional MTI (Weak)	20371350	validated	NA	NA	NA
1925	mirtarbase	MIMAT0000422	hsa-miR-124-3p	B4GALNT3	283358	ENSG00000139044	HITS-CLIP	Functional MTI (Weak)	19536157	validated	NA	NA	NA
1926	mirtarbase	MIMAT0000422	hsa-miR-124-3p	QRFPR	84109	ENSG00000186867	PAR-CLIP	Functional MTI (Weak)	23592263	validated	NA	NA	NA
1927	mirtarbase	MIMAT0000422	hsa-miR-124-3p	QRFPR	84109	ENSG00000186867	PAR-CLIP	Functional MTI (Weak)	24398324	validated	NA	NA	NA
1928	mirtarbase	MIMAT0000422	hsa-miR-124-3p	QRFPR	84109	ENSG00000186867	PAR-CLIP	Functional MTI (Weak)	23446348	validated	NA	NA	NA
1929	mirtarbase	MIMAT0000422	hsa-miR-124-3p	QRFPR	84109	ENSG00000186867	PAR-CLIP	Functional MTI (Weak)	22012620	validated	NA	NA	NA
1930	mirtarbase	MIMAT0000422	hsa-miR-124-3p	QRFPR	84109	ENSG00000186867	PAR-CLIP	Functional MTI (Weak)	21572407	validated	NA	NA	NA
1931	mirtarbase	MIMAT0000422	hsa-miR-124-3p	QRFPR	84109	ENSG00000186867	PAR-CLIP	Functional MTI (Weak)	20371350	validated	NA	NA	NA
1932	mirtarbase	MIMAT0000422	hsa-miR-124-3p	QRFPR	84109	ENSG00000186867	HITS-CLIP	Functional MTI (Weak)	23706177	validated	NA	NA	NA
1933	mirtarbase	MIMAT0000422	hsa-miR-124-3p	QRFPR	84109	ENSG00000186867	PAR-CLIP	Functional MTI (Weak)	27292025	validated	NA	NA	NA
1934	mirtarbase	MIMAT0000422	hsa-miR-124-3p	RPL19	6143	ENSG00000108298	PAR-CLIP	Functional MTI (Weak)	20371350	validated	NA	NA	NA
1935	mirtarbase	MIMAT0000422	hsa-miR-124-3p	GJD2	57369	ENSG00000159248	HITS-CLIP	Functional MTI (Weak)	23824327	validated	NA	NA	NA
1936	mirtarbase	MIMAT0000422	hsa-miR-124-3p	HLA-E	3133	ENSG00000229252	HITS-CLIP	Functional MTI (Weak)	19536157	validated	NA	NA	NA
1937	mirtarbase	MIMAT0000422	hsa-miR-124-3p	HLA-E	3133	ENSG00000230254	HITS-CLIP	Functional MTI (Weak)	19536157	validated	NA	NA	NA
1938	mirtarbase	MIMAT0000422	hsa-miR-124-3p	HLA-E	3133	ENSG00000206493	HITS-CLIP	Functional MTI (Weak)	19536157	validated	NA	NA	NA
1939	mirtarbase	MIMAT0000422	hsa-miR-124-3p	HLA-E	3133	ENSG00000225201	HITS-CLIP	Functional MTI (Weak)	19536157	validated	NA	NA	NA
1940	mirtarbase	MIMAT0000422	hsa-miR-124-3p	HLA-E	3133	ENSG00000236632	HITS-CLIP	Functional MTI (Weak)	19536157	validated	NA	NA	NA
1941	mirtarbase	MIMAT0000422	hsa-miR-124-3p	HLA-E	3133	ENSG00000233904	HITS-CLIP	Functional MTI (Weak)	19536157	validated	NA	NA	NA
1942	mirtarbase	MIMAT0000422	hsa-miR-124-3p	DLEU1	10301		HITS-CLIP	Functional MTI (Weak)	19536157	validated	NA	NA	NA
1943	mirtarbase	MIMAT0000422	hsa-miR-124-3p	GAN	8139	ENSG00000261609	PAR-CLIP	Functional MTI (Weak)	23592263	validated	NA	NA	NA
1944	mirtarbase	MIMAT0000422	hsa-miR-124-3p	GAN	8139	ENSG00000261609	PAR-CLIP	Functional MTI (Weak)	22012620	validated	NA	NA	NA
1945	mirtarbase	MIMAT0000422	hsa-miR-124-3p	GAN	8139	ENSG00000261609	PAR-CLIP	Functional MTI (Weak)	20371350	validated	NA	NA	NA
1946	mirtarbase	MIMAT0000422	hsa-miR-124-3p	GAN	8139	ENSG00000261609	PAR-CLIP	Functional MTI (Weak)	26701625	validated	NA	NA	NA
1947	mirtarbase	MIMAT0000422	hsa-miR-124-3p	GAN	8139	ENSG00000261609	PAR-CLIP	Functional MTI (Weak)	27292025	validated	NA	NA	NA
1948	mirtarbase	MIMAT0000422	hsa-miR-124-3p	MIEF1	54471	ENSG00000100335	Microarray	Functional MTI (Weak)	18668037	validated	NA	NA	NA
1949	mirtarbase	MIMAT0000422	hsa-miR-124-3p	GPALPP1	55425	ENSG00000133114	Microarray	Functional MTI (Weak)	18668037	validated	NA	NA	NA
1950	mirtarbase	MIMAT0000422	hsa-miR-124-3p	CCAR2	57805	ENSG00000158941	Proteomics;Microarray	Functional MTI (Weak)	18668037	validated	NA	NA	NA
1951	mirtarbase	MIMAT0000422	hsa-miR-124-3p	OCA2	4948	ENSG00000277361	Microarray	Functional MTI (Weak)	18668037	validated	NA	NA	NA
1952	mirtarbase	MIMAT0000422	hsa-miR-124-3p	CXCL8	3576	ENSG00000169429	Microarray	Functional MTI (Weak)	18668037	validated	NA	NA	NA
1953	mirtarbase	MIMAT0000422	hsa-miR-124-3p	DRD4	1815	ENSG00000276825	Microarray	Functional MTI (Weak)	18668037	validated	NA	NA	NA
1954	mirtarbase	MIMAT0000422	hsa-miR-124-3p	KYAT3	56267	ENSG00000137944	Microarray	Functional MTI (Weak)	18668037	validated	NA	NA	NA
1955	mirtarbase	MIMAT0000422	hsa-miR-124-3p	ICE2	79664	ENSG00000128915	Microarray	Functional MTI (Weak)	18668037	validated	NA	NA	NA
1956	mirtarbase	MIMAT0000422	hsa-miR-124-3p	MYO19	80179	ENSG00000278259	Microarray	Functional MTI (Weak)	18668037	validated	NA	NA	NA
1957	mirtarbase	MIMAT0000422	hsa-miR-124-3p	MYO19	80179	ENSG00000278372	Microarray	Functional MTI (Weak)	18668037	validated	NA	NA	NA
1958	mirtarbase	MIMAT0000422	hsa-miR-124-3p	AFDN	4301	ENSG00000130396	Proteomics;Microarray	Functional MTI (Weak)	18668037	validated	NA	NA	NA
1959	mirtarbase	MIMAT0000422	hsa-miR-124-3p	CEP83	51134	ENSG00000173588	Microarray	Functional MTI (Weak)	18668037	validated	NA	NA	NA
1960	mirtarbase	MIMAT0000422	hsa-miR-124-3p	STK26	51765	ENSG00000134602	Microarray	Functional MTI (Weak)	18668037	validated	NA	NA	NA
1961	mirtarbase	MIMAT0000422	hsa-miR-124-3p	UHRF1	29128	ENSG00000276043	Luciferase reporter assay//Western blot	Functional MTI	26310391	validated	NA	NA	NA
1962	mirtarbase	MIMAT0000422	hsa-miR-124-3p	UHRF1	29128	ENSG00000276043	Microarray//Microarray;Other	Functional MTI (Weak)	15685193	validated	NA	NA	NA
1963	mirtarbase	MIMAT0000422	hsa-miR-124-3p	ADGRA1	84435	ENSG00000197177	Microarray	Functional MTI (Weak)	18668037	validated	NA	NA	NA
1964	mirtarbase	MIMAT0000422	hsa-miR-124-3p	SBNO2	22904	ENSG00000278788	Microarray	Functional MTI (Weak)	18668037	validated	NA	NA	NA
1965	mirtarbase	MIMAT0000422	hsa-miR-124-3p	TBX22	50945	ENSG00000277800	Microarray	Functional MTI (Weak)	18668037	validated	NA	NA	NA
1966	mirtarbase	MIMAT0000422	hsa-miR-124-3p	BTG3	10950	ENSG00000281484	Microarray	Functional MTI (Weak)	18668037	validated	NA	NA	NA
1967	mirtarbase	MIMAT0000422	hsa-miR-124-3p	BTG3	10950	ENSG00000281484	Microarray	Functional MTI (Weak)	15685193	validated	NA	NA	NA
1968	mirtarbase	MIMAT0000422	hsa-miR-124-3p	PARN	5073	ENSG00000274829	Proteomics;Microarray	Functional MTI (Weak)	18668037	validated	NA	NA	NA
1969	mirtarbase	MIMAT0000422	hsa-miR-124-3p	RCC2	55920	ENSG00000281540	Proteomics;Microarray	Non-Functional MTI (Weak)	18668037	validated	NA	NA	NA
1970	mirtarbase	MIMAT0000422	hsa-miR-124-3p	NDE1	54820	ENSG00000275911	Microarray	Functional MTI (Weak)	18668037	validated	NA	NA	NA
1971	mirtarbase	MIMAT0000422	hsa-miR-124-3p	SLC16A1	6566	ENSG00000281917	Luciferase reporter assay//Western blot//Reporter assay;Western blot;qRT-PCR	Functional MTI	19427019	validated	NA	NA	NA
1972	mirtarbase	MIMAT0000422	hsa-miR-124-3p	SLC16A1	6566	ENSG00000281917	Microarray//qRT-PCR	Functional MTI (Weak)	16549876	validated	NA	NA	NA
1973	mirtarbase	MIMAT0000422	hsa-miR-124-3p	SLC16A1	6566	ENSG00000281917	Microarray	Functional MTI (Weak)	15685193	validated	NA	NA	NA
1974	mirtarbase	MIMAT0000422	hsa-miR-124-3p	SLC16A1	6566	ENSG00000281917	Microarray	Functional MTI (Weak)	18668037	validated	NA	NA	NA
1975	mirtarbase	MIMAT0000422	hsa-miR-124-3p	SLC16A1	6566	ENSG00000281917	PAR-CLIP	Functional MTI (Weak)	23446348	validated	NA	NA	NA
1976	mirtarbase	MIMAT0000422	hsa-miR-124-3p	SLC16A1	6566	ENSG00000281917	PAR-CLIP	Functional MTI (Weak)	22012620	validated	NA	NA	NA
1977	mirtarbase	MIMAT0000422	hsa-miR-124-3p	SLC16A1	6566	ENSG00000281917	PAR-CLIP	Functional MTI (Weak)	20371350	validated	NA	NA	NA
1978	mirtarbase	MIMAT0000422	hsa-miR-124-3p	NEU4	129807	ENSG00000277926	Microarray	Functional MTI (Weak)	18668037	validated	NA	NA	NA
1979	mirtarbase	MIMAT0000422	hsa-miR-124-3p	GREM1	26585	ENSG00000276886	Microarray	Functional MTI (Weak)	18668037	validated	NA	NA	NA
1980	mirtarbase	MIMAT0000422	hsa-miR-124-3p	GREM1	26585	ENSG00000282046	Microarray	Functional MTI (Weak)	18668037	validated	NA	NA	NA
1981	mirtarbase	MIMAT0000422	hsa-miR-124-3p	ARHGEF26	26084	ENSG00000277101	PAR-CLIP	Functional MTI (Weak)	21572407	validated	NA	NA	NA
1982	mirtarbase	MIMAT0000422	hsa-miR-124-3p	GLMP	112770	ENSG00000198715	Microarray	Functional MTI (Weak)	18668037	validated	NA	NA	NA
1983	mirtarbase	MIMAT0000422	hsa-miR-124-3p	NBPF12	149013	ENSG00000268043	PAR-CLIP	Functional MTI (Weak)	20371350	validated	NA	NA	NA
1984	mirtarbase	MIMAT0000422	hsa-miR-124-3p	SURF4	6836	ENSG00000280951	Microarray//qRT-PCR//qRT-PCR;Other	Functional MTI (Weak)	16549876	validated	NA	NA	NA
1985	mirtarbase	MIMAT0000422	hsa-miR-124-3p	RCC1L	81554	ENSG00000274523	Microarray	Functional MTI (Weak)	18668037	validated	NA	NA	NA
1986	mirtarbase	MIMAT0000422	hsa-miR-124-3p	JADE1	79960	ENSG00000077684	Microarray	Functional MTI (Weak)	18668037	validated	NA	NA	NA
1987	mirtarbase	MIMAT0000422	hsa-miR-124-3p	ID3	3399	ENSG00000283060	Microarray	Functional MTI (Weak)	18668037	validated	NA	NA	NA
1988	mirtarbase	MIMAT0000422	hsa-miR-124-3p	PLPP3	8613	ENSG00000162407	Microarray	Functional MTI (Weak)	18668037	validated	NA	NA	NA
1989	mirtarbase	MIMAT0000422	hsa-miR-124-3p	AKT3	10000	ENSG00000275199	Microarray	Functional MTI (Weak)	18668037	validated	NA	NA	NA
1990	mirtarbase	MIMAT0000422	hsa-miR-124-3p	AKT3	10000	ENSG00000275199	PAR-CLIP	Functional MTI (Weak)	20371350	validated	NA	NA	NA
1991	mirtarbase	MIMAT0000422	hsa-miR-124-3p	SDCCAG8	10806	ENSG00000276111	Microarray	Functional MTI (Weak)	18668037	validated	NA	NA	NA
1992	mirtarbase	MIMAT0000422	hsa-miR-124-3p	DDX52	11056	ENSG00000278053	PAR-CLIP	Functional MTI (Weak)	23592263	validated	NA	NA	NA
1993	mirtarbase	MIMAT0000422	hsa-miR-124-3p	DDX52	11056	ENSG00000277594	PAR-CLIP	Functional MTI (Weak)	23592263	validated	NA	NA	NA
1994	mirtarbase	MIMAT0000422	hsa-miR-124-3p	AATF	26574	ENSG00000276072	Proteomics;Microarray	Functional MTI (Weak)	18668037	validated	NA	NA	NA
1995	mirtarbase	MIMAT0000422	hsa-miR-124-3p	AATF	26574	ENSG00000275700	Proteomics;Microarray	Functional MTI (Weak)	18668037	validated	NA	NA	NA
1996	mirtarbase	MIMAT0000422	hsa-miR-124-3p	KIAA0355	9710	ENSG00000282735	HITS-CLIP	Functional MTI (Weak)	23313552	validated	NA	NA	NA
1997	mirtarbase	MIMAT0000422	hsa-miR-124-3p	KIAA0355	9710	ENSG00000279389	HITS-CLIP	Functional MTI (Weak)	23313552	validated	NA	NA	NA
1998	mirtarbase	MIMAT0000422	hsa-miR-124-3p	MTCL1	23255	ENSG00000168502	Microarray	Functional MTI (Weak)	18668037	validated	NA	NA	NA
[truncated: 7,508 more rows]

## Sheet: GO(BP)
Table S4b Gene Ontology (GO) analysis
ID	Description	GeneRatio	BgRatio	pvalue	p.adjust	qvalue	geneID	Count
GO:0008630	intrinsic apoptotic signaling pathway in response to DNA damage	29/1358	101/18800	6.44726e-11	3.70653e-07	2.93181e-07	DDIAS/FBH1/TMEM109/CCAR2/USP47/TMEM161A/DDIT4/PYCARD/NUPR1/SIRT1/CHEK2/BCL2L11/IKBKE/TP63/SNAI1/SNAI2/SKIL/MUC1/IFI16/HMOX1/EPHA2/CDKN1A/BRCA1/BCL2L1/BCL2A1/BAX/BAK1/ATM/ABL1	29
GO:0007346	regulation of mitotic cell cycle	74/1358	478/18800	3.28263e-10	9.43593e-07	7.46367e-07	EPGN/SDE2/TPRA1/LSM10/CTC1/JADE1/ZNF655/CTDSP1/AVEN/RCC2/APPL2/RFWD3/USP47/TIPIN/SPDL1/ANAPC7/ANAPC5/DACT1/ANAPC4/BABAM1/AATF/KANK2/SIRT1/CHEK2/ZWINT/TOPBP1/BTG3/NEK6/MAD2L2/ZMPSTE24/CTDSPL/PSME3/CTDSP2/TOM1L1/BABAM2/VPS4B/ADAMTS1/KLF4/AURKB/SPHK1/IQGAP1/CDC14B/TFAP4/AURKA/CCL2/PTPN11/PBX1/ORC1/MUC1/MECP2/ID2/EZH2/ERCC3/EREG/EIF4EBP1/EIF4E/EDN1/DDX3X/CTNNB1/CKS2/RCC1/CDKN2A/CDKN1A/CDK4/CDK2/CDC27…	74
GO:0044772	mitotic cell cycle phase transition	68/1358	440/18800	1.86102e-09	3.56634e-06	2.82092e-06	SDE2/CACUL1/TPRA1/LSM10/CTC1/JADE1/ZNF655/CTDSP1/AVEN/RCC2/APPL2/RFWD3/USP47/SPDL1/ANAPC7/ANAPC5/DACT1/ANAPC4/BABAM1/KANK2/CHEK2/ZWINT/TOPBP1/NEK6/MAD2L2/CTDSPL/PSME3/CTDSP2/BABAM2/VPS4B/ADAMTS1/KLF4/AURKB/CCNA1/CDC14B/TFAP4/AURKA/CCL2/POLE/PBX1/ORC1/NASP/MUC1/MECP2/ITGB1/ID4/ID2/EZH2/ERCC3/EIF4EBP1/EIF4E/E2F6/E2F4/DNM2/DDX3X/CKS2/RCC1/CDKN2A/CDKN1A/CDK6/CDK4/CDK2/CDC27/CCND2/ZFP36L2/ZFP36L1/BRCA…	68
GO:2001233	regulation of apoptotic signaling pathway	60/1358	370/18800	2.6585e-09	3.82093e-06	3.02229e-06	SGMS1/DDIAS/UNC5B/RFFL/ITPRIP/FBH1/BCL2L12/TMBIM1/CCAR2/USP47/TMEM161A/WNT4/TNFRSF12A/PYCARD/AATF/NUPR1/SIRT1/RBCK1/ACAA2/RACK1/PSME3/PPIF/BCL2L11/BAG5/NRP1/PEA15/TP63/YBX3/XBP1/TIMP3/SNAI1/SNAI2/SKIL/RELA/PTGS2/PPP2R1B/SERPINE1/NONO/MUC1/MAZ/LMNA/IL7/HMOX1/HELLS/GNAI3/GNAI2/FXN/FGFR1/EYA4/DDX3X/CTSH/CTNNB1/CAV1/PTTG1IP/BRCA1/BDNF/BCL2L1/BAX/AR/AGTR2	60
GO:0042060	wound healing	66/1358	429/18800	3.89015e-09	4.01568e-06	3.17634e-06	ANXA8/C6orf89/ANO6/WNT5B/ADIPOR2/VKORC1/WNT4/TNFRSF12A/F11R/AK3/BLOC1S6/TSKU/CHMP2B/TMEFF2/KANK1/GNA13/SH2B3/PAPSS2/PABPC4/PLPP3/XBP1/TPM1/TLN1/TBXA2R/SDC4/RAB27A/PTK7/PPARA/PLEC/PLA2G4A/PIK3CA/SERPINB2/SERPINE1/MYH9/MCAM/ITGB3/ITGB1/IL6/CCN1/FOXA2/HMOX1/NRG1/GNA12/B4GALT1/GAS6/FGF1/F13B/F3/EREG/ERBB2/ELK3/EDN1/DGKA/CSRP1/MAPK14/COL1A1/CDKN1A/CD151/CD59/CAV1/C4BPB/RHOC/RHOA/ANXA6/ANXA5/ACTB	66
GO:1901990	regulation of mitotic cell cycle phase transition	54/1358	321/18800	4.46465e-09	4.01568e-06	3.17634e-06	SDE2/TPRA1/LSM10/CTC1/JADE1/ZNF655/CTDSP1/AVEN/RCC2/APPL2/RFWD3/USP47/SPDL1/ANAPC7/ANAPC5/DACT1/ANAPC4/BABAM1/KANK2/CHEK2/ZWINT/TOPBP1/NEK6/MAD2L2/CTDSPL/PSME3/CTDSP2/BABAM2/VPS4B/ADAMTS1/KLF4/AURKB/CDC14B/TFAP4/AURKA/CCL2/PBX1/ORC1/MUC1/MECP2/ID2/EZH2/ERCC3/DDX3X/CDKN2A/CDKN1A/CDK4/CDK2/CDC27/CCND2/ZFP36L2/ZFP36L1/BRCA1/ATM	54
GO:0071214	cellular response to abiotic stimulus	54/1358	323/18800	5.58801e-09	4.01568e-06	3.17634e-06	KCNK18/SDE2/MTPN/TP53INP1/LRRC8C/ACTR5/TMEM109/IMPACT/USP47/TMEM161A/SLC38A2/F11R/RAB11FIP5/CRB1/SIRT1/CHEK2/RAD51AP1/ZMPSTE24/BABAM2/CLOCK/AURKB/YBX3/TLR3/SOX9/SNAI2/REST/RAD51/PTGS2/PLEC/PIK3CA/SERPINB6/PCNA/NEDD4/MGMT/MFAP4/LIG4/IFI16/GRM1/GRB2/XRCC6/EGR1/DNM2/DDX3X/MAPK14/COL1A1/CDKN1A/ZFP36L1/BRCA1/BMP6/BCL2L1/BAX/BAK1/ATM/AKT2	54
GO:0104004	cellular response to environmental stimulus	54/1358	323/18800	5.58801e-09	4.01568e-06	3.17634e-06	KCNK18/SDE2/MTPN/TP53INP1/LRRC8C/ACTR5/TMEM109/IMPACT/USP47/TMEM161A/SLC38A2/F11R/RAB11FIP5/CRB1/SIRT1/CHEK2/RAD51AP1/ZMPSTE24/BABAM2/CLOCK/AURKB/YBX3/TLR3/SOX9/SNAI2/REST/RAD51/PTGS2/PLEC/PIK3CA/SERPINB6/PCNA/NEDD4/MGMT/MFAP4/LIG4/IFI16/GRM1/GRB2/XRCC6/EGR1/DNM2/DDX3X/MAPK14/COL1A1/CDKN1A/ZFP36L1/BRCA1/BMP6/BCL2L1/BAX/BAK1/ATM/AKT2	54
GO:2001234	negative regulation of apoptotic signaling pathway	43/1358	230/18800	6.93036e-09	4.42696e-06	3.50166e-06	DDIAS/UNC5B/RFFL/ITPRIP/TMBIM1/CCAR2/USP47/TMEM161A/WNT4/AATF/SIRT1/ACAA2/PSME3/PPIF/BAG5/NRP1/PEA15/YBX3/XBP1/SNAI1/SNAI2/RELA/PTGS2/SERPINE1/NONO/MUC1/MAZ/LMNA/IL7/HMOX1/HELLS/GNAI3/GNAI2/FXN/EYA4/DDX3X/CTNNB1/PTTG1IP/BRCA1/BDNF/BCL2L1/BAX/AR	43
GO:0071897	DNA biosynthetic process	38/1358	194/18800	1.39678e-08	7.73694e-06	6.1198e-06	SPRTN/CTC1/JADE1/NIBAN2/WRAP53/GNL3L/GAR1/CHRAC1/POLE3/GREM1/SIRT1/CCT5/KAT7/MAD2L2/PCLAF/KLF4/AURKB/USP10/SPHK1/CCT3/TERF2/SYCP1/RFC3/POLE/POLA1/PCNA/PARN/PAK3/MAP3K4/LIG4/KCNK2/HNRNPA2B1/DKC1/CYP1B1/CTNNB1/CCN2/CDKN1A/ATM	38
GO:1901987	regulation of cell cycle phase transition	63/1358	415/18800	1.48037e-08	7.73694e-06	6.1198e-06	SDE2/TPRA1/LSM10/ATRIP/FAM83D/CTC1/JADE1/ZNF655/CTDSP1/CCAR2/AVEN/RCC2/APPL2/RFWD3/USP47/TIPIN/SPDL1/NSUN2/ANAPC7/ANAPC5/DACT1/ANAPC4/BABAM1/KANK2/CHEK2/ZWINT/TOPBP1/NEK6/MAD2L2/CTDSPL/PSME3/CTDSP2/BABAM2/CLOCK/VPS4B/ADAMTS1/KLF4/AURKB/CDC14B/TFAP4/TBX2/AURKA/CCL2/PTPN11/PBX1/ORC1/MUC1/MECP2/ID2/EZH2/ERCC3/DDX3X/MAPK14/CDKN2A/CDKN1A/CDK4/CDK2/CDC27/CCND2/ZFP36L2/ZFP36L1/BRCA1/ATM	63
GO:0031589	cell-substrate adhesion	57/1358	364/18800	2.38295e-08	1.14163e-05	9.03014e-06	DEFB118/EPB41L5/RCC2/EPDR1/WNT4/DISC1/GREM1/SNED1/TMEFF2/KANK1/LIMCH1/NID2/BVES/LYVE1/BCL2L11/ROCK2/VAMP3/NRP1/ADAM15/USH2A/SDC4/RRAS/ROCK1/RAC1/PXN/PTPRJ/VIT/SERPINE1/NID1/MKLN1/MDK/LAMC1/LAMB3/L1CAM/JUP/ITGB3/ITGB1/ITGA3/CCN1/ID1/GPM6B/GBP1/GAS6/EFNA1/DNM2/CTNNB1/CCN2/COL17A1/COL13A1/COL1A1/CDKN2A/CDK6/CALR/BCL6/RHOA/JAG1/ABL1	57
GO:0071479	cellular response to ionizing radiation	21/1358	75/18800	4.45325e-08	1.96937e-05	1.55774e-05	TMEM109/SIRT1/CHEK2/RAD51AP1/ZMPSTE24/BABAM2/CLOCK/SNAI2/RAD51/MGMT/LIG4/IFI16/GRB2/XRCC6/EGR1/DNM2/MAPK14/CDKN1A/BRCA1/BCL2L1/ATM	21
GO:0071478	cellular response to radiation	36/1358	187/18800	5.30462e-08	2.1783e-05	1.723e-05	SDE2/TP53INP1/ACTR5/TMEM109/IMPACT/USP47/TMEM161A/CRB1/SIRT1/CHEK2/RAD51AP1/ZMPSTE24/BABAM2/CLOCK/AURKB/SNAI2/RAD51/PTGS2/PCNA/NEDD4/MGMT/MFAP4/LIG4/IFI16/GRB2/XRCC6/EGR1/DNM2/MAPK14/CDKN1A/BRCA1/BCL2L1/BAX/BAK1/ATM/AKT2	36
GO:0048732	gland development	63/1358	431/18800	6.25134e-08	2.39593e-05	1.89514e-05	CCDC39/LAMA1/PCSK9/CTC1/RXFP1/TWSG1/WNT4/SIX4/SULF1/CITED2/ZMPSTE24/BCL2L11/NRP1/TP63/XBP1/VDR/UMPS/TBX2/AURKA/STAT5A/SP3/SOX9/SNAI2/SRSF5/RPS15/RELA/RARG/PIK3CA/PCNA/PBX1/NFIB/MSN/MGMT/MDK/MAN2A1/IL6/RBPJ/ID4/ID2/HOXB3/HOXA3/HMOX1/NRG1/GATA6/FPGS/FGF1/EZH2/SLC29A1/ELF3/EPHA2/EDN1/CYP1B1/CTNNB1/CEBPB/CEBPA/CDO1/CAV1/BMPR1A/BAX/ATM/AR/AKT2/ABL1	63
GO:0061448	connective tissue development	44/1358	260/18800	9.96445e-08	3.58035e-05	2.832e-05	DGAT2/WNT5B/CREB3L2/RXFP1/CSGALNACT1/GREM1/TSKU/SIRT1/SULF1/CHSY1/PGRMC2/ZMPSTE24/TRIP11/XBP1/TRPS1/SOX9/SNAI1/SNAI2/RARG/PTPN11/PRRX1/PIK3CA/NFIB/MDK/SMAD5/IL6R/CCN1/ID4/HOXC4/HOXB3/HOXA3/KAT2A/EGR1/EDN1/CTNNB1/CCN2/MAPK14/COL1A1/CDK4/SERPINH1/RUNX2/BMPR1A/BMP6/ANXA6	44
GO:0009314	response to radiation	63/1358	438/18800	1.13658e-07	3.84366e-05	3.04027e-05	EYS/TAFA2/SDE2/IKBIP/TP53INP1/SPRTN/ACTR5/TMEM109/PLEKHB1/CCAR2/IMPACT/RFWD3/USP47/TIPIN/TMEM161A/BABAM1/BACE1/CRB1/SIRT1/CHEK2/TOPBP1/RAD51AP1/ZMPSTE24/PCLAF/BABAM2/CLOCK/AURKB/XRCC2/RO60/SNAI2/SLC1A3/ROM1/RELA/RAD51/PTGS2/PCNA/NEDD4/MGMT/MFAP4/MAP3K4/MECP2/LIG4/ITGB1/IFI16/ID2/HRH1/GRB2/XRCC6/FECH/ERCC5/ERCC3/EGR1/DNM2/CTNS/MAPK14/CDKN1A/CBL/BRCA1/BCL2L1/BAX/BAK1/ATM/AKT2	63
GO:0045786	negative regulation of cell cycle	57/1358	387/18800	2.04305e-07	6.52527e-05	5.16138e-05	SDE2/TPRA1/ATRIP/JADE1/ZNF655/CTDSP1/CCAR2/AVEN/RFWD3/USP47/TIPIN/SPDL1/NSUN2/DACT1/BABAM1/NUPR1/KANK2/SIRT1/CHEK2/ZWINT/TOPBP1/BTG3/MAD2L2/CTDSPL/CTDSP2/TOM1L1/BABAM2/CLOCK/KLF4/AURKB/CDC14B/TFAP4/TERF2/CCL2/PTPN11/PTGS2/ORC1/TRIM37/MUC1/LIF/NR4A1/KAT2A/EZH2/CTNNB1/MAPK14/CEBPA/CDKN2A/CDKN1A/CDK6/CDK2/ZFP36L2/ZFP36L1/BRCA1/BCL6/ATRX/ATM/ABL1	57
GO:0010212	response to ionizing radiation	29/1358	142/18800	2.80572e-07	8.29404e-05	6.56045e-05	IKBIP/TMEM109/RFWD3/BABAM1/SIRT1/CHEK2/TOPBP1/RAD51AP1/ZMPSTE24/BABAM2/CLOCK/XRCC2/SNAI2/RAD51/MGMT/LIG4/IFI16/GRB2/XRCC6/EGR1/DNM2/MAPK14/CDKN1A/CBL/BRCA1/BCL2L1/BAX/BAK1/ATM	29
GO:0001503	ossification	60/1358	420/18800	2.88538e-07	8.29404e-05	6.56045e-05	ANO6/TWIST2/CTHRC1/CHRDL1/TWSG1/BCAP29/CSGALNACT1/ASPN/WNT4/GREM1/MESD/ZHX3/SBNO2/CHSY1/RRAS2/FSTL3/ZMPSTE24/RASSF2/PDLIM7/DHRS3/LIMD1/TP63/SP3/SOX9/SNAI1/SNAI2/RPS15/REST/PTPN11/PTGS2/MAPK11/PBX1/MDK/SMAD5/IL6R/IL6/RBPJ/CCN1/ID4/ID3/GPM6B/GDF10/FHL2/EPHA2/EGR2/SLC26A2/CTNNB1/CCN2/MAPK14/COL13A1/COL1A1/CEBPB/CEBPA/CDK6/CDH11/RUNX2/BMPR1A/BMP6/RHOA/JAG1	60
GO:0001667	ameboidal-type cell migration	66/1358	480/18800	3.10214e-07	8.39562e-05	6.6408e-05	AMOTL1/GLIPR2/RFFL/ATOH8/EPB41L5/RCC2/SYNJ2BP/APPL2/AGO2/GREM1/KANK2/SIRT1/KANK1/FSTL1/WASF2/AKT3/FGFBP1/ROCK2/KLF4/SGPL1/NRP1/IQGAP1/PLPP3/TBXA2R/STAT5A/SP1/SOX9/SDC4/S100A2/RRAS/ROCK1/RAC1/PXN/PTPN11/PTGS2/MAP2K3/PLEC/PIK3CA/PIK3C2A/PAK3/NRTN/MYH9/MAP3K3/MECP2/JUP/ITGB3/ITGB1/ITGA3/ID1/NR4A1/HMOX1/GNA12/FGFR1/FGF1/EPHA2/EFNB1/EFNA1/EDN1/CYP1B1/CTSH/CDH2/CALR/RHOA/ANXA6/AGTR2/ABL1	66
GO:0007160	cell-matrix adhesion	40/1358	235/18800	3.21279e-07	8.39562e-05	6.6408e-05	DEFB118/EPB41L5/RCC2/EPDR1/WNT4/DISC1/GREM1/SNED1/LIMCH1/NID2/LYVE1/BCL2L11/ROCK2/NRP1/ADAM15/SDC4/RRAS/ROCK1/RAC1/PXN/PTPRJ/SERPINE1/NID1/MKLN1/L1CAM/JUP/ITGB3/ITGB1/ITGA3/GPM6B/CTNNB1/CCN2/COL17A1/COL13A1/CDKN2A/CDK6/BCL6/RHOA/JAG1/ABL1	40
GO:0016055	Wnt signaling pathway	63/1358	452/18800	3.55392e-07	8.8244e-05	6.97996e-05	AMOTL1/CTHRC1/ZBED3/FRMD8/VANGL1/WNT5B/JADE1/CAPRIN2/PORCN/NXN/CCAR2/PLEKHA4/BARX1/USP47/WNT4/DACT1/TAX1BP3/MDFIC/DISC1/GREM1/TSKU/SULF1/KANK1/MESD/SPIN1/MAD2L2/RACK1/G3BP1/KLF4/LRRFIP2/LIMD1/PLPP3/LGR5/RECK/TGFB1I1/SOX9/SNAI2/RYK/RARG/RAC1/PTK7/ROR1/NFATC1/MLLT3/MDK/JUP/ITGA3/RBPJ/IGFBP4/IGFBP1/EMD/EGR1/EDN1/DVL2/DDX3X/CTNND1/CTNNB1/MAPK14/COL1A1/CDH2/CAV1/RHOA/ABL1	63
GO:0090398	cellular senescence	22/1358	91/18800	3.68387e-07	8.8244e-05	6.97996e-05	SIRT1/NEK6/ZMPSTE24/AKT3/TERF2/TBX2/MAP2K3/MAPK11/YBX1/MAP3K3/ID2/HMGA1/MAPK14/CDKN2A/CDKN1A/CDK6/CDK2/CALR/BMPR1A/BCL6/ATM/ABL1	22
GO:0198738	cell-cell signaling by wnt	63/1358	454/18800	4.1582e-07	9.45312e-05	7.47727e-05	AMOTL1/CTHRC1/ZBED3/FRMD8/VANGL1/WNT5B/JADE1/CAPRIN2/PORCN/NXN/CCAR2/PLEKHA4/BARX1/USP47/WNT4/DACT1/TAX1BP3/MDFIC/DISC1/GREM1/TSKU/SULF1/KANK1/MESD/SPIN1/MAD2L2/RACK1/G3BP1/KLF4/LRRFIP2/LIMD1/PLPP3/LGR5/RECK/TGFB1I1/SOX9/SNAI2/RYK/RARG/RAC1/PTK7/ROR1/NFATC1/MLLT3/MDK/JUP/ITGA3/RBPJ/IGFBP4/IGFBP1/EMD/EGR1/EDN1/DVL2/DDX3X/CTNND1/CTNNB1/MAPK14/COL1A1/CDH2/CAV1/RHOA/ABL1	63
GO:2000027	regulation of animal organ morphogenesis	27/1358	129/18800	4.2752e-07	9.45312e-05	7.47727e-05	CTHRC1/VANGL1/PLEKHA4/WNT4/SIX4/DACT1/GREM1/SULF1/CITED2/SOX9/SNAI2/RYK/RAC1/PTK7/TNFRSF11B/ROR1/MLLT3/FGF1/EDN1/DVL2/CTNNB1/RUNX2/BMPR1A/RHOA/AR/AGTR2/ABL1	27
GO:0045785	positive regulation of cell adhesion	62/1358	446/18800	4.82344e-07	0.000102704	8.12369e-05	TMEM102/DENND6A/NKAP/NFKBIZ/EPB41L5/WNT4/F11R/CD274/PYCARD/DISC1/CITED2/FSTL3/FLOT1/IL27RA/NRP1/PLPP3/NR4A3/XBP1/TYK2/TPM1/SPTA1/SLC7A1/SDC4/CCL2/RRAS/ROCK1/RELA/RAC1/PTPRJ/PTPN11/PODXL/PIK3CA/VIT/PNP/NID1/MYO10/AFDN/MDK/LIF/JUP/ITGA3/IL7/IL6/CCN1/FOXA2/HLA-E/HLA-A/FLOT2/ERBB2/EFNB1/DNM2/CD55/MAP3K8/CDK6/CD86/CD1D/CAV1/CALR/BCL6/ATM/RHOA/ABL1	62
GO:0072001	renal system development	48/1358	312/18800	5.13515e-07	0.000104358	8.25457e-05	PCSK9/ANKS6/RDH10/TTC8/FRAS1/LIN28A/DYNC2H1/CC2D2A/WNT4/SIX4/GREM1/BLOC1S6/KANK2/SULF1/ZMPSTE24/BCL2L11/SNX17/ADAMTS1/CRLF1/SGPL1/NRP1/IQGAP1/LGR5/SOX9/SDC4/PTK7/PODXL/PBX1/NID1/NFIA/SMAD5/LIF/ITGA3/IL6R/ID3/HELLS/FGF1/EGR1/CTSH/CTNNB1/COL4A4/COL4A1/BMP6/BAX/RHOA/AGTR2/AGTR1/JAG1	48
GO:0010638	positive regulation of organelle organization	66/1358	487/18800	5.2642e-07	0.000104358	8.25457e-05	EPGN/SNX18/TMED9/MIEF1/WNT4/STX18/ANAPC7/ANAPC5/SNX9/SNX7/ANAPC4/PYCARD/SWAP70/LIMCH1/CCT5/RAB3GAP1/DZIP1/SEPTIN9/RAD51AP1/CDC42EP3/RAPGEF3/WASF2/G3BP1/PPIF/BCL2L11/G3BP2/FCHSD2/VPS4B/ROCK2/AURKB/SPHK1/NRP1/CCT3/TPM1/TERF2/SURF4/AURKA/SDC4/RAC1/PXN/PARN/OSBP/MSN/MAP3K4/MECP2/LIG4/ID1/HNRNPA2B1/GSN/GRB2/EREG/EDN1/DNMT1/DKC1/CTNNB1/CCN2/CDK2/CDC27/BTC/BAX/ATRX/ATM/RHOC/RHOA/AKT2/ABL1	66
GO:1901342	regulation of vasculature development	52/1358	351/18800	5.78233e-07	0.000110809	8.76479e-05	MTDH/NIBAN2/SYNJ2BP/WNT4/ANGPTL4/AGO2/GREM1/SIRT1/SULF1/HTATIP2/RAPGEF3/KLF2/SPRY2/ANGPTL7/AKT3/ADAMTS1/ROCK2/KLF4/SPHK1/NRP1/RECK/XBP1/TLR3/TBXA2R/STAT3/SP1/RRAS/ROCK1/PRKCB/PDE3B/SERPINE1/NPR1/MECP2/MDK/JUP/ITGB1/CXCL8/IL6/ID1/HMOX1/GATA6/FGF1/F3/ERBB2/EPHA2/EFNA1/CYP1B1/CTSH/CTNNB1/CAMP/BRCA1/ABL1	52
GO:0001655	urogenital system development	52/1358	352/18800	6.31971e-07	0.0001172	9.27034e-05	PCSK9/ANKS6/RDH10/TTC8/FRAS1/LIN28A/DYNC2H1/CC2D2A/WNT4/SIX4/GREM1/BLOC1S6/KANK2/SULF1/ZMPSTE24/BCL2L11/SNX17/ADAMTS1/CRLF1/SGPL1/NRP1/IQGAP1/TP63/LGR5/SOX9/SDC4/RARG/PTK7/PODXL/PBX1/NID1/NFIA/SMAD5/LIF/ITGA3/IL6R/ID4/ID3/HELLS/FGF1/EGR1/CTSH/CTNNB1/COL4A4/COL4A1/BMP6/BAX/RHOA/AR/AGTR2/AGTR1/JAG1	52
GO:0042692	muscle cell differentiation	55/1358	387/18800	1.05734e-06	0.000185916	0.000147056	RBM24/MTPN/MYPN/WNT5B/MED28/NIBAN2/SMYD3/WNT4/SIX4/EHD2/GREM1/SIRT1/SYNE1/ATP11A/BVES/ZMPSTE24/FLOT1/MAML1/RIPOR2/QKI/XBP1/TPM1/TBX2/SOX9/RGS4/PTBP1/MAPK11/PPARA/PLEC/PGM5/YBX1/NFATC1/MYH9/MECP2/LMNA/ITGB1/RBPJ/ID2/NRG1/KAT2A/GATA6/FLII/FHL2/EZH2/EREG/EDN1/RCAN1/DNMT1/CTNNB1/CSRP1/MAPK14/CDH2/CALR/BMPR1A/BDNF	55
GO:0010948	negative regulation of cell cycle process	46/1358	301/18800	1.06718e-06	0.000185916	0.000147056	SDE2/TPRA1/ATRIP/JADE1/ZNF655/CTDSP1/CCAR2/AVEN/RFWD3/USP47/TIPIN/SPDL1/NSUN2/DACT1/BABAM1/KANK2/CHEK2/ZWINT/TOPBP1/MAD2L2/CTDSPL/CTDSP2/TOM1L1/BABAM2/CLOCK/KLF4/AURKB/CDC14B/TERF2/CCL2/PTPN11/ORC1/TRIM37/MUC1/LIF/KAT2A/EZH2/MAPK14/CDKN1A/CDK2/ZFP36L2/ZFP36L1/BRCA1/BCL6/ATRX/ATM	46
GO:0045667	regulation of osteoblast differentiation	27/1358	136/18800	1.28059e-06	0.000216533	0.000171274	TWIST2/CTHRC1/TWSG1/WNT4/GREM1/ZHX3/RASSF2/PDLIM7/LIMD1/TP63/SOX9/SNAI2/REST/SMAD5/IL6R/IL6/CCN1/ID3/GDF10/CTNNB1/CEBPB/CEBPA/CDK6/RUNX2/BMPR1A/BMP6/JAG1	27
GO:0051216	cartilage development	34/1358	195/18800	1.37549e-06	0.000225935	0.000178711	WNT5B/CREB3L2/CSGALNACT1/GREM1/TSKU/SULF1/CHSY1/ZMPSTE24/TRIP11/TRPS1/SOX9/SNAI1/SNAI2/RARG/PTPN11/PRRX1/NFIB/MDK/SMAD5/CCN1/HOXC4/HOXB3/HOXA3/KAT2A/EDN1/CTNNB1/CCN2/MAPK14/COL1A1/SERPINH1/RUNX2/BMPR1A/BMP6/ANXA6	34
GO:0022612	gland morphogenesis	25/1358	123/18800	1.99948e-06	0.00031255	0.000247222	LAMA1/RXFP1/TWSG1/WNT4/SULF1/NRP1/TP63/XBP1/VDR/TBX2/SOX9/SNAI2/RARG/NFIB/MSN/MDK/IL6/ID4/FGF1/ELF3/EPHA2/CEBPB/CAV1/BAX/AR	25
GO:0000082	G1/S transition of mitotic cell cycle	37/1358	225/18800	2.06522e-06	0.00031255	0.000247222	SDE2/CACUL1/LSM10/JADE1/ZNF655/CTDSP1/APPL2/RFWD3/DACT1/KANK2/CHEK2/CTDSPL/PSME3/CTDSP2/ADAMTS1/KLF4/CCL2/POLE/NASP/MUC1/ITGB1/ID4/ID2/EZH2/EIF4EBP1/EIF4E/E2F6/E2F4/DDX3X/RCC1/CDKN2A/CDKN1A/CDK6/CDK4/CDK2/CCND2/ATM	37
GO:0045930	negative regulation of mitotic cell cycle	38/1358	234/18800	2.06591e-06	0.00031255	0.000247222	SDE2/TPRA1/JADE1/ZNF655/CTDSP1/AVEN/RFWD3/USP47/TIPIN/SPDL1/DACT1/BABAM1/KANK2/CHEK2/ZWINT/TOPBP1/BTG3/MAD2L2/CTDSPL/CTDSP2/TOM1L1/BABAM2/KLF4/AURKB/CDC14B/CCL2/ORC1/MUC1/EZH2/CTNNB1/CDKN1A/CDK2/ZFP36L2/ZFP36L1/BRCA1/BCL6/ATM/ABL1	38
GO:0007265	Ras protein signal transduction	50/1358	347/18800	2.16363e-06	0.000317411	0.000251067	RHOV/SYNJ2BP/RASIP1/F11R/TAX1BP3/DBNL/SGSM3/KANK2/PSD4/KANK1/RRAS2/RASSF1/GNA13/CDC42EP3/RAPGEF3/SPRY2/FLOT1/WASF2/G3BP1/G3BP2/RIPOR2/ROCK2/ARHGAP29/ARHGEF1/NRP1/SOS2/SOS1/RRAS/ROCK1/RAP2A/RAC1/NRAS/ITGB1/ITGA3/NRG1/GRB2/GNA12/DNMT1/DNM2/DHCR24/CDKN2A/CDKN1A/CDK2/CBL/BCL6/ARHGAP1/RHOG/RHOA/AGTR1/ABL1	50
GO:0031032	actomyosin structure organization	34/1358	199/18800	2.20846e-06	0.000317411	0.000251067	FRMD3/FAM171A1/TTC8/FRMD6/FHDC1/MYPN/ARHGAP28/EPB41L5/WNT4/SIX4/F11R/TMEFF2/LIMCH1/RAPGEF3/WASF2/ROCK2/NRP1/TPM1/SDC4/ROCK1/RAC1/PXN/PLEC/PGM5/MYH9/ITGB1/FLII/EDN1/CCN2/CSRP1/CNN3/RHOC/RHOA/ABL1	34
GO:0018209	peptidyl-serine modification	49/1358	338/18800	2.28896e-06	0.000319069	0.000252379	CNKSR3/PAQR3/UHMK1/CAPRIN2/SMYD3/POGLUT1/DDIT4/NTMT1/STK38L/STK38/CHEK2/NEK6/MAD2L2/RAPGEF3/RACK1/SPRY2/HIPK3/SH2D3A/AKT3/RASSF2/IKBKE/ROCK2/MAPKAPK2/AURKB/RPS6KA4/GALNT4/MAPKAPK3/TOP1/AURKA/SGK1/ROCK1/PTGS2/PRKCB/PIK3CA/NTF4/LIF/IL11/IL6/GAS6/GALNT3/MAPK14/CDK2/CAV1/BDNF/BAX/BAK1/ATM/ARAF/AKT2	49
GO:0001701	in utero embryonic development	54/1358	387/18800	2.331e-06	0.000319069	0.000252379	ANKS6/RDH10/CMTM3/PHF6/NXN/EPB41L5/NSUN2/MBD3/SLC39A3/FLVCR1/ATP11A/GNA13/PEMT/CITED2/KLF2/BCL2L11/SEC24D/SH3PXD2A/KLF4/PLOD3/EIF2S2/YBX3/TFEB/XRCC2/TERF2/SP3/SNAI1/SKIL/YBX1/NASP/MYH9/MBNL1/MAN2A1/LIG4/LIF/JAG2/ITGB1/RBPJ/CCN1/HSD17B2/GRB2/GNA12/KAT2A/GATA6/ELF3/EDN1/CTNNB1/CEBPB/CEBPA/ZFP36L1/BMPR1A/BCL2L1/AR/ADCY9	54
GO:0045229	external encapsulating structure organization	46/1358	310/18800	2.44331e-06	0.000326664	0.000258386	LOXL4/COLGALT1/RXFP1/MMP26/CSGALNACT1/GREM1/SULF1/NID2/ANGPTL7/FLOT1/ADAMTS1/PLOD3/ADAM15/RECK/TGM1/SOX9/QSOX1/VIT/TNFRSF11B/NID1/MMP19/MFAP4/LOXL1/LAMC1/LAMB3/ITGB1/IL6/CCN1/GPM6B/B4GALT1/GAS6/FMOD/FOXF2/ELF3/CYP1B1/CCN2/COL17A1/COL13A1/COL12A1/COL8A2/COL4A4/COL4A1/COL1A1/SERPINH1/CAV1/ABL1	46
GO:1901991	negative regulation of mitotic cell cycle phase transition	32/1358	183/18800	2.61079e-06	0.000341124	0.000269824	SDE2/TPRA1/JADE1/ZNF655/CTDSP1/AVEN/RFWD3/USP47/SPDL1/DACT1/BABAM1/KANK2/CHEK2/ZWINT/TOPBP1/MAD2L2/CTDSPL/CTDSP2/BABAM2/KLF4/AURKB/CDC14B/CCL2/ORC1/MUC1/EZH2/CDKN1A/CDK2/ZFP36L2/ZFP36L1/BRCA1/ATM	32
GO:0097193	intrinsic apoptotic signaling pathway	44/1358	295/18800	3.50244e-06	0.000435446	0.000344431	SGMS1/DDIAS/FBH1/TMEM109/CCAR2/TRIB3/USP47/TMEM161A/DDIT4/PYCARD/NUPR1/SIRT1/CHEK2/RACK1/PPIF/BCL2L11/IKBKE/BAG5/TP63/YBX3/XBP1/SNAI1/SNAI2/SKIL/PTGS2/NONO/MUC1/IFI16/HMOX1/HELLS/EPHA2/DDX3X/CYP1B1/CEBPB/CDKN1A/CAV1/PTTG1IP/BRCA1/BCL2L1/BCL2A1/BAX/BAK1/ATM/ABL1	44
GO:0097191	extrinsic apoptotic signaling pathway	36/1358	221/18800	3.53349e-06	0.000435446	0.000344431	UNC5B/RFFL/ITPRIP/BCL2L12/TMBIM1/TNFRSF12A/PYCARD/RBCK1/PSME3/RNF41/BCL2L11/NRP1/PEA15/TLR3/TIMP3/SNAI2/SKIL/RELA/PPP2R1B/SERPINE1/LMNA/IL7/IL6R/HMOX1/FGFR1/EYA4/DDX3X/DAPK1/CAV1/BRCA1/BCL2L1/BCL2A1/BAX/BAK1/AR/AGTR2	36
GO:0070997	neuron death	50/1358	353/18800	3.55992e-06	0.000435446	0.000344431	PCSK9/UNC5B/AKT1S1/NMNAT1/DDIT4/RETREG1/SIX4/TNFRSF21/NUPR1/BACE1/SIRT1/RRAS2/RACK1/BCL2L11/BAG5/IL27RA/CRLF1/NRP1/TP63/PICALM/NR4A3/XRCC2/CCL2/ROCK1/REST/PTPRZ1/PPARA/PIK3CA/PAK3/NTF4/NONO/MECP2/MDK/LIG4/HMOX1/EGR1/DHCR24/DCC/CTNNB1/CEBPB/CBL/BDNF/BCL2L1/BAX/ATM/RHOA/AKT2/ADARB1/ABL1/AARS1	50
GO:2000278	regulation of DNA biosynthetic process	24/1358	119/18800	3.67256e-06	0.000439865	0.000347926	CTC1/JADE1/NIBAN2/WRAP53/GNL3L/GREM1/CCT5/KAT7/KLF4/AURKB/CCT3/TERF2/RFC3/PCNA/PARN/PAK3/MAP3K4/KCNK2/HNRNPA2B1/DKC1/CYP1B1/CTNNB1/CDKN1A/ATM	24
GO:0045765	regulation of angiogenesis	49/1358	345/18800	4.11338e-06	0.000482608	0.000381736	MTDH/NIBAN2/SYNJ2BP/ANGPTL4/AGO2/GREM1/SIRT1/SULF1/HTATIP2/RAPGEF3/KLF2/SPRY2/AKT3/ADAMTS1/ROCK2/KLF4/SPHK1/NRP1/RECK/XBP1/TLR3/TBXA2R/STAT3/SP1/RRAS/ROCK1/PRKCB/PDE3B/SERPINE1/NPR1/MECP2/MDK/JUP/ITGB1/CXCL8/IL6/HMOX1/GATA6/FGF1/F3/ERBB2/EPHA2/EFNA1/CYP1B1/CTSH/CTNNB1/CAMP/BRCA1/ABL1	49
GO:0030198	extracellular matrix organization	45/1358	307/18800	4.36031e-06	0.000485708	0.000384187	LOXL4/COLGALT1/RXFP1/MMP26/CSGALNACT1/GREM1/SULF1/NID2/ANGPTL7/FLOT1/ADAMTS1/PLOD3/ADAM15/RECK/SOX9/QSOX1/VIT/TNFRSF11B/NID1/MMP19/MFAP4/LOXL1/LAMC1/LAMB3/ITGB1/IL6/CCN1/GPM6B/B4GALT1/GAS6/FMOD/FOXF2/ELF3/CYP1B1/CCN2/COL17A1/COL13A1/COL12A1/COL8A2/COL4A4/COL4A1/COL1A1/SERPINH1/CAV1/ABL1	45
GO:0030111	regulation of Wnt signaling pathway	48/1358	336/18800	4.37316e-06	0.000485708	0.000384187	CTHRC1/ZBED3/FRMD8/WNT5B/JADE1/CAPRIN2/NXN/CCAR2/PLEKHA4/BARX1/USP47/DACT1/TAX1BP3/MDFIC/DISC1/GREM1/TSKU/SULF1/KANK1/SPIN1/MAD2L2/RACK1/G3BP1/LIMD1/PLPP3/LGR5/RECK/SOX9/SNAI2/PTK7/NFATC1/MLLT3/MDK/JUP/ITGA3/RBPJ/IGFBP4/IGFBP1/EMD/EGR1/DDX3X/CTNND1/CTNNB1/MAPK14/COL1A1/CDH2/CAV1/ABL1	48
GO:2001236	regulation of extrinsic apoptotic signaling pathway	28/1358	153/18800	4.39325e-06	0.000485708	0.000384187	UNC5B/RFFL/ITPRIP/BCL2L12/TMBIM1/TNFRSF12A/PYCARD/RBCK1/PSME3/NRP1/PEA15/TIMP3/SNAI2/SKIL/RELA/PPP2R1B/SERPINE1/LMNA/IL7/HMOX1/FGFR1/EYA4/DDX3X/CAV1/BRCA1/BCL2L1/AR/AGTR2	28
GO:0001837	epithelial to mesenchymal transition	29/1358	162/18800	4.70301e-06	0.000497257	0.000393323	GLIPR2/VASN/FAM83D/EPB41L5/WNT4/GREM1/MAD2L2/SPRY2/ROCK2/ADAM15/TGFB1I1/TCOF1/SOX9/SNAI1/SNAI2/ROCK1/MDK/IL6/RBPJ/FOXA2/FOXF2/FGFR1/EZH2/EFNA1/EDN1/CTNNB1/COL1A1/LDLRAD4/JAG1	29
GO:0110053	regulation of actin filament organization	41/1358	270/18800	4.75164e-06	0.000497257	0.000393323	MTPN/TTC8/ARPC5L/ARHGAP28/ABITRAM/WNT4/SNX9/F11R/PYCARD/DBNL/ARFIP1/NAA80/TMEFF2/KANK1/SWAP70/LIMCH1/CDC42EP3/RAPGEF3/WASF2/ARPC1B/FCHSD2/ROCK2/NRP1/TPM1/SPTA1/SDC4/ROCK1/RGS4/RAC1/PXN/PIK3CA/PAK3/ID1/GSN/GRB2/FLII/CCN2/RHOC/RHOA/ADD3/ABL1	41
GO:0043062	extracellular structure organization	45/1358	308/18800	4.7572e-06	0.000497257	0.000393323	LOXL4/COLGALT1/RXFP1/MMP26/CSGALNACT1/GREM1/SULF1/NID2/ANGPTL7/FLOT1/ADAMTS1/PLOD3/ADAM15/RECK/SOX9/QSOX1/VIT/TNFRSF11B/NID1/MMP19/MFAP4/LOXL1/LAMC1/LAMB3/ITGB1/IL6/CCN1/GPM6B/B4GALT1/GAS6/FMOD/FOXF2/ELF3/CYP1B1/CCN2/COL17A1/COL13A1/COL12A1/COL8A2/COL4A4/COL4A1/COL1A1/SERPINH1/CAV1/ABL1	45
GO:0038127	ERBB signaling pathway	24/1358	121/18800	4.97931e-06	0.00051118	0.000404335	EPGN/MVB12A/RHBDF1/KIF16B/SHC3/MVP/RASSF2/CPNE3/IQGAP1/SOX9/SOS1/SHC1/PTPRJ/PTPN12/PTPN11/PIK3CA/PIK3C2A/RBPJ/NRG1/GRB2/EREG/CBL/BTC/ABL1	24
GO:0010631	epithelial cell migration	50/1358	358/18800	5.32234e-06	0.000536809	0.000424608	GLIPR2/ATOH8/EPB41L5/SYNJ2BP/GREM1/KANK2/SIRT1/KANK1/FSTL1/AKT3/FGFBP1/ROCK2/KLF4/NRP1/PLPP3/TBXA2R/STAT5A/SP1/SOX9/S100A2/RRAS/ROCK1/RAC1/PXN/PTPN11/PTGS2/MAP2K3/PIK3CA/PIK3C2A/MYH9/MAP3K3/MECP2/JUP/ITGB3/ITGB1/ITGA3/ID1/NR4A1/HMOX1/FGFR1/FGF1/EPHA2/EFNA1/EDN1/CYP1B1/CTSH/CALR/RHOA/AGTR2/ABL1	50
GO:0007266	Rho protein signal transduction	26/1358	138/18800	5.51181e-06	0.000546334	0.000432142	RHOV/SYNJ2BP/RASIP1/F11R/TAX1BP3/KANK2/KANK1/GNA13/CDC42EP3/FLOT1/RIPOR2/ROCK2/ARHGAP29/ARHGEF1/NRP1/ROCK1/RAC1/ITGB1/ITGA3/GNA12/BCL6/ARHGAP1/RHOG/RHOA/AGTR1/ABL1	26
GO:0048762	mesenchymal cell differentiation	38/1358	244/18800	5.73638e-06	0.000555064	0.000439047	RDH10/GLIPR2/VASN/FAM83D/EPB41L5/WNT4/GREM1/MAD2L2/CITED2/SPRY2/ROCK2/NRP1/ADAM15/TGFB1I1/TCOF1/SOX9/SNAI1/SNAI2/ROCK1/NRTN/MDK/IL6/RBPJ/FOXA2/NRG1/FOXF2/FGFR1/EZH2/EFNB1/EFNA1/EDN1/CTNNB1/COL1A1/CDH2/LDLRAD4/BMPR1A/ANXA6/JAG1	38
GO:0033629	negative regulation of cell adhesion mediated by integrin	7/1358	12/18800	5.79298e-06	0.000555064	0.000439047	SWAP70/SNAI2/PTPN11/PDE3B/SERPINE1/MUC1/CYP1B1	7
GO:0060485	mesenchyme development	44/1358	301/18800	5.96234e-06	0.000561926	0.000444475	RBM24/RDH10/GLIPR2/VASN/FAM83D/EPB41L5/POGLUT1/WNT4/SIX4/GREM1/MAD2L2/CITED2/SPRY2/ROCK2/NRP1/ADAM15/TGFB1I1/TCOF1/TBX2/SOX9/SNAI1/SNAI2/ROCK1/PTK7/NRTN/MDK/IL6/RBPJ/FOXA2/NRG1/FOXF2/FGFR1/EZH2/EFNB1/EFNA1/EDN1/CTNNB1/COL1A1/CDH2/LDLRAD4/ZFP36L1/BMPR1A/ANXA6/JAG1	44
GO:0090132	epithelium migration	50/1358	361/18800	6.73824e-06	0.000607203	0.000480288	GLIPR2/ATOH8/EPB41L5/SYNJ2BP/GREM1/KANK2/SIRT1/KANK1/FSTL1/AKT3/FGFBP1/ROCK2/KLF4/NRP1/PLPP3/TBXA2R/STAT5A/SP1/SOX9/S100A2/RRAS/ROCK1/RAC1/PXN/PTPN11/PTGS2/MAP2K3/PIK3CA/PIK3C2A/MYH9/MAP3K3/MECP2/JUP/ITGB3/ITGB1/ITGA3/ID1/NR4A1/HMOX1/FGFR1/FGF1/EPHA2/EFNA1/EDN1/CYP1B1/CTSH/CALR/RHOA/AGTR2/ABL1	50
GO:0044843	cell cycle G1/S phase transition	39/1358	255/18800	6.75961e-06	0.000607203	0.000480288	SDE2/CACUL1/LSM10/FAM83D/JADE1/ZNF655/CTDSP1/APPL2/RFWD3/DACT1/KANK2/CHEK2/CTDSPL/PSME3/CTDSP2/ADAMTS1/KLF4/TBX2/CCL2/POLE/NASP/MUC1/ITGB1/ID4/ID2/EZH2/EIF4EBP1/EIF4E/E2F6/E2F4/DDX3X/RCC1/CDKN2A/CDKN1A/CDK6/CDK4/CDK2/CCND2/ATM	39
GO:1901988	negative regulation of cell cycle phase transition	39/1358	255/18800	6.75961e-06	0.000607203	0.000480288	SDE2/TPRA1/ATRIP/JADE1/ZNF655/CTDSP1/CCAR2/AVEN/RFWD3/USP47/TIPIN/SPDL1/NSUN2/DACT1/BABAM1/KANK2/CHEK2/ZWINT/TOPBP1/MAD2L2/CTDSPL/CTDSP2/BABAM2/CLOCK/KLF4/AURKB/CDC14B/CCL2/PTPN11/ORC1/MUC1/EZH2/MAPK14/CDKN1A/CDK2/ZFP36L2/ZFP36L1/BRCA1/ATM	39
GO:2000773	negative regulation of cellular senescence	9/1358	21/18800	6.90971e-06	0.000608692	0.000481466	SIRT1/AKT3/TERF2/TBX2/YBX1/MAP3K3/CDK6/BCL6/ABL1	9
GO:0001822	kidney development	44/1358	303/18800	7.08689e-06	0.000608692	0.000481466	PCSK9/ANKS6/RDH10/FRAS1/LIN28A/DYNC2H1/CC2D2A/WNT4/SIX4/GREM1/BLOC1S6/KANK2/SULF1/ZMPSTE24/BCL2L11/SNX17/ADAMTS1/CRLF1/SGPL1/NRP1/IQGAP1/SOX9/SDC4/PTK7/PODXL/PBX1/NID1/SMAD5/LIF/ITGA3/IL6R/ID3/HELLS/FGF1/EGR1/CTSH/CTNNB1/COL4A4/BMP6/BAX/RHOA/AGTR2/AGTR1/JAG1	44
GO:1901214	regulation of neuron death	45/1358	313/18800	7.2941e-06	0.000608692	0.000481466	PCSK9/UNC5B/AKT1S1/NMNAT1/DDIT4/RETREG1/SIX4/NUPR1/BACE1/SIRT1/RRAS2/RACK1/BCL2L11/IL27RA/CRLF1/NRP1/PICALM/NR4A3/XRCC2/CCL2/ROCK1/REST/PTPRZ1/PPARA/PIK3CA/PAK3/NTF4/NONO/MECP2/MDK/LIG4/HMOX1/EGR1/DHCR24/DCC/CTNNB1/CEBPB/CBL/BDNF/BCL2L1/BAX/ATM/RHOA/ABL1/AARS1	45
GO:0045766	positive regulation of angiogenesis	31/1358	183/18800	7.30557e-06	0.000608692	0.000481466	MTDH/ANGPTL4/AGO2/GREM1/SIRT1/RAPGEF3/AKT3/KLF4/SPHK1/NRP1/XBP1/TLR3/TBXA2R/STAT3/SP1/RRAS/PRKCB/SERPINE1/MDK/JUP/ITGB1/CXCL8/HMOX1/GATA6/FGF1/F3/CYP1B1/CTSH/CAMP/BRCA1/ABL1	31
GO:1904018	positive regulation of vasculature development	31/1358	183/18800	7.30557e-06	0.000608692	0.000481466	MTDH/ANGPTL4/AGO2/GREM1/SIRT1/RAPGEF3/AKT3/KLF4/SPHK1/NRP1/XBP1/TLR3/TBXA2R/STAT3/SP1/RRAS/PRKCB/SERPINE1/MDK/JUP/ITGB1/CXCL8/HMOX1/GATA6/FGF1/F3/CYP1B1/CTSH/CAMP/BRCA1/ABL1	31
GO:0007163	establishment or maintenance of cell polarity	35/1358	219/18800	7.41631e-06	0.000609091	0.000481781	LAMA1/AMOTL1/UBXN2B/MISP/TTC8/SYNJ2BP/LIN7C/SPDL1/NDE1/CRB1/MTCL1/KANK1/RUFY3/KIF2C/SDCCAG8/RACK1/SPRY2/ACTR3/RIPOR2/ROCK2/LHX2/LIN7A/ROCK1/RAC1/PTK7/MYH9/MSN/LMNA/ITGB1/GSN/FLOT2/RHOG/RHOC/RHOA/ACTB	35
GO:0018105	peptidyl-serine phosphorylation	45/1358	315/18800	8.62172e-06	0.000698116	0.000552199	CNKSR3/PAQR3/UHMK1/CAPRIN2/SMYD3/DDIT4/STK38L/STK38/CHEK2/NEK6/MAD2L2/RAPGEF3/RACK1/SPRY2/HIPK3/SH2D3A/AKT3/RASSF2/IKBKE/ROCK2/MAPKAPK2/AURKB/RPS6KA4/MAPKAPK3/TOP1/AURKA/SGK1/ROCK1/PTGS2/PRKCB/PIK3CA/NTF4/LIF/IL11/IL6/GAS6/MAPK14/CDK2/CAV1/BDNF/BAX/BAK1/ATM/ARAF/AKT2	45
GO:0090130	tissue migration	50/1358	366/18800	9.89616e-06	0.000790181	0.000625021	GLIPR2/ATOH8/EPB41L5/SYNJ2BP/GREM1/KANK2/SIRT1/KANK1/FSTL1/AKT3/FGFBP1/ROCK2/KLF4/NRP1/PLPP3/TBXA2R/STAT5A/SP1/SOX9/S100A2/RRAS/ROCK1/RAC1/PXN/PTPN11/PTGS2/MAP2K3/PIK3CA/PIK3C2A/MYH9/MAP3K3/MECP2/JUP/ITGB3/ITGB1/ITGA3/ID1/NR4A1/HMOX1/FGFR1/FGF1/EPHA2/EFNA1/EDN1/CYP1B1/CTSH/CALR/RHOA/AGTR2/ABL1	50
GO:1901655	cellular response to ketone	20/1358	94/18800	1.00691e-05	0.000792976	0.000627232	SMYD3/DDIT4/SIRT1/LARP1/KLF2/ROCK2/ADAM15/TFAP4/SGK1/MSN/NR3C1/GAS6/EIF4E/CYP1B1/CDK4/KLF9/AR/AHR/ADCY6/ADCY3	20
GO:0001649	osteoblast differentiation	37/1358	241/18800	1.05583e-05	0.000813076	0.00064313	TWIST2/CTHRC1/TWSG1/BCAP29/WNT4/GREM1/ZHX3/RRAS2/RASSF2/PDLIM7/LIMD1/TP63/SOX9/SNAI1/SNAI2/RPS15/REST/MAPK11/SMAD5/IL6R/IL6/CCN1/ID4/ID3/GDF10/FHL2/EPHA2/CTNNB1/MAPK14/COL1A1/CEBPB/CEBPA/CDK6/RUNX2/BMPR1A/BMP6/JAG1	37
GO:0002062	chondrocyte differentiation	22/1358	110/18800	1.06072e-05	0.000813076	0.00064313	WNT5B/CREB3L2/GREM1/TSKU/SULF1/CHSY1/TRIP11/TRPS1/SOX9/SNAI2/RARG/PTPN11/NFIB/MDK/CTNNB1/CCN2/MAPK14/SERPINH1/RUNX2/BMPR1A/BMP6/ANXA6	22
GO:0043542	endothelial cell migration	41/1358	279/18800	1.07534e-05	0.000813437	0.000643416	ATOH8/SYNJ2BP/GREM1/SIRT1/FSTL1/AKT3/FGFBP1/ROCK2/KLF4/NRP1/PLPP3/TBXA2R/STAT5A/SP1/S100A2/RRAS/RAC1/PXN/PTGS2/MAP2K3/PIK3CA/PIK3C2A/MYH9/MAP3K3/MECP2/JUP/ITGB3/ITGB1/ID1/NR4A1/HMOX1/FGFR1/FGF1/EPHA2/EFNA1/EDN1/CYP1B1/CALR/RHOA/AGTR2/ABL1	41
GO:1901652	response to peptide	62/1358	491/18800	1.1712e-05	0.000874446	0.000691673	PCSK9/OSBPL8/ZBED3/TRIB3/APPL2/ANO1/BACE1/SIRT1/KANK1/KAT7/RAB31/KLF2/BCL2L11/ROCK2/RPL23/STC2/NR4A3/XBP1/VIM/TYK2/STAT5A/STAT3/SP1/SHC1/SRSF5/ROCK1/RELA/PXN/PTPN11/PTGS2/PRKCB/PPARA/PIK3CA/PIK3C2A/PDE3B/RAB8A/LTA4H/IGFBP1/ID1/NR4A1/HADH/HADHA/GRB2/GNRHR/GNAI2/EREG/EGR2/EGR1/EDN1/CYP1B1/CCN2/MAPK14/COL1A1/CDO1/CDK4/CAV1/ZFP36L1/AKT2/AGTR2/AGTR1/JAG1/ADCY6	62
GO:0007015	actin filament organization	58/1358	450/18800	1.2088e-05	0.000890944	0.000704723	FAM171A1/MTPN/TTC8/FHDC1/ZBED3/AIF1L/ARPC5L/MYO19/ARHGAP28/MICAL1/ENAH/ABITRAM/WNT4/SNX9/F11R/PYCARD/DBNL/ARFIP1/NAA80/TMEFF2/CD2AP/KANK1/MPRIP/SWAP70/LIMCH1/RUFY3/GAS2L1/CDC42EP3/MAD2L2/RAPGEF3/WASF2/ACTR3/ARPC1B/FCHSD2/MICAL2/ROCK2/NRP1/WIPF1/TPM1/SPTA1/SDC4/ROCK1/RGS4/RAC1/PXN/PLEC/PIK3CA/PAK3/ID1/GSN/GRB2/FLII/CCN2/RHOG/RHOC/RHOA/ADD3/ABL1	58
GO:0051092	positive regulation of NF-kappaB transcription factor activity	27/1358	154/18800	1.4664e-05	0.00106713	0.000844081	ANKRD42/MTPN/MTDH/CARD14/DHX33/RIPK4/PYCARD/GREM1/IRAK3/RBCK1/TRIM38/FLOT1/CLOCK/RPS6KA4/SPHK1/IL18R1/TRIM25/TLR3/STAT3/RELA/EIF2AK2/PRKCB/ROR1/TRIM37/FLOT2/CAV1/AR	27
GO:0042326	negative regulation of phosphorylation	51/1358	382/18800	1.53799e-05	0.00110524	0.000874227	CNKSR3/PAQR3/NIBAN1/AKT1S1/ZBED3/KIRREL2/MICAL1/SMYD3/SAMSN1/CTDSP1/TRIB3/IMPACT/RASIP1/PARP14/DDIT4/PYCARD/GREM1/NUPR1/SIRT1/STK38/IRAK3/RACK1/SPRY2/CTDSPL/HIPK3/CTDSP2/SH2B3/MVP/RASSF2/PLPP3/TFAP4/STAT3/ROCK1/PTPRJ/PTPRB/PPARA/PLEC/MLLT1/IGFBP3/FOXA2/CEBPA/CDKN2A/CDKN1A/CBL/CAV1/LDLRAD4/BDKRB1/BAX/BAK1/ADARB1/ABL1	51
GO:0045669	positive regulation of osteoblast differentiation	17/1358	74/18800	1.58879e-05	0.00112206	0.000887531	CTHRC1/WNT4/ZHX3/PDLIM7/TP63/SMAD5/IL6R/IL6/CCN1/GDF10/CTNNB1/CEBPB/CEBPA/RUNX2/BMPR1A/BMP6/JAG1	17
GO:0060070	canonical Wnt signaling pathway	44/1358	313/18800	1.62726e-05	0.00112206	0.000887531	CTHRC1/ZBED3/FRMD8/WNT5B/JADE1/CAPRIN2/PORCN/CCAR2/PLEKHA4/USP47/WNT4/DACT1/DISC1/GREM1/KANK1/MAD2L2/G3BP1/KLF4/LIMD1/PLPP3/LGR5/RECK/SOX9/SNAI2/RYK/RARG/PTK7/MLLT3/MDK/JUP/RBPJ/IGFBP4/IGFBP1/EMD/EGR1/EDN1/DVL2/DDX3X/CTNND1/CTNNB1/MAPK14/COL1A1/CDH2/CAV1	44
GO:0032970	regulation of actin filament-based process	52/1358	393/18800	1.63672e-05	0.00112206	0.000887531	MTPN/TTC8/FRMD6/ARPC5L/ARHGAP28/ABITRAM/WNT4/SNX9/F11R/PYCARD/DBNL/ARFIP1/NAA80/TMEFF2/CD2AP/KANK1/SWAP70/LIMCH1/CDC42EP3/RAPGEF3/WASF2/ARPC1B/FCHSD2/ROCK2/NRP1/IQGAP1/TPM1/SPTA1/SDC4/ROCK1/RGS4/RAC1/PXN/PIK3CA/PAK3/MYH9/MDK/JUP/ID1/GSN/GRB2/GPM6B/FLII/EDN1/DSG2/CCN2/CAV1/RHOG/RHOC/RHOA/ADD3/ABL1	52
GO:0007599	hemostasis	35/1358	227/18800	1.64833e-05	0.00112206	0.000887531	ANXA8/ANO6/VKORC1/F11R/AK3/BLOC1S6/GNA13/SH2B3/PAPSS2/PABPC4/TLN1/TBXA2R/RAB27A/PLA2G4A/PIK3CA/SERPINB2/SERPINE1/MYH9/ITGB3/IL6/FOXA2/GNA12/GAS6/FLI1/F13B/F3/EDN1/DGKA/CSRP1/MAPK14/CD59/CAV1/C4BPB/ANXA5/ACTB	35
GO:0044344	cellular response to fibroblast growth factor stimulus	22/1358	113/18800	1.65898e-05	0.00112206	0.000887531	KIF16B/WNT4/SULF1/SPRY2/FGFBP1/IQGAP1/TBX2/CCL2/PTPN11/CXCL8/NR4A1/GPC1/GALNT3/FGFR1/FGF5/FGF1/CTNNB1/CCN2/COL1A1/RUNX2/ZFP36L2/ZFP36L1	22
GO:0051091	positive regulation of DNA-binding transcription factor activity	39/1358	265/18800	1.68876e-05	0.00112892	0.000892954	ANKRD42/MTPN/MTDH/CARD14/CRTC3/DHX33/BEX1/RIPK4/PYCARD/STK36/GREM1/PPRC1/IRAK3/RBCK1/TRIM38/FLOT1/IKBKE/CLOCK/RPS6KA4/SPHK1/IL18R1/PLPP3/TRIM25/TLR3/TCF3/STAT3/RELA/EIF2AK2/PRKCB/ROR1/TRIM37/JUP/IL6/FLOT2/EDN1/DVL2/CTNNB1/CAV1/AR	39
GO:0043434	response to peptide hormone	53/1358	404/18800	1.73363e-05	0.00114559	0.000906142	PCSK9/OSBPL8/ZBED3/TRIB3/APPL2/SIRT1/KANK1/RAB31/ROCK2/STC2/NR4A3/XBP1/TYK2/STAT5A/STAT3/SP1/SHC1/SRSF5/ROCK1/RELA/PXN/PTPN11/PTGS2/PRKCB/PPARA/PIK3CA/PIK3C2A/PDE3B/RAB8A/LTA4H/IGFBP1/NR4A1/HADH/HADHA/GRB2/GNRHR/GNAI2/EREG/EGR2/EGR1/EDN1/CYP1B1/CCN2/MAPK14/COL1A1/CDO1/CDK4/CAV1/ZFP36L1/AKT2/AGTR2/AGTR1/ADCY6	53
GO:0022604	regulation of cell morphogenesis	43/1358	305/18800	1.88225e-05	0.00122967	0.000972648	FAM171A1/FMNL2/ANKRD27/CAPRIN2/RCC2/FBLIM1/BRWD1/SS18L2/F11R/ITSN2/DBNL/PLXNB2/CUX2/DNMBP/KANK1/BVES/GNA13/CDC42EP3/ZMPSTE24/LIMD1/NRP1/TPM1/SPTA1/CCL2/RAC1/PLXNA2/PAK3/MYO10/MYH9/MSN/MOV10/MKLN1/MDK/CAPRIN1/GNA12/GBP1/DVL2/DNM2/CALR/RHOG/RHOC/RHOA/ABL1	43
GO:0032231	regulation of actin filament bundle assembly	21/1358	106/18800	1.94414e-05	0.00124914	0.000988047	TTC8/ARHGAP28/WNT4/F11R/TMEFF2/SWAP70/LIMCH1/RAPGEF3/WASF2/ROCK2/NRP1/TPM1/SDC4/ROCK1/RAC1/PXN/ID1/CCN2/RHOC/RHOA/ABL1	21
GO:0042770	signal transduction in response to DNA damage	29/1358	174/18800	1.95551e-05	0.00124914	0.000988047	SDE2/ATRIP/CCAR2/RFWD3/TIPIN/BABAM1/SIRT1/CHEK2/TOPBP1/MAD2L2/ZMPSTE24/BABAM2/CLOCK/USP10/CDC14B/TFAP4/SNAI1/SNAI2/PTPN11/MUC1/GRB2/MAPK14/CDKN1A/CDK2/PTTG1IP/BRCA1/ATRX/ATM/ABL1	29
GO:0032233	positive regulation of actin filament bundle assembly	15/1358	61/18800	2.09384e-05	0.0013228	0.00104631	WNT4/SWAP70/LIMCH1/RAPGEF3/ROCK2/NRP1/TPM1/SDC4/RAC1/PXN/ID1/CCN2/RHOC/RHOA/ABL1	15
GO:0001952	regulation of cell-matrix adhesion	23/1358	123/18800	2.13425e-05	0.00133367	0.00105491	EPB41L5/RCC2/WNT4/DISC1/GREM1/LIMCH1/ROCK2/NRP1/ADAM15/SDC4/RRAS/ROCK1/RAC1/PTPRJ/SERPINE1/JUP/GPM6B/CDKN2A/CDK6/BCL6/RHOA/JAG1/ABL1	23
GO:0030038	contractile actin filament bundle assembly	21/1358	107/18800	2.25657e-05	0.00137253	0.00108565	FAM171A1/TTC8/FHDC1/ARHGAP28/WNT4/F11R/TMEFF2/LIMCH1/RAPGEF3/WASF2/ROCK2/NRP1/TPM1/SDC4/ROCK1/RAC1/PXN/CCN2/RHOC/RHOA/ABL1	21
GO:0043149	stress fiber assembly	21/1358	107/18800	2.25657e-05	0.00137253	0.00108565	FAM171A1/TTC8/FHDC1/ARHGAP28/WNT4/F11R/TMEFF2/LIMCH1/RAPGEF3/WASF2/ROCK2/NRP1/TPM1/SDC4/ROCK1/RAC1/PXN/CCN2/RHOC/RHOA/ABL1	21
GO:0007596	blood coagulation	34/1358	221/18800	2.26805e-05	0.00137253	0.00108565	ANXA8/ANO6/VKORC1/F11R/AK3/BLOC1S6/GNA13/SH2B3/PAPSS2/PABPC4/TLN1/TBXA2R/RAB27A/PLA2G4A/PIK3CA/SERPINB2/SERPINE1/MYH9/ITGB3/IL6/FOXA2/GNA12/GAS6/F13B/F3/EDN1/DGKA/CSRP1/MAPK14/CD59/CAV1/C4BPB/ANXA5/ACTB	34
GO:0002064	epithelial cell development	32/1358	203/18800	2.38366e-05	0.00142746	0.0011291	RILPL2/FRMD6/TMEM79/WNT5B/EPB41L5/F11R/ARHGEF26/PALLD/RAPGEF3/CLOCK/ROCK2/TJP2/PLOD3/IQGAP1/TP63/VIM/SOX9/ROCK1/RARG/PODXL/PLEC/MSN/AFDN/B4GALT1/EPHA2/E2F4/CDK6/CDH2/BMP6/ATRX/AR/JAG1	32
GO:0051402	neuron apoptotic process	36/1358	241/18800	2.53874e-05	0.00148753	0.00117661	PCSK9/UNC5B/AKT1S1/RETREG1/SIX4/TNFRSF21/NUPR1/BACE1/BCL2L11/IL27RA/CRLF1/NRP1/TP63/XRCC2/CCL2/ROCK1/PTPRZ1/PIK3CA/PAK3/NTF4/NONO/MECP2/MDK/LIG4/HMOX1/CTNNB1/CEBPB/BDNF/BCL2L1/BAX/ATM/RHOA/AKT2/ADARB1/ABL1/AARS1	36
GO:0051052	regulation of DNA metabolic process	59/1358	472/18800	2.55754e-05	0.00148753	0.00117661	INO80C/SLC15A4/ACTR8/FBH1/PARP9/CTC1/JADE1/ACTR5/NIBAN2/WRAP53/TIPIN/TMEM161A/INO80D/GNL3L/SHLD2/CHRAC1/POLE3/MBD3/BABAM1/GREM1/SIRT1/CCT5/KAT7/RAD51AP1/MAD2L2/ZMPSTE24/BABAM2/IL27RA/TRIP12/KLF4/AURKB/CCT3/TERF2/RFC3/RAD51/PIK3CA/PCNA/PARN/PAK3/MGMT/MAP3K4/MECP2/KCNK2/IL6/ID3/HNRNPA2B1/EYA4/EREG/DKC1/CYP1B1/CTNNB1/CDKN1A/CDK2/BRCA1/BCL6/BAX/ATRX/ATM/ACTB	59
GO:0048008	platelet-derived growth factor receptor signaling pathway	14/1358	55/18800	2.57883e-05	0.00148753	0.00117661	PLEKHA1/PDGFC/SGPL1/NRP1/IQGAP1/NR4A3/PTPRJ/PTPN12/PTPN11/PIK3C2A/F3/CSPG4/CBL/ABL1	14
GO:0051492	regulation of stress fiber assembly	19/1358	92/18800	2.59787e-05	0.00148753	0.00117661	TTC8/ARHGAP28/WNT4/F11R/TMEFF2/LIMCH1/RAPGEF3/WASF2/ROCK2/NRP1/TPM1/SDC4/ROCK1/RAC1/PXN/CCN2/RHOC/RHOA/ABL1	19
GO:0007173	epidermal growth factor receptor signaling pathway	21/1358	108/18800	2.61333e-05	0.00148753	0.00117661	EPGN/MVB12A/RHBDF1/KIF16B/SHC3/MVP/RASSF2/IQGAP1/SOX9/SOS1/SHC1/PTPRJ/PTPN12/PTPN11/PIK3CA/PIK3C2A/GRB2/EREG/CBL/BTC/ABL1	21
GO:0006260	DNA replication	40/1358	280/18800	2.67348e-05	0.00150685	0.00119189	SDE2/INO80C/ACTR8/FBH1/CTC1/JADE1/ACTR5/NOC3L/RFWD3/TIPIN/INO80D/CHRAC1/POLE3/KAT7/TOPBP1/TRAIP/ZMPSTE24/PCLAF/TOP1/TERF2/RFC3/RBMS1/RAD51/POLE/POLA1/PCNA/ORC1/NFIX/NFIC/NFIB/NFIA/NASP/MCM7/LIG4/ID3/HMGA1/EREG/CDK2/BCL6/ATRX	40
GO:0044089	positive regulation of cellular component biogenesis	61/1358	494/18800	2.71259e-05	0.00151405	0.00119759	AMIGO2/SLITRK4/SNX18/EPB41L5/LRRN1/DHX33/RASIP1/GNL3L/WNT4/STX18/SNX9/SNX7/PYCARD/DNM3/CUX2/SWAP70/LIMCH1/RAB3GAP1/DZIP1/SEPTIN9/CDC42EP3/RAPGEF3/RACK1/FLOT1/WASF2/G3BP1/ACTR3/BCL2L11/G3BP2/FCHSD2/RIPOR2/VPS4B/ROCK2/NRP1/TPM1/SOX9/SDC4/ROCK1/RAC1/PXN/PTPRJ/PIK3CA/MSN/MECP2/ID1/NRG1/GRB2/EPHA2/DNMT1/DNM2/DDX3X/CCN2/CDK2/CAV1/BDNF/BAX/BAK1/ATM/RHOC/RHOA/ABL1	61
GO:0016049	cell growth	60/1358	484/18800	2.80434e-05	0.00155021	0.00122619	MTPN/LLPH/DCUN1D5/JADE1/CAPRIN2/CCAR2/EPB41L5/CDKN2AIP/IMPACT/ATAD3A/USP47/ITSN2/SERTAD3/DBNL/DISC1/GREM1/KIF26A/SIRT1/RUFY3/KAT7/MAD2L2/RACK1/SERTAD2/LHX2/SPHK1/NRP1/IQGAP1/ADAM15/TEAD1/AURKA/SOX9/SMARCA2/SGK1/RYK/RGS4/RARG/PTPRJ/PPARA/NPR1/L1CAM/ITGB1/IGFBP7/IGFBP4/IGFBP1/FXN/ERBB2/EDN1/DNM2/DDX3X/DCC/CTNNB1/CDKN2A/CDKN1A/BDNF/BDKRB1/BCL6/RHOA/AGTR2/AGTR1/ABL1	60
GO:0050673	epithelial cell proliferation	56/1358	443/18800	2.96842e-05	0.00160961	0.00127317	NEAT1/EPGN/C6orf89/ATOH8/SYNJ2BP/SIX4/UHRF1/NUPR1/SIRT1/SULF1/AKT3/FGFBP1/NRP1/TP63/LGR5/NR4A3/XBP1/VDR/TGM1/TBX2/STAT5A/STAT3/SP1/SOX9/SNAI2/CCL2/NRAS/NFIB/MDK/LAMC1/ITGB3/IL6/IGFBP4/ID2/ID1/NR4A1/HMOX1/B4GALT1/FGFR1/FGF1/F3/EREG/ERBB2/EPHA2/CTNNB1/COL8A2/CEBPB/CDK6/CAV1/KLF9/ZFP36L1/BMPR1A/BMP6/BAX/AR/AGTR1	56
GO:1905332	positive regulation of morphogenesis of an epithelium	11/1358	36/18800	2.98469e-05	0.00160961	0.00127317	WNT5B/WNT4/SIX4/GREM1/SOX9/MDK/LIF/CTNNB1/AR/AGTR2/ABL1	11
GO:0001889	liver development	24/1358	134/18800	2.99579e-05	0.00160961	0.00127317	CCDC39/PCSK9/WNT4/CITED2/ZMPSTE24/XBP1/AURKA/SP3/SOX9/SRSF5/RPS15/RELA/PIK3CA/PCNA/MDK/MAN2A1/IL6/HMOX1/GATA6/FPGS/FGF1/EZH2/CEBPB/CEBPA	24
GO:0001933	negative regulation of protein phosphorylation	46/1358	341/18800	3.04909e-05	0.00161669	0.00127878	CNKSR3/PAQR3/NIBAN1/AKT1S1/ZBED3/KIRREL2/MICAL1/SMYD3/SAMSN1/CTDSP1/TRIB3/IMPACT/RASIP1/PARP14/DDIT4/PYCARD/GREM1/SIRT1/STK38/IRAK3/RACK1/SPRY2/CTDSPL/HIPK3/CTDSP2/SH2B3/MVP/RASSF2/PLPP3/TFAP4/PTPRJ/PTPRB/PLEC/MLLT1/IGFBP3/CEBPA/CDKN2A/CDKN1A/CBL/CAV1/LDLRAD4/BDKRB1/BAX/BAK1/ADARB1/ABL1	46
GO:0110020	regulation of actomyosin structure organization	20/1358	101/18800	3.06522e-05	0.00161669	0.00127878	TTC8/ARHGAP28/WNT4/F11R/TMEFF2/LIMCH1/RAPGEF3/WASF2/ROCK2/NRP1/TPM1/SDC4/ROCK1/RAC1/PXN/EDN1/CCN2/RHOC/RHOA/ABL1	20
GO:0035264	multicellular organism growth	25/1358	143/18800	3.1524e-05	0.00163412	0.00129256	TTC8/CTC1/PLEKHA1/FLVCR1/PPP1R13L/KLF2/ZMPSTE24/SGPL1/STC2/XRCC2/STAT5A/STAT3/SOS1/RARG/PTPN11/PLEC/PIK3CA/KAT2A/FXN/CDK4/ZFP36L1/ATRX/ATM/AR/ADARB1	25
GO:0050878	regulation of body fluid levels	50/1358	382/18800	3.15511e-05	0.00163412	0.00129256	ANXA8/ANO6/TMEM79/VKORC1/ELOVL1/F11R/AK3/BLOC1S6/GNA13/SH2B3/PAPSS2/PABPC4/VAMP8/TP63/XBP1/VDR/UMPS/TLN1/TBXA2R/STAT5A/RAB27A/PLEC/PLA2G4A/PIK3CA/SERPINB2/SERPINE1/NPR1/MYH9/ITGB3/IL6/FOXA2/GNAI2/GNA12/GAS6/FLI1/FLG/F13B/F3/SLC29A1/EDN1/DGKA/CSRP1/MAPK14/CDO1/CD59/CAV1/C4BPB/ANXA5/ADCY6/ACTB	50
GO:0010332	response to gamma radiation	14/1358	56/18800	3.21194e-05	0.00164725	0.00130295	TMEM109/CHEK2/ZMPSTE24/XRCC2/RAD51/LIG4/XRCC6/EGR1/CDKN1A/CBL/BCL2L1/BAX/BAK1/ATM	14
GO:0032956	regulation of actin cytoskeleton organization	47/1358	352/18800	3.26321e-05	0.00164725	0.00130295	MTPN/TTC8/ARPC5L/ARHGAP28/ABITRAM/WNT4/SNX9/F11R/PYCARD/DBNL/ARFIP1/NAA80/TMEFF2/CD2AP/KANK1/SWAP70/LIMCH1/CDC42EP3/RAPGEF3/WASF2/ARPC1B/FCHSD2/ROCK2/NRP1/IQGAP1/TPM1/SPTA1/SDC4/ROCK1/RGS4/RAC1/PXN/PIK3CA/PAK3/MDK/ID1/GSN/GRB2/GPM6B/FLII/EDN1/CCN2/RHOG/RHOC/RHOA/ADD3/ABL1	47
GO:0051054	positive regulation of DNA metabolic process	38/1358	263/18800	3.26642e-05	0.00164725	0.00130295	PARP9/CTC1/WRAP53/TMEM161A/SHLD2/BABAM1/GREM1/SIRT1/CCT5/KAT7/RAD51AP1/MAD2L2/BABAM2/KLF4/AURKB/CCT3/TERF2/RFC3/RAD51/PCNA/PARN/PAK3/MGMT/MAP3K4/MECP2/IL6/HNRNPA2B1/EYA4/EREG/DKC1/CYP1B1/CTNNB1/CDK2/BRCA1/BAX/ATRX/ATM/ACTB	38
GO:0043523	regulation of neuron apoptotic process	32/1358	207/18800	3.54146e-05	0.00177042	0.00140038	PCSK9/UNC5B/AKT1S1/RETREG1/SIX4/NUPR1/BACE1/BCL2L11/IL27RA/CRLF1/NRP1/XRCC2/CCL2/ROCK1/PTPRZ1/PIK3CA/PAK3/NTF4/NONO/MECP2/MDK/LIG4/HMOX1/CTNNB1/CEBPB/BDNF/BCL2L1/BAX/ATM/RHOA/ABL1/AARS1	32
GO:0050817	coagulation	34/1358	226/18800	3.63314e-05	0.0018006	0.00142424	ANXA8/ANO6/VKORC1/F11R/AK3/BLOC1S6/GNA13/SH2B3/PAPSS2/PABPC4/TLN1/TBXA2R/RAB27A/PLA2G4A/PIK3CA/SERPINB2/SERPINE1/MYH9/ITGB3/IL6/FOXA2/GNA12/GAS6/F13B/F3/EDN1/DGKA/CSRP1/MAPK14/CD59/CAV1/C4BPB/ANXA5/ACTB	34
GO:0010810	regulation of cell-substrate adhesion	33/1358	217/18800	3.77408e-05	0.00185446	0.00146685	EPB41L5/RCC2/WNT4/DISC1/GREM1/KANK1/LIMCH1/ROCK2/NRP1/ADAM15/SDC4/RRAS/ROCK1/RAC1/PTPRJ/VIT/SERPINE1/NID1/MDK/JUP/ITGA3/CCN1/GPM6B/GBP1/DNM2/COL1A1/CDKN2A/CDK6/CALR/BCL6/RHOA/JAG1/ABL1	33
GO:0071774	response to fibroblast growth factor	22/1358	119/18800	3.83807e-05	0.00186992	0.00147908	KIF16B/WNT4/SULF1/SPRY2/FGFBP1/IQGAP1/TBX2/CCL2/PTPN11/CXCL8/NR4A1/GPC1/GALNT3/FGFR1/FGF5/FGF1/CTNNB1/CCN2/COL1A1/RUNX2/ZFP36L2/ZFP36L1	22
GO:1901654	response to ketone	30/1358	190/18800	4.09762e-05	0.00197356	0.00156106	SMYD3/DDIT4/SIRT1/LARP1/KLF2/ROCK2/ADAM15/TFAP4/TBXA2R/SGK1/PIK3CA/PCNA/NASP/MSN/IGFBP7/NR3C1/GAS6/EIF4E/EDN1/CYP1B1/CDK4/CBL/CAV1/CALR/KLF9/BCL2L1/AR/AHR/ADCY6/ADCY3	30
GO:0031058	positive regulation of histone modification	20/1358	103/18800	4.11946e-05	0.00197356	0.00156106	C6orf89/TADA2B/KANSL2/PHF19/SIRT1/KAT7/SART3/RPS6KA4/SNAI2/MUC1/MECP2/LMNA/LIF/KAT2A/DNMT3B/DNMT1/CTNNB1/BRCA1/BCL6/ATM	20
GO:0048568	embryonic organ development	56/1358	449/18800	4.33434e-05	0.00205059	0.00162198	TUBB2B/CCDC39/RDH10/CTHRC1/CC2D2A/DSCAML1/PDGFC/MBD3/SIX4/SLC39A3/FLVCR1/UTP25/LRIG1/PPP1R13L/CITED2/SPRY2/TSHZ1/SH2B3/MICAL2/MFAP5/TFEB/TEAD1/TBX2/SP3/SOX9/SNAI1/RARG/PTK7/POLE/PRRX1/PBX1/LIF/CXCL8/RBPJ/CCN1/ID3/ID2/HOXC9/HOXC4/HOXB3/HOXA3/GRB2/FOXF2/ERCC3/EPHA2/EFNA1/EDN1/ECE1/DVL2/CTNNB1/COL13A1/CEBPB/CEBPA/RUNX2/ZFP36L1/BMPR1A	56
GO:0061008	hepaticobiliary system development	24/1358	137/18800	4.35157e-05	0.00205059	0.00162198	CCDC39/PCSK9/WNT4/CITED2/ZMPSTE24/XBP1/AURKA/SP3/SOX9/SRSF5/RPS15/RELA/PIK3CA/PCNA/MDK/MAN2A1/IL6/HMOX1/GATA6/FPGS/FGF1/EZH2/CEBPB/CEBPA	24
GO:1905330	regulation of morphogenesis of an epithelium	15/1358	65/18800	4.68237e-05	0.00218716	0.00173001	WNT5B/WNT4/SIX4/GREM1/SULF1/TBX2/SOX9/SNAI2/MDK/LIF/FGF1/CTNNB1/AR/AGTR2/ABL1	15
GO:1990778	protein localization to cell periphery	45/1358	337/18800	4.75353e-05	0.00218716	0.00173001	RILPL2/LRRC15/MISP/TTC8/FCHO2/RAB34/TMBIM1/KIF13A/TTC7A/LIN7C/GOLGA7/F11R/EHD2/BLOC1S6/LDLRAP1/GGA2/RAB31/RACK1/FLOT1/ROCK2/VAMP3/TRIP11/LIN7A/VAMP8/PICALM/TUB/ROCK1/RAP2A/PTPN9/AFDN/RAB8A/JUP/ITGB1/ITGA3/GBP1/GAS6/FLOT2/EPHA2/CDH2/CAV1/BCL2L1/RHOG/AR/AKT2/ACTB	45
GO:0045936	negative regulation of phosphate metabolic process	55/1358	440/18800	4.75552e-05	0.00218716	0.00173001	CNKSR3/PAQR3/NIBAN1/AKT1S1/ZBED3/KIRREL2/MICAL1/SMYD3/SAMSN1/CTDSP1/TRIB3/IMPACT/RASIP1/PARP14/DDIT4/PYCARD/GREM1/NUPR1/SIRT1/SWAP70/STK38/IRAK3/RACK1/SPRY2/CTDSPL/HIPK3/CTDSP2/SH2B3/MVP/RASSF2/ROCK2/IQGAP1/PLPP3/TFAP4/STAT3/ROCK1/PTPRJ/PTPRB/PPARA/PLEC/MLLT1/IGFBP3/FOXA2/GNAI2/CEBPA/CDKN2A/CDKN1A/CBL/CAV1/LDLRAD4/BDKRB1/BAX/BAK1/ADARB1/ABL1	55
GO:0051496	positive regulation of stress fiber assembly	13/1358	51/18800	4.90619e-05	0.00223855	0.00177066	WNT4/LIMCH1/RAPGEF3/ROCK2/NRP1/TPM1/SDC4/RAC1/PXN/CCN2/RHOC/RHOA/ABL1	13
GO:0010563	negative regulation of phosphorus metabolic process	55/1358	441/18800	5.06126e-05	0.00229112	0.00181224	CNKSR3/PAQR3/NIBAN1/AKT1S1/ZBED3/KIRREL2/MICAL1/SMYD3/SAMSN1/CTDSP1/TRIB3/IMPACT/RASIP1/PARP14/DDIT4/PYCARD/GREM1/NUPR1/SIRT1/SWAP70/STK38/IRAK3/RACK1/SPRY2/CTDSPL/HIPK3/CTDSP2/SH2B3/MVP/RASSF2/ROCK2/IQGAP1/PLPP3/TFAP4/STAT3/ROCK1/PTPRJ/PTPRB/PPARA/PLEC/MLLT1/IGFBP3/FOXA2/GNAI2/CEBPA/CDKN2A/CDKN1A/CBL/CAV1/LDLRAD4/BDKRB1/BAX/BAK1/ADARB1/ABL1	55
GO:0051090	regulation of DNA-binding transcription factor activity	56/1358	452/18800	5.21519e-05	0.00232966	0.00184273	ANKRD42/MTPN/MTDH/CARD14/CRTC3/DHX33/BEX1/RIPK4/PYCARD/STK36/GREM1/NUPR1/SIRT1/PPRC1/IRAK3/RBCK1/TRIM38/MAD2L2/TRAIP/FLOT1/G3BP2/IKBKE/CLOCK/KLF4/RPS6KA4/SPHK1/IL18R1/PLPP3/TRIM25/TLR3/TCF3/STAT3/SGK1/RELA/EIF2AK2/PRKCB/PIM1/ROR1/TRIM37/JUP/IL6/ID3/ID2/ID1/FOXA2/HMOX1/GAS6/FLOT2/EZH2/EDN1/DVL2/CYP1B1/CTNNB1/CDKN2A/CAV1/AR	56
GO:1902229	regulation of intrinsic apoptotic signaling pathway in response to DNA damage	11/1358	38/18800	5.22746e-05	0.00232966	0.00184273	DDIAS/FBH1/CCAR2/USP47/TMEM161A/SIRT1/SNAI1/SNAI2/SKIL/MUC1/BCL2L1	11
GO:0010389	regulation of G2/M transition of mitotic cell cycle	19/1358	97/18800	5.61325e-05	0.00248235	0.0019635	CTC1/AVEN/RCC2/USP47/BABAM1/TOPBP1/BABAM2/VPS4B/AURKB/CDC14B/AURKA/PBX1/ORC1/MECP2/CDKN1A/CDK4/CDK2/BRCA1/ATM	19
GO:0030098	lymphocyte differentiation	49/1358	382/18800	6.32888e-05	0.00277746	0.00219693	CMTM7/NKAP/NFKBIZ/WNT4/NCAPH2/KAT7/RNF41/IL18R1/XBP1/TCF3/STAT3/SP3/SOS2/SOS1/PTPRJ/PSG9/PBX1/PNP/MDK/LIG4/JAG2/ITGB1/IL11/IL7/IL6R/IL6/RBPJ/ID2/HMGB3/KAT2A/GAS6/XRCC6/EZH2/ERBB2/EGR1/CTNNB1/KLF6/CDK6/CD86/CD1D/RUNX2/ZFP36L2/ZFP36L1/BCL6/BAX/BAK1/ATM/RHOA/ABL1	49
GO:0051146	striated muscle cell differentiation	39/1358	281/18800	6.40554e-05	0.0027898	0.00220669	RBM24/MTPN/MYPN/NIBAN2/SMYD3/SIX4/EHD2/GREM1/ATP11A/BVES/ZMPSTE24/FLOT1/MAML1/RIPOR2/XBP1/TPM1/RGS4/PPARA/PLEC/PGM5/YBX1/MYH9/LMNA/ITGB1/RBPJ/NRG1/KAT2A/GATA6/FLII/FHL2/EZH2/EDN1/RCAN1/CSRP1/MAPK14/CDH2/CALR/BMPR1A/BDNF	39
GO:0022407	regulation of cell-cell adhesion	56/1358	456/18800	6.64538e-05	0.0028725	0.0022721	DENND6A/NKAP/NFKBIZ/EPB41L5/TWSG1/WNT4/F11R/CD274/PYCARD/TNFRSF21/SWAP70/MAD2L2/CITED2/FSTL3/FLOT1/SH2B3/RIPOR2/IL27RA/KLF4/PLPP3/NR4A3/XBP1/TYK2/SPTA1/SLC7A1/SDC4/CCL2/RELA/PTPN11/PPARA/PODXL/PIK3CA/PNP/MYO10/AFDN/MDK/IL7/IL6/FOXA2/HLA-E/HLA-A/FLOT2/ERBB2/EFNB1/CD55/MAPK14/MAP3K8/CEBPB/CD86/CD1D/CAV1/BMP6/BCL6/RHOA/JAG1/ABL1	56
GO:0033002	muscle cell proliferation	34/1358	233/18800	6.80388e-05	0.00291907	0.00230894	DIPK2A/LDLRAP1/GNA13/CITED2/CALCRL/ADAMTS1/NR4A3/TPM1/TBX2/PTGS2/MAPK11/PIM1/PIK3CA/NPR1/KCNK2/IL6R/IL6/RBPJ/IGFBP3/ID2/HMOX1/GNAI3/GNAI2/GNA12/GATA6/XRCC6/EREG/EDN1/DNMT1/CTNNB1/MAPK14/CDKN1A/BMPR1A/RHOA	34
GO:0060537	muscle tissue development	51/1358	405/18800	7.31665e-05	0.00311581	0.00246456	RBM24/DIPK2A/MTPN/NIBAN2/POGLUT1/SIX4/GREM1/NUPR1/BVES/PPP1R13L/CITED2/ZMPSTE24/FLOT1/MAML1/RIPOR2/GTF3C5/YBX3/TPM1/TBX2/SOX9/RGS4/MAPK11/PPARA/PLEC/PIM1/PGM5/SMAD5/LMNA/KCNK2/ITGB1/RBPJ/ID2/NR4A1/NRG1/GPC1/KAT2A/GATA6/FHL2/EMD/EGR2/EGR1/EDN1/DSG2/RCAN1/CTNNB1/CSRP1/MAPK14/CAV1/CALR/BMPR1A/RHOA	51
GO:0035107	appendage morphogenesis	24/1358	142/18800	7.86616e-05	0.00330092	0.00261097	RDH10/FRAS1/DYNC2H1/FLVCR1/GREM1/IQCE/BCL2L11/TP63/RECK/TBX2/SOX9/RARG/PRRX1/PLXNA2/PBX1/MBNL1/GNA12/ECE1/CTNNB1/RUNX2/BMPR1A/BAX/BAK1/ATRX	24
GO:0035108	limb morphogenesis	24/1358	142/18800	7.86616e-05	0.00330092	0.00261097	RDH10/FRAS1/DYNC2H1/FLVCR1/GREM1/IQCE/BCL2L11/TP63/RECK/TBX2/SOX9/RARG/PRRX1/PLXNA2/PBX1/MBNL1/GNA12/ECE1/CTNNB1/RUNX2/BMPR1A/BAX/BAK1/ATRX	24
GO:0008360	regulation of cell shape	25/1358	151/18800	7.97349e-05	0.00332171	0.00262742	FAM171A1/FMNL2/FBLIM1/BRWD1/F11R/PLXNB2/DNMBP/BVES/GNA13/CDC42EP3/ZMPSTE24/LIMD1/TPM1/SPTA1/CCL2/RAC1/PLXNA2/MYO10/MYH9/MSN/MKLN1/GNA12/RHOG/RHOC/RHOA	25
GO:0016032	viral process	52/1358	418/18800	8.57393e-05	0.00354615	0.00280495	TPCN2/LRRC15/MVB12A/PARP9/VPS37C/PARP16/EIF3L/F11R/MDFIC/CHMP2B/LARP1/TRIM38/VPS4B/ROCK2/NRP1/VAMP8/EIF3B/OASL/EEA1/MOGS/TRIM25/TOP2A/TFAP4/SP1/CCL2/REST/PTBP1/EIF2AK2/PPARA/NFIA/NEDD4/MAN2A1/LIG4/LDLR/ITGB3/ITGB1/CXCL8/IFI16/GSN/GAS6/STOM/EPHA2/DDX6/DDX3X/CD55/RCC1/CD86/CAV1/BCL2L1/ANPEP/AGTR1/ADARB1	52
GO:0007044	cell-substrate junction assembly	18/1358	92/18800	8.86458e-05	0.00364018	0.00287932	EPB41L5/RCC2/WNT4/GREM1/LIMCH1/ROCK2/NRP1/TLN1/SDC4/ROCK1/RAC1/PTPRJ/PLEC/LAMC1/GPM6B/COL17A1/RHOA/ABL1	18
GO:0007409	axonogenesis	53/1358	430/18800	9.37868e-05	0.00382398	0.0030247	TUBB2B/LAMA1/UNC5B/SLITRK4/UNC5D/TTC8/MYPN/NIBAN2/ROBO3/DSCAML1/ENAH/ATL1/DBNL/DISC1/TSKU/PLXNB2/PALLD/RUFY3/B3GNT2/FLOT1/LHX2/B4GALT5/NRP1/PICALM/SOS1/SKIL/RYK/RAC1/PTPRZ1/PTPN11/PLXNA2/PAK3/NFIB/RAB8A/L1CAM/ITGB1/ERBB2/EPHA2/EGR2/EFNB1/EFNA1/EDN1/ECE1/DNM2/DCC/CNP/CDH11/CDH2/BDNF/RHOG/ADARB1/ACTB/ABL1	53
GO:0045444	fat cell differentiation	34/1358	237/18800	9.58269e-05	0.00387964	0.00306873	TTC8/OSBPL8/LRRC8C/CCDC3/WNT5B/NOC3L/TRIB3/RETREG1/AAMDC/SIRT1/KLF4/PIAS1/NR4A3/XBP1/TGFB1I1/SULT1E1/SNAI2/PTGS2/PIM1/LAMB3/IL11/IL6/ID4/ID2/NR4A1/GDF10/EGR2/MAPK14/CEBPB/CEBPA/ZFP36L2/ZFP36L1/AKT2/JAG1	34
GO:2001242	regulation of intrinsic apoptotic signaling pathway	27/1358	171/18800	9.73201e-05	0.00391254	0.00309476	SGMS1/DDIAS/FBH1/CCAR2/USP47/TMEM161A/PYCARD/NUPR1/SIRT1/RACK1/PPIF/BCL2L11/BAG5/YBX3/XBP1/SNAI1/SNAI2/SKIL/PTGS2/NONO/MUC1/HELLS/DDX3X/CAV1/PTTG1IP/BCL2L1/BAX	27
GO:0051147	regulation of muscle cell differentiation	25/1358	153/18800	9.92242e-05	0.00396139	0.0031334	RBM24/MED28/NIBAN2/GREM1/SIRT1/ATP11A/MAML1/XBP1/RGS4/PTBP1/MAPK11/PPARA/YBX1/NFATC1/MECP2/ID2/NRG1/KAT2A/EZH2/EREG/EDN1/DNMT1/MAPK14/BMPR1A/BDNF	25
GO:0048705	skeletal system morphogenesis	33/1358	228/18800	0.00010146	0.00402271	0.0031819	RDH10/PLEKHA1/DSCAML1/CSGALNACT1/SIX4/SLC39A3/FLVCR1/GREM1/TSKU/CHSY1/CITED2/ZMPSTE24/TRIP11/DHRS3/SGPL1/SOX9/RYK/RARG/PRRX1/HOXC9/HOXC4/HOXB3/HOXA3/FGFR1/CTNNB1/CCN2/MAPK14/COL13A1/COL1A1/SERPINH1/RUNX2/BMP6/ANXA6	33
GO:0044331	cell-cell adhesion mediated by cadherin	9/1358	28/18800	0.00010225	0.00402566	0.00318423	DENND6A/PLEKHA7/MAD2L2/FLOT1/AFDN/FOXA2/CTNND1/CDH2/BMP6	9
GO:1901215	negative regulation of neuron death	31/1358	209/18800	0.000102935	0.00402566	0.00318423	UNC5B/NMNAT1/RETREG1/SIX4/SIRT1/RACK1/IL27RA/CRLF1/NRP1/NR4A3/XRCC2/CCL2/ROCK1/REST/PTPRZ1/PPARA/PIK3CA/NTF4/NONO/MECP2/MDK/LIG4/HMOX1/CTNNB1/CEBPB/CBL/BDNF/BCL2L1/BAX/RHOA/AARS1	31
GO:0071559	response to transforming growth factor beta	36/1358	258/18800	0.000107917	0.00419201	0.00331581	VASN/HTRA3/FNDC4/EPB41L5/TWSG1/APPL2/ASPN/WNT4/ZNF451/SIRT1/CITED2/SPRY2/ROCK2/TGFB1I1/STAT3/SOX9/SKIL/ROCK1/PXN/PSG9/PPARA/SMAD5/ITGA3/ID1/NR3C1/GDF10/FMOD/EDN1/DNM2/COL1A1/CAV1/LDLRAD4/ZFP36L2/ZFP36L1/BMPR1A/ABL1	36
GO:0048608	reproductive structure development	53/1358	433/18800	0.000112302	0.00433305	0.00342737	RDH10/PLEKHA1/WNT4/SIX4/NUPR1/SIRT1/SULF1/CITED2/BCL2L11/ADAMTS1/EIF2S2/SGPL1/ADAM15/TP63/STC2/YBX3/TFEB/VDR/TLR3/SP3/SOX9/SNAI1/RARG/PTPN11/PTGS2/NASP/MMP19/MAP3K4/LIF/RBPJ/CCN1/ID4/HSD17B2/GRB2/GATA6/FOXF2/EREG/DHCR24/CYP1B1/CTNNB1/MAPK14/CEBPB/CEBPA/CBL/ZFP36L1/BMP6/BCL2L1/BAX/BAK1/ATRX/ATM/AR/BIRC2	53
GO:0045787	positive regulation of cell cycle	43/1358	329/18800	0.000113702	0.00435784	0.00344698	EPGN/C6orf89/UBXN2B/LSM10/FAM83D/RCC2/WNT4/ANAPC7/ANAPC5/ANAPC4/NUPR1/CHEK2/RAD51AP1/CITED2/BCL2L11/VPS4B/ADAMTS1/ROCK2/AURKB/SPHK1/CDC14B/TGM1/TBX2/AURKA/PTPN11/PBX1/MECP2/EZH2/EREG/EIF4EBP1/EIF4E/EDN1/DDX3X/CCN2/CKS2/CDK4/CDC27/CCND2/CALR/BTC/ATRX/RHOA/ABL1	43
GO:0001738	morphogenesis of a polarized epithelium	18/1358	94/18800	0.000118471	0.00451052	0.00356775	LAMA1/TTC8/CTHRC1/VANGL1/PLEKHA4/DACT1/TP63/RYK/RAC1/PTK7/ROR1/MSN/MLLT3/FOXF2/DVL2/RHOA/ACTB/ABL1	18
GO:2000134	negative regulation of G1/S transition of mitotic cell cycle	17/1358	86/18800	0.000120761	0.00456719	0.00361257	SDE2/JADE1/ZNF655/CTDSP1/RFWD3/DACT1/KANK2/CHEK2/CTDSPL/CTDSP2/KLF4/CCL2/MUC1/EZH2/CDKN1A/CDK2/ATM	17
GO:1901653	cellular response to peptide	46/1358	361/18800	0.000122607	0.00456719	0.00361257	PCSK9/OSBPL8/TRIB3/APPL2/ANO1/BACE1/SIRT1/KANK1/RAB31/KLF2/BCL2L11/ROCK2/RPL23/NR4A3/XBP1/VIM/TYK2/STAT5A/STAT3/SP1/SHC1/SRSF5/ROCK1/RELA/PXN/PTPN11/PRKCB/PIK3CA/PIK3C2A/PDE3B/RAB8A/IGFBP1/ID1/NR4A1/GRB2/GNRHR/GNAI2/EDN1/CYP1B1/CDK4/CAV1/ZFP36L1/AKT2/AGTR2/AGTR1/ADCY6	46
GO:0050679	positive regulation of epithelial cell proliferation	31/1358	211/18800	0.000123036	0.00456719	0.00361257	NEAT1/EPGN/SIRT1/AKT3/FGFBP1/NRP1/TP63/NR4A3/XBP1/TGM1/STAT5A/STAT3/SP1/SOX9/NRAS/MDK/LAMC1/ITGB3/ID1/NR4A1/HMOX1/B4GALT1/FGFR1/FGF1/F3/ERBB2/CTNNB1/BMPR1A/BMP6/AR/AGTR1	31
GO:0009411	response to UV	24/1358	146/18800	0.000123137	0.00456719	0.00361257	SDE2/TP53INP1/SPRTN/ACTR5/CCAR2/IMPACT/USP47/TIPIN/TMEM161A/SIRT1/PCLAF/AURKB/RO60/RELA/PTGS2/PCNA/NEDD4/MFAP4/MAP3K4/ERCC5/ERCC3/CDKN1A/BAX/BAK1	24
GO:0051893	regulation of focal adhesion assembly	14/1358	63/18800	0.0001285	0.00470541	0.00372191	EPB41L5/RCC2/WNT4/GREM1/LIMCH1/ROCK2/NRP1/SDC4/ROCK1/RAC1/PTPRJ/GPM6B/RHOA/ABL1	14
GO:0090109	regulation of cell-substrate junction assembly	14/1358	63/18800	0.0001285	0.00470541	0.00372191	EPB41L5/RCC2/WNT4/GREM1/LIMCH1/ROCK2/NRP1/SDC4/ROCK1/RAC1/PTPRJ/GPM6B/RHOA/ABL1	14
GO:0010634	positive regulation of epithelial cell migration	27/1358	174/18800	0.000131305	0.00474761	0.00375529	GLIPR2/ATOH8/EPB41L5/SIRT1/AKT3/FGFBP1/ROCK2/NRP1/PLPP3/STAT5A/SP1/SOX9/RRAS/RAC1/PTGS2/MAP2K3/PIK3C2A/MAP3K3/ITGB3/ITGA3/HMOX1/FGFR1/FGF1/EDN1/CTSH/CALR/ABL1	27
GO:0030178	negative regulation of Wnt signaling pathway	27/1358	174/18800	0.000131305	0.00474761	0.00375529	CTHRC1/FRMD8/JADE1/NXN/BARX1/DACT1/TAX1BP3/GREM1/TSKU/MAD2L2/RACK1/G3BP1/LIMD1/SOX9/SNAI2/NFATC1/MLLT3/MDK/IGFBP4/IGFBP1/EMD/EGR1/CTNND1/CTNNB1/MAPK14/CDH2/CAV1	27
GO:2000114	regulation of establishment of cell polarity	8/1358	23/18800	0.000133307	0.00478803	0.00378725	KANK1/RUFY3/RACK1/RIPOR2/ROCK2/ROCK1/GSN/FLOT2	8
GO:0061458	reproductive system development	53/1358	436/18800	0.000134088	0.00478803	0.00378725	RDH10/PLEKHA1/WNT4/SIX4/NUPR1/SIRT1/SULF1/CITED2/BCL2L11/ADAMTS1/EIF2S2/SGPL1/ADAM15/TP63/STC2/YBX3/TFEB/VDR/TLR3/SP3/SOX9/SNAI1/RARG/PTPN11/PTGS2/NASP/MMP19/MAP3K4/LIF/RBPJ/CCN1/ID4/HSD17B2/GRB2/GATA6/FOXF2/EREG/DHCR24/CYP1B1/CTNNB1/MAPK14/CEBPB/CEBPA/CBL/ZFP36L1/BMP6/BCL2L1/BAX/BAK1/ATRX/ATM/AR/BIRC2	53
GO:0022409	positive regulation of cell-cell adhesion	39/1358	291/18800	0.000136758	0.00484144	0.0038295	DENND6A/NKAP/NFKBIZ/F11R/CD274/PYCARD/CITED2/FSTL3/FLOT1/IL27RA/PLPP3/NR4A3/XBP1/TYK2/SPTA1/SLC7A1/CCL2/RELA/PTPN11/PODXL/PIK3CA/PNP/MYO10/AFDN/MDK/IL7/IL6/FOXA2/HLA-E/HLA-A/FLOT2/EFNB1/CD55/MAP3K8/CD86/CD1D/CAV1/BCL6/RHOA	39
GO:0007548	sex differentiation	38/1358	281/18800	0.000137268	0.00484144	0.0038295	RDH10/CBX2/PLEKHA1/WNT4/SIX4/NUPR1/SIRT1/CITED2/BCL2L11/ADAMTS1/EIF2S2/SGPL1/ADAM15/TP63/YBX3/TLR3/SOX9/PTPN11/PBX1/NASP/MMP19/SMAD5/GATA6/FOXF2/EREG/DHCR24/CYP1B1/CTNNB1/CEBPB/CBL/BMPR1A/BMP6/BCL2L1/BAX/BAK1/ATRX/ATM/AR	38
GO:0048145	regulation of fibroblast proliferation	16/1358	79/18800	0.000140692	0.00493193	0.00390108	TP53INP1/CTC1/PDGFC/NUPR1/ZMPSTE24/SPHK1/LIG4/GAS6/EREG/EMD/CTNNB1/CDKN1A/CDK6/CDK4/BAX/ABL1	16
GO:2000772	regulation of cellular senescence	12/1358	49/18800	0.000144373	0.00501435	0.00396628	SIRT1/NEK6/ZMPSTE24/AKT3/TERF2/TBX2/YBX1/MAP3K3/CDK6/BMPR1A/BCL6/ABL1	12
GO:0035265	organ growth	27/1358	175/18800	0.000144787	0.00501435	0.00396628	DIPK2A/FLVCR1/SERP1/TSKU/CITED2/ZMPSTE24/SPRY2/BCL2L11/YBX3/TBX2/SOX9/RGS4/RARG/PTPN11/MAPK11/PPARA/PIM1/KCNK2/IL7/RBPJ/GATA6/FXN/EDN1/MAPK14/BMPR1A/AR/ANXA6	27
GO:0031331	positive regulation of cellular catabolic process	54/1358	449/18800	0.000153429	0.00528182	0.00417784	PCSK9/RNF144B/RBM24/TRIM65/SNX18/TP53INP1/MTDH/TRIB3/PNPLA2/NUB1/SNX9/SNX7/DACT1/RNFT1/ABHD5/PACSIN3/DISC1/AGO2/NUPR1/SIRT1/LARP1/TNRC6B/SAMD4A/RAB3GAP1/DIS3/TRIM38/RACK1/BCL2L11/ROCK2/PIAS1/USP5/TFEB/AURKA/ROCK1/PPARA/PIK3C2A/PARN/YBX1/MSN/MOV10/LDLR/IL6/HMOX1/GRSF1/GNAI3/DAPK1/CEBPA/CAV1/PTTG1IP/ZFP36L2/ZFP36L1/BAX/ATM/AKT2	54
GO:0072659	protein localization to plasma membrane	38/1358	283/18800	0.000159177	0.00544708	0.00430856	RILPL2/LRRC15/TTC8/FCHO2/RAB34/TMBIM1/KIF13A/TTC7A/GOLGA7/F11R/EHD2/LDLRAP1/GGA2/RAB31/RACK1/FLOT1/ROCK2/VAMP3/VAMP8/PICALM/ROCK1/RAP2A/PTPN9/AFDN/RAB8A/JUP/ITGB1/ITGA3/GBP1/GAS6/FLOT2/EPHA2/CDH2/BCL2L1/RHOG/AR/AKT2/ACTB	38
GO:0001736	establishment of planar polarity	15/1358	72/18800	0.000161813	0.00547213	0.00432837	TTC8/CTHRC1/VANGL1/PLEKHA4/DACT1/TP63/RYK/RAC1/PTK7/ROR1/MLLT3/FOXF2/DVL2/RHOA/ABL1	15
GO:0007164	establishment of tissue polarity	15/1358	72/18800	0.000161813	0.00547213	0.00432837	TTC8/CTHRC1/VANGL1/PLEKHA4/DACT1/TP63/RYK/RAC1/PTK7/ROR1/MLLT3/FOXF2/DVL2/RHOA/ABL1	15
GO:0034250	positive regulation of cellular amide metabolic process	26/1358	167/18800	0.000164166	0.00551923	0.00436562	UHMK1/NIBAN1/RCC1L/LIN28A/IMPACT/ZCCHC4/SERP1/AGO2/PLXNB2/LARP1/SAMD4A/ROCK2/YBX3/PICALM/FXR1/VIM/SP1/RELA/YBX1/IL6/CCN1/ERBB2/EFNA1/DDX3X/CYP1B1/RHOA	26
GO:0051017	actin filament bundle assembly	25/1358	158/18800	0.000167742	0.00560667	0.00443479	FAM171A1/TTC8/FHDC1/AIF1L/ARHGAP28/MICAL1/WNT4/F11R/TMEFF2/SWAP70/LIMCH1/RAPGEF3/WASF2/ROCK2/NRP1/TPM1/SDC4/ROCK1/RAC1/PXN/ID1/CCN2/RHOC/RHOA/ABL1	25
GO:0010595	positive regulation of endothelial cell migration	22/1358	131/18800	0.000168933	0.00561384	0.00444046	ATOH8/SIRT1/AKT3/FGFBP1/ROCK2/NRP1/PLPP3/STAT5A/SP1/RRAS/RAC1/PTGS2/MAP2K3/PIK3C2A/MAP3K3/ITGB3/HMOX1/FGFR1/FGF1/EDN1/CALR/ABL1	22
GO:0071375	cellular response to peptide hormone stimulus	39/1358	294/18800	0.000169925	0.00561437	0.00444088	PCSK9/OSBPL8/TRIB3/APPL2/SIRT1/KANK1/RAB31/ROCK2/NR4A3/XBP1/TYK2/STAT5A/STAT3/SP1/SHC1/SRSF5/ROCK1/RELA/PXN/PTPN11/PRKCB/PIK3CA/PIK3C2A/PDE3B/RAB8A/IGFBP1/NR4A1/GRB2/GNRHR/GNAI2/EDN1/CYP1B1/CDK4/CAV1/ZFP36L1/AKT2/AGTR2/AGTR1/ADCY6	39
GO:0030336	negative regulation of cell migration	44/1358	346/18800	0.000178372	0.00583688	0.00461688	OSBPL8/TP53INP1/SYNJ2BP/WNT4/STK26/CERS2/GREM1/TMEFF2/SULF1/KANK1/LIMCH1/GNA13/CITED2/RNF41/RIPOR2/IL27RA/KLF4/ADAM15/RECK/TPM1/TBXA2R/STAT3/CCL2/RRAS/RAP2A/RAC1/PTPRJ/SERPINE1/NBL1/AFDN/MECP2/JUP/IGFBP3/HMOX1/NRG1/GNA12/CYP1B1/CALR/LDLRAD4/BMPR1A/RHOA/AGTR2/JAG1/ADARB1	44
GO:0071364	cellular response to epidermal growth factor stimulus	11/1358	43/18800	0.000178813	0.00583688	0.00461688	IQGAP1/SOX9/SNAI2/PTPN12/PTPN11/MCM7/ID1/ERBB2/COL1A1/ZFP36L2/ZFP36L1	11
GO:2001237	negative regulation of extrinsic apoptotic signaling pathway	18/1358	97/18800	0.000179706	0.00583688	0.00461688	UNC5B/RFFL/ITPRIP/TMBIM1/PSME3/NRP1/PEA15/SNAI2/RELA/SERPINE1/LMNA/IL7/HMOX1/EYA4/DDX3X/BRCA1/BCL2L1/AR	18
GO:0071480	cellular response to gamma radiation	9/1358	30/18800	0.000185679	0.00596351	0.00471704	TMEM109/CHEK2/ZMPSTE24/RAD51/XRCC6/EGR1/CDKN1A/BCL2L1/ATM	9
GO:1902230	negative regulation of intrinsic apoptotic signaling pathway in response to DNA damage	9/1358	30/18800	0.000185679	0.00596351	0.00471704	DDIAS/CCAR2/USP47/TMEM161A/SIRT1/SNAI1/SNAI2/MUC1/BCL2L1	9
GO:0016331	morphogenesis of embryonic epithelium	24/1358	150/18800	0.000188719	0.00597228	0.00472398	RDH10/CTHRC1/EPB41L5/CC2D2A/WNT4/SIX4/GREM1/PLXNB2/SULF1/CITED2/LHX2/TP63/TGFB1I1/SOX9/SDC4/RARG/PTK7/JAG2/GRSF1/KAT2A/DVL2/CTNNB1/AR/ABL1	24
GO:2000573	positive regulation of DNA biosynthetic process	15/1358	73/18800	0.000190248	0.00597228	0.00472398	WRAP53/GREM1/CCT5/KLF4/AURKB/CCT3/RFC3/PCNA/PARN/PAK3/MAP3K4/DKC1/CYP1B1/CTNNB1/ATM	15
GO:0021675	nerve development	16/1358	81/18800	0.000191146	0.00597228	0.00472398	SIX4/LRIG1/SULF1/CITED2/NRP1/SLC1A3/NTF4/NRTN/HOXB3/HOXA3/EGR2/EDN1/ECE1/CTNNB1/BDNF/ADARB1	16
GO:0045445	myoblast differentiation	16/1358	81/18800	0.000191146	0.00597228	0.00472398	RBM24/CDON/MAML1/RIPOR2/SOX9/REST/PLEC/MBNL1/ITGB1/IGFBP3/ID3/NRG1/FLOT2/MAPK14/ZFP36L1/JAG1	16
GO:0048144	fibroblast proliferation	16/1358	81/18800	0.000191146	0.00597228	0.00472398	TP53INP1/CTC1/PDGFC/NUPR1/ZMPSTE24/SPHK1/LIG4/GAS6/EREG/EMD/CTNNB1/CDKN1A/CDK6/CDK4/BAX/ABL1	16
GO:2001020	regulation of response to DNA damage stimulus	34/1358	246/18800	0.000198941	0.00618223	0.00489004	DDIAS/FBH1/PARP9/CCAR2/RFWD3/WRAP53/USP47/TMEM161A/SHLD2/BABAM1/SIRT1/CHEK2/KAT7/RAD51AP1/MAD2L2/ZMPSTE24/BABAM2/TRIP12/FXR1/TERF2/SNAI1/SNAI2/SKIL/RAD51/PCNA/MUC1/MGMT/EYA4/PTTG1IP/BRCA1/BCL2L1/ATM/ACTB/ABL1	34
GO:2000045	regulation of G1/S transition of mitotic cell cycle	25/1358	160/18800	0.000205234	0.00631829	0.00499767	SDE2/LSM10/JADE1/ZNF655/CTDSP1/APPL2/RFWD3/DACT1/KANK2/CHEK2/CTDSPL/PSME3/CTDSP2/ADAMTS1/KLF4/CCL2/MUC1/ID2/EZH2/DDX3X/CDKN2A/CDKN1A/CDK2/CCND2/ATM	25
GO:0150115	cell-substrate junction organization	18/1358	98/18800	0.000205518	0.00631829	0.00499767	EPB41L5/RCC2/WNT4/GREM1/LIMCH1/ROCK2/NRP1/TLN1/SDC4/ROCK1/RAC1/PTPRJ/PLEC/LAMC1/GPM6B/COL17A1/RHOA/ABL1	18
GO:1903131	mononuclear cell differentiation	52/1358	433/18800	0.000208988	0.00639081	0.00505503	CMTM7/NKAP/NFKBIZ/WNT4/NCAPH2/KAT7/RNF41/IL18R1/XBP1/TCF3/STAT3/SP3/SOS2/SOS1/PTPRJ/PSG9/PBX1/PNP/MYH9/MDK/LIG4/JAG2/ITGB1/IL11/IL7/IL6R/IL6/RBPJ/IFI16/ID2/HMGB3/KAT2A/GAS6/XRCC6/EZH2/ERBB2/EGR1/CTNNB1/KLF6/CEBPB/CDK6/CD86/CD1D/RUNX2/ZFP36L2/ZFP36L1/BCL6/BAX/BAK1/ATM/RHOA/ABL1	52
GO:0000731	DNA synthesis involved in DNA repair	10/1358	37/18800	0.000214491	0.00648607	0.00513038	SPRTN/SIRT1/MAD2L2/PCLAF/USP10/SYCP1/RFC3/POLE/POLA1/PCNA	10
GO:0022616	DNA strand elongation	10/1358	37/18800	0.000214491	0.00648607	0.00513038	INO80C/ACTR8/ACTR5/INO80D/POLE3/RFC3/POLE/POLA1/PCNA/MCM7	10
GO:0070301	cellular response to hydrogen peroxide	17/1358	90/18800	0.000215488	0.00648607	0.00513038	PLEKHA1/IMPACT/STK26/SIRT1/RACK1/KLF2/PPIF/SPHK1/NR4A3/RELA/PCNA/IL6/FXN/EZH2/EDN1/CYP1B1/ABL1	17
GO:2001021	negative regulation of response to DNA damage stimulus	16/1358	82/18800	0.000221799	0.00660565	0.00522497	DDIAS/FBH1/CCAR2/USP47/TMEM161A/SHLD2/SIRT1/CHEK2/MAD2L2/TRIP12/TERF2/SNAI1/SNAI2/MUC1/PTTG1IP/BCL2L1	16
GO:0006305	DNA alkylation	15/1358	74/18800	0.000222908	0.00660565	0.00522497	PIWIL4/SPOCD1/NIBAN2/BEND3/MBD3/ZMPSTE24/PIK3CA/MGMT/MECP2/HELLS/EZH2/DNMT3B/DNMT1/BRCA1/ATRX	15
GO:0006306	DNA methylation	15/1358	74/18800	0.000222908	0.00660565	0.00522497	PIWIL4/SPOCD1/NIBAN2/BEND3/MBD3/ZMPSTE24/PIK3CA/MGMT/MECP2/HELLS/EZH2/DNMT3B/DNMT1/BRCA1/ATRX	15
GO:0010001	glial cell differentiation	31/1358	218/18800	0.000224072	0.00660611	0.00522533	NCMAP/LIN28A/TNFRSF21/CRB1/B4GALT5/VIM/STAT3/SOX9/PTPRZ1/PTPN11/PLEC/ROR1/NFIB/MDK/LIF/LDLR/IL6/ID4/ID2/NRG1/GPC1/FGF5/ERBB2/EGR2/CTNNB1/CNP/CDK6/CDH2/RHOA/AKT2/ABL1	31
GO:0030010	establishment of cell polarity	23/1358	143/18800	0.000235172	0.00689798	0.00545619	LAMA1/AMOTL1/UBXN2B/MISP/TTC8/SPDL1/NDE1/CRB1/KANK1/RUFY3/SDCCAG8/RACK1/SPRY2/RIPOR2/ROCK2/ROCK1/PTK7/MYH9/MSN/ITGB1/GSN/FLOT2/RHOA	23
GO:0050678	regulation of epithelial cell proliferation	47/1358	382/18800	0.000237803	0.00693973	0.00548922	NEAT1/EPGN/ATOH8/SYNJ2BP/SIX4/UHRF1/NUPR1/SIRT1/SULF1/AKT3/FGFBP1/NRP1/TP63/NR4A3/XBP1/VDR/TGM1/STAT5A/STAT3/SP1/SOX9/SNAI2/CCL2/NRAS/NFIB/MDK/LAMC1/ITGB3/ID1/NR4A1/HMOX1/B4GALT1/FGFR1/FGF1/F3/EREG/ERBB2/CTNNB1/CDK6/CAV1/KLF9/ZFP36L1/BMPR1A/BMP6/BAX/AR/AGTR1	47
GO:0071384	cellular response to corticosteroid stimulus	13/1358	59/18800	0.00024269	0.00697257	0.0055152	SMYD3/DDIT4/BCL2L11/TFAP4/SGK1/REST/NR3C1/EIF4E/EDN1/CYP1B1/KLF9/ZFP36L2/ZFP36L1	13
GO:1902893	regulation of pri-miRNA transcription by RNA polymerase II	13/1358	59/18800	0.00024269	0.00697257	0.0055152	ATOH8/KLF4/TEAD1/STAT3/SOX9/REST/RELA/PPARA/NFIB/NR3C1/GATA6/EGR1/BMPR1A	13
GO:0043583	ear development	31/1358	219/18800	0.000243365	0.00697257	0.0055152	RDH10/TTC8/CTHRC1/SIX4/LRP10/LRIG1/TSKU/SPRY2/TSHZ1/BCL2L11/TRIP11/MAPKAPK2/LIN7A/LGR5/USH2A/TBX2/SOX9/SDC4/PTPN11/PTK7/PRRX1/ROR1/KCNK2/JAG2/RBPJ/EYA4/EDN1/ECE1/DVL2/CEBPA/JAG1	31
GO:0061564	axon development	56/1358	479/18800	0.000244315	0.00697257	0.0055152	TUBB2B/LAMA1/UNC5B/SLITRK4/UNC5D/TTC8/MYPN/NIBAN2/ROBO3/DSCAML1/ENAH/ATL1/CERS2/DBNL/TNFRSF21/DISC1/TSKU/PLXNB2/PALLD/RUFY3/B3GNT2/FLOT1/LHX2/B4GALT5/KLF4/NRP1/PICALM/SOS1/SKIL/RYK/RAC1/PTPRZ1/PTPN11/PLXNA2/PAK3/NFIB/RAB8A/L1CAM/ITGB1/ERBB2/EPHA2/EGR2/EFNB1/EFNA1/EDN1/ECE1/DNM2/DCC/CNP/CDH11/CDH2/BDNF/RHOG/ADARB1/ACTB/ABL1	56
GO:1902042	negative regulation of extrinsic apoptotic signaling pathway via death domain receptors	9/1358	31/18800	0.000244992	0.00697257	0.0055152	RFFL/ITPRIP/TMBIM1/PEA15/SERPINE1/HMOX1/DDX3X/BRCA1/BCL2L1	9
GO:1902749	regulation of cell cycle G2/M phase transition	19/1358	108/18800	0.000248332	0.00703281	0.00556284	CTC1/AVEN/RCC2/USP47/BABAM1/TOPBP1/BABAM2/VPS4B/AURKB/CDC14B/AURKA/PBX1/ORC1/MECP2/CDKN1A/CDK4/CDK2/BRCA1/ATM	19
GO:0061572	actin filament bundle organization	25/1358	162/18800	0.000249968	0.00704443	0.00557203	FAM171A1/TTC8/FHDC1/AIF1L/ARHGAP28/MICAL1/WNT4/F11R/TMEFF2/SWAP70/LIMCH1/RAPGEF3/WASF2/ROCK2/NRP1/TPM1/SDC4/ROCK1/RAC1/PXN/ID1/CCN2/RHOC/RHOA/ABL1	25
GO:0001558	regulation of cell growth	50/1358	415/18800	0.000253907	0.00712055	0.00563225	MTPN/DCUN1D5/JADE1/CAPRIN2/CCAR2/CDKN2AIP/ATAD3A/USP47/ITSN2/SERTAD3/DBNL/DISC1/GREM1/KIF26A/SIRT1/RUFY3/KAT7/MAD2L2/RACK1/SERTAD2/SPHK1/NRP1/ADAM15/TEAD1/SMARCA2/SGK1/RYK/RGS4/PTPRJ/PPARA/NPR1/L1CAM/IGFBP7/IGFBP4/IGFBP1/FXN/ERBB2/EDN1/DNM2/DDX3X/DCC/CDKN2A/CDKN1A/BDNF/BDKRB1/BCL6/RHOA/AGTR2/AGTR1/ABL1	50
GO:0033135	regulation of peptidyl-serine phosphorylation	23/1358	144/18800	0.000261115	0.00728715	0.00576402	CNKSR3/PAQR3/CAPRIN2/SMYD3/DDIT4/MAD2L2/RAPGEF3/RACK1/SPRY2/SH2D3A/RASSF2/PTGS2/PIK3CA/NTF4/LIF/IL11/IL6/GAS6/CAV1/BDNF/BAX/BAK1/ARAF	23
GO:0045197	establishment or maintenance of epithelial cell apical/basal polarity	11/1358	45/18800	0.000276102	0.0076531	0.00605348	LAMA1/TTC8/SYNJ2BP/LIN7C/CRB1/MTCL1/LHX2/LIN7A/PTK7/MSN/RHOA	11
GO:0062197	cellular response to chemical stress	42/1358	332/18800	0.000276891	0.0076531	0.00605348	TP53INP1/LRRC8C/PLEKHA1/IMPACT/TMEM161A/STK26/SIRT1/RACK1/KLF2/PPIF/BAG5/SPHK1/YBX3/NR4A3/TPM1/REST/RELA/PXN/PTGS2/PLEC/PIK3CA/SERPINB6/PCNA/NONO/MSRA/MGMT/IL6/HMOX1/GPX7/GCH1/FXN/EZH2/STX2/EDN1/DDX3X/DAPK1/CYP1B1/CTNNB1/CAV1/ZFP36L1/ATM/ABL1	42
GO:0034446	substrate adhesion-dependent cell spreading	19/1358	109/18800	0.00028075	0.00770447	0.00609411	RCC2/TMEFF2/KANK1/BVES/VAMP3/NRP1/USH2A/RAC1/PXN/MDK/LAMC1/LAMB3/ITGB3/GBP1/EFNA1/DNM2/CALR/RHOA/ABL1	19
GO:0048863	stem cell differentiation	30/1358	211/18800	0.00028143	0.00770447	0.00609411	RBM24/RDH10/LIN28A/NSUN2/PHF19/CITED2/NRP1/TP63/TCOF1/STAT3/SOX9/SNAI2/REST/EIF2AK2/NRTN/MLLT3/LIF/NRG1/GATA6/EFNB1/EDN1/CTNNB1/CDK6/CDH2/RUNX2/ZFP36L2/BMPR1A/ANXA6/JAG1/ABL1	30
GO:0043524	negative regulation of neuron apoptotic process	23/1358	145/18800	0.000289546	0.00785328	0.00621182	UNC5B/RETREG1/SIX4/IL27RA/CRLF1/NRP1/XRCC2/CCL2/ROCK1/PTPRZ1/PIK3CA/NTF4/NONO/MECP2/MDK/LIG4/HMOX1/CEBPB/BDNF/BCL2L1/BAX/RHOA/AARS1	23
GO:0061614	pri-miRNA transcription by RNA polymerase II	13/1358	60/18800	0.000289597	0.00785328	0.00621182	ATOH8/KLF4/TEAD1/STAT3/SOX9/REST/RELA/PPARA/NFIB/NR3C1/GATA6/EGR1/BMPR1A	13
GO:0051148	negative regulation of muscle cell differentiation	14/1358	68/18800	0.000301711	0.00807382	0.00638626	MED28/XBP1/RGS4/PTBP1/PPARA/YBX1/NFATC1/MECP2/ID2/EZH2/EREG/DNMT1/BMPR1A/BDNF	14
GO:0150116	regulation of cell-substrate junction organization	14/1358	68/18800	0.000301711	0.00807382	0.00638626	EPB41L5/RCC2/WNT4/GREM1/LIMCH1/ROCK2/NRP1/SDC4/ROCK1/RAC1/PTPRJ/GPM6B/RHOA/ABL1	14
GO:0046661	male sex differentiation	25/1358	164/18800	0.000303109	0.00807382	0.00638626	PLEKHA1/WNT4/SIX4/NUPR1/CITED2/BCL2L11/EIF2S2/SGPL1/ADAM15/YBX3/TLR3/SOX9/NASP/SMAD5/GATA6/DHCR24/CYP1B1/CTNNB1/CBL/BMPR1A/BMP6/BCL2L1/BAX/ATRX/AR	25
GO:0046620	regulation of organ growth	18/1358	101/18800	0.000303347	0.00807382	0.00638626	FLVCR1/SERP1/CITED2/BCL2L11/YBX3/TBX2/RGS4/MAPK11/PPARA/PIM1/KCNK2/IL7/RBPJ/GATA6/FXN/EDN1/MAPK14/BMPR1A	18
GO:0048872	homeostasis of number of cells	37/1358	282/18800	0.000306539	0.00812115	0.0064237	SLC15A4/SLC39A3/FLVCR1/FSTL1/KAT7/CITED2/KLF2/LPCAT3/SH2B3/BCL2L11/AKT3/PTBP3/RASSF2/SART3/STAT3/SPTA1/SP3/SOX9/SOS2/SOS1/SKIL/PTPN11/SMAD5/IL7/IL6/ID2/HMOX1/EZH2/TSC22D3/MAPK14/CDK6/CDH2/ZFP36L1/BCL6/BAX/BAK1/ABL1	37
GO:1902903	regulation of supramolecular fiber organization	46/1358	376/18800	0.000313174	0.00825889	0.00653265	MTPN/TTC8/ARPC5L/ARHGAP28/COLGALT1/ABITRAM/WNT4/SNX9/F11R/PYCARD/DBNL/ARFIP1/NAA80/TMEFF2/KANK1/SWAP70/LIMCH1/CDC42EP3/RAPGEF3/TUBB4A/WASF2/ARPC1B/FCHSD2/ROCK2/NRP1/TPM1/SPTA1/SDC4/ROCK1/RGS4/RAC1/PXN/PIK3CA/PAK3/MECP2/LDLR/ID1/GSN/GRB2/FLII/EDN1/CCN2/RHOC/RHOA/ADD3/ABL1	46
GO:0060071	Wnt signaling pathway, planar cell polarity pathway	12/1358	53/18800	0.000319081	0.0083202	0.00658115	CTHRC1/VANGL1/PLEKHA4/DACT1/RYK/RAC1/PTK7/ROR1/MLLT3/DVL2/RHOA/ABL1	12
GO:0071385	cellular response to glucocorticoid stimulus	12/1358	53/18800	0.000319081	0.0083202	0.00658115	SMYD3/DDIT4/BCL2L11/TFAP4/REST/NR3C1/EIF4E/EDN1/CYP1B1/KLF9/ZFP36L2/ZFP36L1	12
GO:0048771	tissue remodeling	26/1358	174/18800	0.000319841	0.0083202	0.00658115	CTHRC1/TMBIM1/GREM1/CRB1/RASSF2/ROCK2/VDR/ROCK1/TNFRSF11B/MDK/LIF/ITGB3/IL7/IL6/RBPJ/HOXA3/ELF3/EPHA2/CTNNB1/CSPG4/TPP1/CAV1/BAX/BAK1/AGTR2/JAG1	26
GO:0003018	vascular process in circulatory system	35/1358	263/18800	0.000336516	0.0086909	0.00687437	SLC38A5/SLC38A2/SLC44A1/KLF2/ROCK2/TJP2/PLOD3/ABCC3/TBXA2R/SNTA1/SLC22A5/SLC22A3/SLC16A1/SLC7A1/SLC1A4/SLC1A3/ROCK1/PTPRJ/PTGS2/PLEC/PIK3C2A/NPR1/HRH1/GCH1/SLC29A1/EDN1/ECE1/CAV1/BMP6/RHOA/AGTR2/AGTR1/ADRB3/ADCY6/ABL1	35
GO:0034329	cell junction assembly	50/1358	420/18800	0.000337114	0.0086909	0.00687437	AMIGO2/SLITRK4/IGFN1/LRRC4/EPB41L5/LRRN1/RCC2/WNT4/SIX4/F11R/DBNL/GREM1/DNM3/PLXNB2/CUX2/LIMCH1/NLGN4Y/FLOT1/FARP1/ROCK2/NRP1/TLN1/SNAI1/SNAI2/SDC4/RYK/ROCK1/RAC1/PTPRJ/PLEC/PKP1/AFDN/MECP2/LAMC1/JUP/NRG1/GPM6B/EPHA2/CTNND1/CTNNB1/COL17A1/CDH12/CDH11/CDH2/CAV1/BDNF/RHOC/RHOA/ACTB/ABL1	50
GO:0008543	fibroblast growth factor receptor signaling pathway	16/1358	85/18800	0.00034068	0.00874362	0.00691607	KIF16B/WNT4/SULF1/SPRY2/FGFBP1/IQGAP1/TBX2/PTPN11/GPC1/GALNT3/FGFR1/FGF5/FGF1/CTNNB1/CCN2/RUNX2	16
GO:0032506	cytokinetic process	10/1358	39/18800	0.000342886	0.00874854	0.00691995	SNX18/SNX9/CHMP2B/KIF20A/VPS4B/AURKB/PLEC/MYH9/RHOA/ANXA11	10
GO:2001243	negative regulation of intrinsic apoptotic signaling pathway	18/1358	102/18800	0.000343915	0.00874854	0.00691995	DDIAS/CCAR2/USP47/TMEM161A/SIRT1/PPIF/BAG5/YBX3/XBP1/SNAI1/SNAI2/PTGS2/NONO/MUC1/HELLS/DDX3X/PTTG1IP/BCL2L1	18
GO:0032878	regulation of establishment or maintenance of cell polarity	8/1358	26/18800	0.000349473	0.00875815	0.00692756	KANK1/RUFY3/RACK1/RIPOR2/ROCK2/ROCK1/GSN/FLOT2	8
GO:0051894	positive regulation of focal adhesion assembly	8/1358	26/18800	0.000349473	0.00875815	0.00692756	EPB41L5/WNT4/NRP1/SDC4/ROCK1/RAC1/PTPRJ/ABL1	8
GO:0043534	blood vessel endothelial cell migration	26/1358	175/18800	0.000350387	0.00875815	0.00692756	GREM1/SIRT1/AKT3/FGFBP1/KLF4/NRP1/TBXA2R/STAT5A/SP1/PTGS2/MAP2K3/PIK3C2A/MYH9/MAP3K3/MECP2/JUP/ITGB1/ID1/NR4A1/HMOX1/FGFR1/EPHA2/EFNA1/RHOA/AGTR2/ABL1	26
GO:0046890	regulation of lipid biosynthetic process	26/1358	175/18800	0.000350387	0.00875815	0.00692756	RDH10/DGAT2/CCDC3/ELOVL5/TRIB3/WNT4/RAB38/SIRT1/LPCAT3/H6PD/SPHK1/SNAI1/SNAI2/REST/PTGS2/PPARA/LDLR/CCN1/IGFBP7/FGF1/EGR1/CDK4/BRCA1/BMP6/ACADVL/ACADL	26
GO:0043281	regulation of cysteine-type endopeptidase activity involved in apoptotic process	29/1358	204/18800	0.000353565	0.00879933	0.00696013	RFFL/BCL2L12/MICAL1/USP47/PYCARD/MTCH1/SIRT1/RACK1/BCL2L11/KLF4/TP63/TFAP4/REST/PTGS2/MGMT/CCN1/NR4A1/GSN/GAS6/F3/DHCR24/DDX3X/DAPK1/CTSH/CCN2/BAX/BAK1/RHOA/BIRC2	29
GO:0035646	endosome to melanosome transport	5/1358	10/18800	0.000361662	0.00881014	0.00696869	ANKRD27/BLOC1S5/BLOC1S6/RAB38/RAB32	5
GO:0043485	endosome to pigment granule transport	5/1358	10/18800	0.000361662	0.00881014	0.00696869	ANKRD27/BLOC1S5/BLOC1S6/RAB38/RAB32	5
GO:0044351	macropinocytosis	5/1358	10/18800	0.000361662	0.00881014	0.00696869	APPL2/PYCARD/MAPKAPK2/MAPKAPK3/DNM2	5
GO:0048757	pigment granule maturation	5/1358	10/18800	0.000361662	0.00881014	0.00696869	ANKRD27/BLOC1S5/BLOC1S6/RAB38/RAB32	5
GO:0098974	postsynaptic actin cytoskeleton organization	5/1358	10/18800	0.000361662	0.00881014	0.00696869	DBNL/WASF2/FARP1/INA/ACTB	5
GO:0061138	morphogenesis of a branching epithelium	27/1358	185/18800	0.000364474	0.0088412	0.00699325	LAMA1/RDH10/RASIP1/WNT4/SIX4/GREM1/SULF1/GNA13/SPRY2/NRP1/TP63/VDR/TBX2/SOX9/SNAI2/PBX1/MDK/GRB2/FGF1/EPHA2/EDN1/CTSH/CTNNB1/COL4A1/AR/AGTR2/ABL1	27
GO:0090066	regulation of anatomical structure size	56/1358	487/18800	0.000371187	0.00896619	0.00709211	ANO6/MTPN/AKT1S1/ARPC5L/ARHGAP28/ABITRAM/SNX9/PYCARD/DBNL/DISC1/NAA80/KANK1/SWAP70/RUFY3/CDC42EP3/KLF2/ARPC1B/AKT3/FCHSD2/ROCK2/PLOD3/NRP1/PICALM/TBXA2R/SPTA1/SNTA1/RYK/ROCK1/RARG/RAC1/PTGS2/PIK3CA/PIK3C2A/PAK3/NPR1/MSN/L1CAM/HRH1/GSN/GRB2/GCH1/FLII/EDN1/ECE1/E2F4/DNM2/DCC/CAV1/BDNF/RHOA/AGTR2/AGTR1/ADRB3/ADD3/ADCY6/ABL1	56
GO:0031960	response to corticosteroid	24/1358	157/18800	0.000379987	0.00914037	0.00722989	SMYD3/DDIT4/BCL2L11/TFAP4/SGK1/REST/PTGS2/PIK3CA/PCNA/MDK/IL6/IGFBP7/NR3C1/EIF4E/EDN1/CYP1B1/CCN2/COL1A1/CDO1/KLF9/ZFP36L2/ZFP36L1/BMP6/RHOA	24
GO:0060348	bone development	31/1358	225/18800	0.00039341	0.0094238	0.00745408	CTC1/VKORC1/PDGFC/CSGALNACT1/GREM1/TSKU/SULF1/CHSY1/CITED2/ZMPSTE24/WASF2/SH2B3/TRIP11/DHRS3/PAPSS2/THPO/SOX9/RARG/PTPN11/MAPK11/SMAD5/KAT2A/FLI1/MAPK14/COL13A1/COL1A1/SERPINH1/RUNX2/BMP6/RHOA/ANXA6	31
GO:0003413	chondrocyte differentiation involved in endochondral bone morphogenesis	6/1358	15/18800	0.00039814	0.0094583	0.00748137	TSKU/TRIP11/SOX9/RARG/SERPINH1/ANXA6	6
GO:0006271	DNA strand elongation involved in DNA replication	6/1358	15/18800	0.00039814	0.0094583	0.00748137	POLE3/RFC3/POLE/POLA1/PCNA/MCM7	6
GO:0034440	lipid oxidation	19/1358	112/18800	0.000401147	0.00949051	0.00750684	DGAT2/ADIPOR2/APPL2/ECI2/ACAA2/NR4A3/PLA2G7/SOX9/PPARA/IVD/HADH/HADHB/HADHA/HSD17B10/MAPK14/AKT2/ACAT2/ACADVL/ACADL	19
GO:0070849	response to epidermal growth factor	11/1358	47/18800	0.000414599	0.00976857	0.00772679	IQGAP1/SOX9/SNAI2/PTPN12/PTPN11/MCM7/ID1/ERBB2/COL1A1/ZFP36L2/ZFP36L1	11
GO:0048736	appendage development	26/1358	177/18800	0.000419284	0.00979863	0.00775056	RDH10/FRAS1/DYNC2H1/SLC39A3/FLVCR1/GREM1/IQCE/BCL2L11/TP63/RECK/TBX2/SOX9/RARG/PRRX1/PLXNA2/PBX1/MBNL1/GNA12/KAT2A/ECE1/CTNNB1/RUNX2/BMPR1A/BAX/BAK1/ATRX	26
GO:0060173	limb development	26/1358	177/18800	0.000419284	0.00979863	0.00775056	RDH10/FRAS1/DYNC2H1/SLC39A3/FLVCR1/GREM1/IQCE/BCL2L11/TP63/RECK/TBX2/SOX9/RARG/PRRX1/PLXNA2/PBX1/MBNL1/GNA12/KAT2A/ECE1/CTNNB1/RUNX2/BMPR1A/BAX/BAK1/ATRX	26
GO:0019218	regulation of steroid metabolic process	18/1358	104/18800	0.000439355	0.0102261	0.0080887	DGAT2/PANK2/WNT4/LDLRAP1/SIRT1/LPCAT3/H6PD/SNAI1/SNAI2/REST/LDLR/IGFBP7/FGF1/EGR1/BMP6/AGTR1/ACADVL/ACADL	18
GO:2000146	negative regulation of cell motility	44/1358	361/18800	0.000453349	0.0105093	0.00831268	OSBPL8/TP53INP1/SYNJ2BP/WNT4/STK26/CERS2/GREM1/TMEFF2/SULF1/KANK1/LIMCH1/GNA13/CITED2/RNF41/RIPOR2/IL27RA/KLF4/ADAM15/RECK/TPM1/TBXA2R/STAT3/CCL2/RRAS/RAP2A/RAC1/PTPRJ/SERPINE1/NBL1/AFDN/MECP2/JUP/IGFBP3/HMOX1/NRG1/GNA12/CYP1B1/CALR/LDLRAD4/BMPR1A/RHOA/AGTR2/JAG1/ADARB1	44
GO:0001954	positive regulation of cell-matrix adhesion	12/1358	55/18800	0.000458866	0.0105945	0.00838006	EPB41L5/WNT4/DISC1/NRP1/SDC4/RRAS/ROCK1/RAC1/PTPRJ/JUP/CDK6/ABL1	12
GO:1902806	regulation of cell cycle G1/S phase transition	27/1358	188/18800	0.000472124	0.010857	0.00858769	SDE2/LSM10/FAM83D/JADE1/ZNF655/CTDSP1/APPL2/RFWD3/DACT1/KANK2/CHEK2/CTDSPL/PSME3/CTDSP2/ADAMTS1/KLF4/TBX2/CCL2/MUC1/ID2/EZH2/DDX3X/CDKN2A/CDKN1A/CDK2/CCND2/ATM	27
GO:0032091	negative regulation of protein binding	17/1358	96/18800	0.000476613	0.0109165	0.0086348	PCSK9/EPB41L5/GNL3L/DACT1/DISC1/RACK1/AURKB/ADAM15/AURKA/ROCK1/PPARA/IFIT2/ID1/CDKN1A/CAV1/BAX/ACTB	17
GO:0072521	purine-containing compound metabolic process	49/1358	416/18800	0.000490438	0.0111474	0.00881743	NUDT19/NT5C1B/DGAT2/FAR1/HKDC1/PANK2/ELOVL1/ELOVL5/PGM2/DDIT4/ACSL5/GMPR2/AK3/SULT1B1/NUPR1/BLOC1S6/ACOT11/ICMT/GDA/TJP2/PAPSS2/SUCLG2/TPST1/TPST2/SLC25A16/SULT1E1/STAT3/SHMT2/PRPS1/PRKAG1/PPARA/PGM1/NT5E/NPR1/PNP/NME4/MVK/MVD/GUK1/GNAI3/EPHA2/SLC26A2/DPYD/RHOA/ALDOB/AK2/ADCY9/ADCY6/ADCY3	49
GO:0098727	maintenance of cell number	22/1358	141/18800	0.000490572	0.0111474	0.00881743	MED28/LIN28A/NKAP/PHF19/KLF4/TP63/STAT3/SOX9/REST/PRRX1/LIG4/LIF/RBPJ/KAT2A/EZH2/EIF4E/DDX6/CTNNB1/CDH2/ZFP36L2/BMPR1A/JAG1	22
GO:0010565	regulation of cellular ketone metabolic process	21/1358	132/18800	0.000500721	0.0111948	0.00885492	RDH10/DGAT2/PANK2/ELOVL5/TRIB3/APPL2/WNT4/SIRT1/H6PD/NR4A3/SOX9/REST/PTGS2/PPARA/EGR1/CAV1/BRCA1/BMP6/AKT2/ACADVL/ACADL	21
GO:0009416	response to light stimulus	39/1358	310/18800	0.000501759	0.0111948	0.00885492	EYS/TAFA2/SDE2/TP53INP1/SPRTN/ACTR5/PLEKHB1/CCAR2/IMPACT/USP47/TIPIN/TMEM161A/CRB1/SIRT1/PCLAF/CLOCK/AURKB/RO60/SLC1A3/ROM1/RELA/PTGS2/PCNA/NEDD4/MFAP4/MAP3K4/MECP2/ITGB1/ID2/HRH1/FECH/ERCC5/ERCC3/DNM2/CTNS/CDKN1A/BAX/BAK1/AKT2	39
GO:0010761	fibroblast migration	11/1358	48/18800	0.000503193	0.0111948	0.00885492	RFFL/RCC2/APPL2/SGPL1/IQGAP1/SDC4/RAC1/PLEC/PAK3/ITGB1/GNA12	11
GO:0033628	regulation of cell adhesion mediated by integrin	11/1358	48/18800	0.000503193	0.0111948	0.00885492	SWAP70/SNAI2/PTPN11/PODXL/PDE3B/SERPINE1/MUC1/LIF/EPHA2/EFNA1/CYP1B1	11
GO:0042303	molting cycle	19/1358	114/18800	0.000504341	0.0111948	0.00885492	TRPV3/TMEM79/NSUN2/LRIG1/TSKU/PPP1R13L/ZMPSTE24/CLOCK/LHX2/TP63/LGR5/SOX9/SOS1/SNAI1/RELA/PTGS2/KRT14/RBPJ/CTNNB1	19
GO:0042633	hair cycle	19/1358	114/18800	0.000504341	0.0111948	0.00885492	TRPV3/TMEM79/NSUN2/LRIG1/TSKU/PPP1R13L/ZMPSTE24/CLOCK/LHX2/TP63/LGR5/SOX9/SOS1/SNAI1/RELA/PTGS2/KRT14/RBPJ/CTNNB1	19
GO:0001763	morphogenesis of a branching structure	28/1358	199/18800	0.000523847	0.0115179	0.00911045	LAMA1/RDH10/RASIP1/WNT4/SIX4/GREM1/SULF1/GNA13/SPRY2/NRP1/TP63/VDR/TBX2/SOX9/SNAI2/PBX1/MDK/GRB2/FGF1/EPHA2/EDN1/CTSH/CTNNB1/COL13A1/COL4A1/AR/AGTR2/ABL1	28
GO:0008154	actin polymerization or depolymerization	28/1358	199/18800	0.000523847	0.0115179	0.00911045	MTPN/FHDC1/ARPC5L/ARHGAP28/MICAL1/ENAH/ABITRAM/SNX9/PYCARD/DBNL/NAA80/KANK1/SWAP70/CDC42EP3/ARPC1B/FCHSD2/MICAL2/WIPF1/SPTA1/RAC1/PIK3CA/PAK3/GSN/GRB2/FLII/RHOA/ADD3/ABL1	28
GO:0048660	regulation of smooth muscle cell proliferation	25/1358	170/18800	0.000526909	0.0115179	0.00911045	LDLRAP1/GNA13/CALCRL/ADAMTS1/NR4A3/TPM1/PTGS2/PIK3CA/NPR1/IL6R/IL6/IGFBP3/ID2/HMOX1/GNAI3/GNAI2/GNA12/XRCC6/EREG/EDN1/DNMT1/CTNNB1/CDKN1A/BMPR1A/RHOA	25
GO:0072331	signal transduction by p53 class mediator	25/1358	170/18800	0.000526909	0.0115179	0.00911045	RFFL/TMEM109/DDIT4/PYCARD/NUPR1/SIRT1/CHEK2/ZMPSTE24/RPL23/AURKB/USP10/TP63/TFAP4/AURKA/SNAI1/SNAI2/SGK1/RPS15/MUC1/IFI16/CDKN1A/PTTG1IP/BAX/ATRX/ATM	25
GO:2000116	regulation of cysteine-type endopeptidase activity	31/1358	229/18800	0.000534337	0.0116178	0.00918948	RFFL/BCL2L12/MICAL1/USP47/PYCARD/MTCH1/SIRT1/RACK1/BCL2L11/KLF4/TP63/TFAP4/REST/PTGS2/MGMT/CCN1/IFI16/NR4A1/GSN/GAS6/F3/DHCR24/DDX3X/DAPK1/CTSH/CCN2/CAST/BAX/BAK1/RHOA/BIRC2	31
GO:0045860	positive regulation of protein kinase activity	47/1358	396/18800	0.000535521	0.0116178	0.00918948	DOK7/EPGN/DIPK2A/CACUL1/OSBPL8/CARD14/CEMIP/PDGFC/PARP16/SNX9/GREM1/SIRT1/SPRY2/TOM1L1/RASSF2/IQGAP1/TLR3/SDC4/MAP2K3/PRKAG1/PIK3CA/MAP3K4/ITGB3/IL6R/CCN1/NRG1/GAS6/XRCC6/FGFR1/FGF1/EZH2/EREG/ERBB2/EGR1/EFNA1/EDN1/DVL2/DRD4/DDX3X/CKS2/CDKN1A/CD86/CCND2/BTC/BMPR1A/RHOA/ABL1	47
GO:1902807	negative regulation of cell cycle G1/S phase transition	17/1358	97/18800	0.000539706	0.0116645	0.00922647	SDE2/JADE1/ZNF655/CTDSP1/RFWD3/DACT1/KANK2/CHEK2/CTDSPL/CTDSP2/KLF4/CCL2/MUC1/EZH2/CDKN1A/CDK2/ATM	17
GO:0019395	fatty acid oxidation	18/1358	106/18800	0.000556879	0.0119709	0.00946879	DGAT2/ADIPOR2/APPL2/ECI2/ACAA2/NR4A3/SOX9/PPARA/IVD/HADH/HADHB/HADHA/HSD17B10/MAPK14/AKT2/ACAT2/ACADVL/ACADL	18
GO:0035567	non-canonical Wnt signaling pathway	14/1358	72/18800	0.000558045	0.0119709	0.00946879	CTHRC1/VANGL1/WNT5B/PLEKHA4/WNT4/DACT1/RYK/RAC1/PTK7/ROR1/MLLT3/DVL2/RHOA/ABL1	14
GO:0010594	regulation of endothelial cell migration	31/1358	230/18800	0.000575869	0.0123073	0.00973491	ATOH8/SYNJ2BP/SIRT1/AKT3/FGFBP1/ROCK2/KLF4/NRP1/PLPP3/TBXA2R/STAT5A/SP1/RRAS/RAC1/PTGS2/MAP2K3/PIK3C2A/MAP3K3/MECP2/JUP/ITGB3/HMOX1/FGFR1/FGF1/EPHA2/EFNA1/EDN1/CALR/RHOA/AGTR2/ABL1	31
GO:0006417	regulation of translation	53/1358	463/18800	0.000585388	0.0124644	0.00985917	RBM24/PIWIL4/MTPN/UHMK1/NIBAN1/MALSU1/RCC1L/LIN28A/CAPRIN2/DNAJC1/CNOT11/IMPACT/DPH5/ZCCHC4/SERP1/AGO2/NGDN/PLXNB2/LARP1/TNRC6B/SAMD4A/DIS3/CASC3/RACK1/ROCK2/QKI/EIF3B/YBX3/FXR1/VIM/TCOF1/SRP9/SHMT2/ROCK1/EIF2AK2/PARN/YBX1/MOV10/CAPRIN1/IL6/ERBB2/EIF4EBP1/EIF4E/DDX6/DDX3X/DAPK1/CYP1B1/CALR/ZFP36L2/ZFP36L1/RHOA/AKT2/AARS1	53
GO:0050730	regulation of peptidyl-tyrosine phosphorylation	34/1358	261/18800	0.000600068	0.012683	0.0100321	DOK7/TMEM102/EPGN/PARP9/SAMSN1/PDGFC/PARP14/GREM1/RACK1/SH2B3/MVP/CRLF1/NRP1/SHC1/PTPRJ/PTPN11/OSBP/LIF/ITGB3/IL11/IL7/IL6R/IL6/NRG1/GAS6/EREG/EFNA1/DVL2/CSPG4/CBL/CAV1/BTC/BMP6/ABL1	34
GO:0060828	regulation of canonical Wnt signaling pathway	34/1358	261/18800	0.000600068	0.012683	0.0100321	CTHRC1/ZBED3/FRMD8/JADE1/CAPRIN2/CCAR2/PLEKHA4/USP47/DACT1/GREM1/KANK1/MAD2L2/G3BP1/LIMD1/LGR5/RECK/SOX9/SNAI2/PTK7/MLLT3/MDK/JUP/RBPJ/IGFBP4/IGFBP1/EMD/EGR1/DDX3X/CTNND1/CTNNB1/MAPK14/COL1A1/CDH2/CAV1	34
GO:0010833	telomere maintenance via telomere lengthening	15/1358	81/18800	0.000618396	0.0130226	0.0103006	CTC1/WRAP53/GNL3L/GAR1/CCT5/AURKB/CCT3/TERF2/RAD51/PARN/MAP3K4/HNRNPA2B1/DKC1/CTNNB1/ATM	15
GO:1905475	regulation of protein localization to membrane	25/1358	172/18800	0.000628449	0.013186	0.0104299	LRRC15/TMBIM1/CEMIP/MIEF1/LDLRAP1/MTCL1/MESD/RACK1/VAMP8/PICALM/PTPN9/ITGB1/ITGA3/GSN/GPC1/GBP1/ERBB2/STOM/EPHA2/CDH2/BCL2L1/RHOG/AR/AKT2/ACTB	25
GO:0048754	branching morphogenesis of an epithelial tube	23/1358	153/18800	0.000633223	0.0132378	0.0104709	LAMA1/RDH10/RASIP1/WNT4/SIX4/GREM1/GNA13/SPRY2/NRP1/VDR/TBX2/SOX9/PBX1/MDK/FGF1/EPHA2/EDN1/CTSH/CTNNB1/COL4A1/AR/AGTR2/ABL1	23
GO:0060350	endochondral bone morphogenesis	12/1358	57/18800	0.000646994	0.013428	0.0106214	CSGALNACT1/TSKU/ZMPSTE24/TRIP11/SOX9/RARG/COL13A1/COL1A1/SERPINH1/RUNX2/BMP6/ANXA6	12
GO:0090175	regulation of establishment of planar polarity	12/1358	57/18800	0.000646994	0.013428	0.0106214	CTHRC1/VANGL1/PLEKHA4/DACT1/RYK/RAC1/PTK7/ROR1/MLLT3/DVL2/RHOA/ABL1	12
GO:0071560	cellular response to transforming growth factor beta stimulus	33/1358	252/18800	0.000653315	0.0134922	0.0106721	VASN/HTRA3/EPB41L5/TWSG1/APPL2/ASPN/WNT4/ZNF451/SIRT1/CITED2/SPRY2/TGFB1I1/STAT3/SOX9/SKIL/PXN/PSG9/PPARA/SMAD5/ITGA3/ID1/NR3C1/GDF10/FMOD/EDN1/DNM2/COL1A1/CAV1/LDLRAD4/ZFP36L2/ZFP36L1/BMPR1A/ABL1	33
GO:0031100	animal organ regeneration	13/1358	65/18800	0.000657126	0.0134922	0.0106721	NR4A3/AURKA/SRSF5/RPS15/PCNA/NNMT/IL6/HMOX1/GAS6/FPGS/EZH2/CEBPB/BAK1	13
GO:0048645	animal organ formation	13/1358	65/18800	0.000657126	0.0134922	0.0106721	RDH10/SULF1/CITED2/TP63/PIM1/NTF4/RBPJ/HOXA3/GATA6/FGF1/CTNNB1/BMPR1A/AR	13
GO:0033044	regulation of chromosome organization	29/1358	212/18800	0.000670425	0.0137163	0.0108494	INO80C/ACTR8/CTC1/ACTR5/SPDL1/INO80D/GNL3L/ANAPC7/ANAPC5/ANAPC4/CCT5/ZWINT/NEK6/MAD2L2/AURKB/CCT3/TOP2A/TERF2/PARN/MAP3K4/LIG4/HNRNPA2B1/DNMT1/DKC1/CTNNB1/CDK2/CDC27/ATRX/ATM	29
GO:0030879	mammary gland development	21/1358	135/18800	0.000678892	0.0138403	0.0109474	RXFP1/WNT4/BCL2L11/XBP1/VDR/UMPS/TBX2/STAT5A/SOX9/MGMT/ID2/NRG1/SLC29A1/ELF3/EPHA2/CEBPB/CDO1/CAV1/BAX/AR/AKT2	21
GO:0048659	smooth muscle cell proliferation	25/1358	173/18800	0.000685337	0.0139223	0.0110123	LDLRAP1/GNA13/CALCRL/ADAMTS1/NR4A3/TPM1/PTGS2/PIK3CA/NPR1/IL6R/IL6/IGFBP3/ID2/HMOX1/GNAI3/GNAI2/GNA12/XRCC6/EREG/EDN1/DNMT1/CTNNB1/CDKN1A/BMPR1A/RHOA	25
GO:0051271	negative regulation of cellular component movement	44/1358	369/18800	0.000719756	0.01457	0.0115246	OSBPL8/TP53INP1/SYNJ2BP/WNT4/STK26/CERS2/GREM1/TMEFF2/SULF1/KANK1/LIMCH1/GNA13/CITED2/RNF41/RIPOR2/IL27RA/KLF4/ADAM15/RECK/TPM1/TBXA2R/STAT3/CCL2/RRAS/RAP2A/RAC1/PTPRJ/SERPINE1/NBL1/AFDN/MECP2/JUP/IGFBP3/HMOX1/NRG1/GNA12/CYP1B1/CALR/LDLRAD4/BMPR1A/RHOA/AGTR2/JAG1/ADARB1	44
GO:0035088	establishment or maintenance of apical/basal cell polarity	11/1358	50/18800	0.000728189	0.0145866	0.0115378	LAMA1/TTC8/SYNJ2BP/LIN7C/CRB1/MTCL1/LHX2/LIN7A/PTK7/MSN/RHOA	11
GO:0061245	establishment or maintenance of bipolar cell polarity	11/1358	50/18800	0.000728189	0.0145866	0.0115378	LAMA1/TTC8/SYNJ2BP/LIN7C/CRB1/MTCL1/LHX2/LIN7A/PTK7/MSN/RHOA	11
GO:1902041	regulation of extrinsic apoptotic signaling pathway via death domain receptors	11/1358	50/18800	0.000728189	0.0145866	0.0115378	RFFL/ITPRIP/TMBIM1/PEA15/TIMP3/SKIL/SERPINE1/HMOX1/DDX3X/BRCA1/BCL2L1	11
GO:0007411	axon guidance	31/1358	234/18800	0.000771802	0.0154066	0.0121864	TUBB2B/LAMA1/UNC5B/UNC5D/TTC8/MYPN/NIBAN2/ROBO3/DSCAML1/ENAH/PLXNB2/PALLD/B3GNT2/LHX2/NRP1/SOS1/RYK/RAC1/PLXNA2/NFIB/L1CAM/ERBB2/EPHA2/EGR2/EFNB1/EFNA1/EDN1/ECE1/DCC/BDNF/RHOG	31
GO:0042098	T cell proliferation	28/1358	204/18800	0.000779667	0.0154857	0.012249	TWSG1/WNT4/CD274/PYCARD/TNFRSF21/IL27RA/TYK2/SPTA1/SOS2/SOS1/SLC7A1/SDC4/PNP/MSN/IL6/HLA-E/HLA-A/ERBB2/ELF4/EFNB1/CD55/CTNNB1/CEBPB/CD151/CD86/CD1D/BAX/ABL1	28
GO:0030278	regulation of ossification	19/1358	118/18800	0.000781155	0.0154857	0.012249	ANO6/WNT4/GREM1/CHSY1/ZMPSTE24/DHRS3/SOX9/PTPN11/PBX1/MDK/RBPJ/CCN1/GPM6B/GDF10/EGR2/MAPK14/RUNX2/BMPR1A/BMP6	19
GO:0097421	liver regeneration	8/1358	29/18800	0.00079044	0.0155638	0.0123107	AURKA/SRSF5/RPS15/PCNA/IL6/HMOX1/EZH2/CEBPB	8
GO:0051100	negative regulation of binding	24/1358	165/18800	0.000790507	0.0155638	0.0123107	PCSK9/FBH1/ARHGAP28/EPB41L5/GNL3L/DACT1/DISC1/MAD2L2/RACK1/LHX2/AURKB/ADAM15/TFAP4/AURKA/ROCK1/PPARA/IFIT2/IFI16/ID1/HMOX1/CDKN1A/CAV1/BAX/ACTB	24
GO:0042771	intrinsic apoptotic signaling pathway in response to DNA damage by p53 class mediator	10/1358	43/18800	0.000793822	0.0155757	0.0123201	TMEM109/DDIT4/PYCARD/NUPR1/SIRT1/CHEK2/TP63/MUC1/IFI16/CDKN1A	10
GO:0019216	regulation of lipid metabolic process	41/1358	339/18800	0.000812647	0.0158908	0.0125694	RDH10/DGAT2/CCDC3/PANK2/CRTC3/ELOVL5/TRIB3/PNPLA2/APPL2/WNT4/ABHD5/CERS2/LDLRAP1/RAB38/SIRT1/ZMPSTE24/LPCAT3/H6PD/SPHK1/NR4A3/SOX9/SNAI1/SNAI2/REST/PTGS2/PPARA/PDE3B/LDLR/CCN1/IGFBP7/ID2/FGF1/EGR1/CDK4/CAV1/BRCA1/BMP6/AKT2/AGTR1/ACADVL/ACADL	41
GO:0097485	neuron projection guidance	31/1358	235/18800	0.000829091	0.0161574	0.0127803	TUBB2B/LAMA1/UNC5B/UNC5D/TTC8/MYPN/NIBAN2/ROBO3/DSCAML1/ENAH/PLXNB2/PALLD/B3GNT2/LHX2/NRP1/SOS1/RYK/RAC1/PLXNA2/NFIB/L1CAM/ERBB2/EPHA2/EGR2/EFNB1/EFNA1/EDN1/ECE1/DCC/BDNF/RHOG	31
GO:0007009	plasma membrane organization	23/1358	156/18800	0.000833078	0.0161803	0.0127984	ANO6/SNX18/PLSCR4/PLSCR3/SNX9/EHD2/PACSIN3/SERP1/CHMP2B/TMEFF2/CRB1/PLEKHM2/FLOT1/SPTA1/PLEC/MYH9/GSN/STX2/DNM2/CAV1/AR/ANXA6/AKT2	23
GO:0042542	response to hydrogen peroxide	20/1358	128/18800	0.000850863	0.0164701	0.0130276	PLEKHA1/IMPACT/STK26/SIRT1/RACK1/KLF2/PPIF/SPHK1/NR4A3/RELA/PCNA/IL6/HMOX1/FXN/EZH2/EDN1/CYP1B1/COL1A1/BAK1/ABL1	20
GO:0019693	ribose phosphate metabolic process	46/1358	394/18800	0.000866423	0.0164827	0.0130376	NUDT19/DGAT2/FAR1/HKDC1/PANK2/ELOVL1/ELOVL5/DDIT4/ACSL5/GMPR2/AK3/SULT1B1/NUPR1/ACOT11/RPIA/GDA/TJP2/PAPSS2/SUCLG2/TPST1/TPST2/SLC25A16/UMPS/SULT1E1/STAT3/PRPS1/PRKAG1/PPARA/PGM1/NT5E/NPR1/PNP/NME4/MVK/MVD/GUK1/GNAI3/EPHA2/SLC26A2/DPYD/RHOA/ALDOB/AK2/ADCY9/ADCY6/ADCY3	46
GO:0006304	DNA modification	19/1358	119/18800	0.000867925	0.0164827	0.0130376	PIWIL4/SPOCD1/CDADC1/NIBAN2/BEND3/MBD3/ASCC3/ZMPSTE24/PIK3CA/NTHL1/MGMT/MECP2/HELLS/EZH2/DNMT3B/DNMT1/CYP1B1/BRCA1/ATRX	19
GO:0030326	embryonic limb morphogenesis	19/1358	119/18800	0.000867925	0.0164827	0.0130376	RDH10/FRAS1/DYNC2H1/FLVCR1/GREM1/BCL2L11/TP63/RECK/TBX2/RARG/PRRX1/PBX1/MBNL1/GNA12/ECE1/CTNNB1/RUNX2/BMPR1A/BAX	19
GO:0035113	embryonic appendage morphogenesis	19/1358	119/18800	0.000867925	0.0164827	0.0130376	RDH10/FRAS1/DYNC2H1/FLVCR1/GREM1/BCL2L11/TP63/RECK/TBX2/RARG/PRRX1/PBX1/MBNL1/GNA12/ECE1/CTNNB1/RUNX2/BMPR1A/BAX	19
GO:0090399	replicative senescence	6/1358	17/18800	0.000868338	0.0164827	0.0130376	CTC1/CHEK2/SERPINE1/CDKN2A/CDKN1A/ATM	6
GO:0032330	regulation of chondrocyte differentiation	11/1358	51/18800	0.00086872	0.0164827	0.0130376	GREM1/TRPS1/SOX9/SNAI2/RARG/PTPN11/MDK/CTNNB1/CCN2/RUNX2/BMP6	11
GO:0006898	receptor-mediated endocytosis	32/1358	246/18800	0.000876652	0.0165108	0.0130598	PCSK9/TPCN2/FCHO2/SNX9/ITSN2/DBNL/GREM1/LDLRAP1/DNM3/CD2AP/RAB31/FLOT1/CALCRL/FCHSD2/SNX17/PDLIM7/PICALM/RAC1/SERPINE1/NEDD4/MKLN1/LDLR/ITGB3/ITGB1/CXCL8/GRIA1/GRB2/DRD4/DNM2/CLTA/CBL/CAV1	32
GO:0031056	regulation of histone modification	25/1358	176/18800	0.000883773	0.0165108	0.0130598	C6orf89/TADA2B/KANSL2/PHF19/ZNF451/SIRT1/KAT7/ZMPSTE24/SART3/TRIP12/RPS6KA4/SNAI2/NNMT/MUC1/MECP2/LMNA/LIF/KAT2A/DNMT3B/DNMT1/CTNNB1/BRCA1/BCL6/ATRX/ATM	25
GO:1902905	positive regulation of supramolecular fiber organization	25/1358	176/18800	0.000883773	0.0165108	0.0130598	COLGALT1/WNT4/SNX9/PYCARD/SWAP70/LIMCH1/CDC42EP3/RAPGEF3/WASF2/FCHSD2/ROCK2/NRP1/TPM1/SDC4/RAC1/PXN/MECP2/ID1/GSN/GRB2/EDN1/CCN2/RHOC/RHOA/ABL1	25
GO:0040019	positive regulation of embryonic development	7/1358	23/18800	0.000884556	0.0165108	0.0130598	ZBED3/NIBAN2/WNT4/UTP25/RACK1/B4GALT5/FOXA2	7
GO:0060479	lung cell differentiation	7/1358	23/18800	0.000884556	0.0165108	0.0130598	KLF2/SOX9/NFIB/LTA4H/RBPJ/GATA6/CTNNB1	7
GO:1901224	positive regulation of NIK/NF-kappaB signaling	13/1358	67/18800	0.000887526	0.0165126	0.0130612	GREM1/RBCK1/SPHK1/IL18R1/TLR3/RELA/EIF2AK2/NR3C2/EDN1/DDX3X/CD86/CALR/RHOA	13
GO:0051785	positive regulation of nuclear division	12/1358	59/18800	0.000895802	0.0166128	0.0131405	EPGN/WNT4/ANAPC7/ANAPC5/ANAPC4/RAD51AP1/SPHK1/AURKA/EREG/EDN1/CDC27/BTC	12
GO:0043393	regulation of protein binding	27/1358	196/18800	0.000906532	0.0167577	0.0132551	PCSK9/CTHRC1/CAPRIN2/TRIB3/EPB41L5/GNL3L/DACT1/DISC1/LDLRAP1/DZIP1/RACK1/FLOT1/AURKB/NRP1/ADAM15/AURKA/SPTA1/ROCK1/PPARA/IFIT2/ID1/CDKN1A/CAV1/BDNF/BAX/ACTB/ABL1	27
GO:0090068	positive regulation of cell cycle process	32/1358	247/18800	0.00093913	0.0173047	0.0136877	EPGN/UBXN2B/LSM10/FAM83D/RCC2/WNT4/ANAPC7/ANAPC5/ANAPC4/CHEK2/RAD51AP1/VPS4B/ADAMTS1/ROCK2/AURKB/SPHK1/CDC14B/TBX2/AURKA/PBX1/MECP2/EZH2/EREG/EDN1/DDX3X/CCN2/CDK4/CDC27/CCND2/BTC/ATRX/RHOA	32
GO:0045840	positive regulation of mitotic nuclear division	10/1358	44/18800	0.000961707	0.0176423	0.0139548	EPGN/ANAPC7/ANAPC5/ANAPC4/SPHK1/AURKA/EREG/EDN1/CDC27/BTC	10
GO:0040013	negative regulation of locomotion	46/1358	396/18800	0.00096359	0.0176423	0.0139548	OSBPL8/TP53INP1/SYNJ2BP/WNT4/STK26/CERS2/GREM1/TMEFF2/SULF1/KANK1/LIMCH1/GNA13/CITED2/RNF41/RIPOR2/IL27RA/KLF4/NRP1/ADAM15/RECK/TPM1/TBXA2R/STAT3/CCL2/RYK/RRAS/RAP2A/RAC1/PTPRJ/SERPINE1/NBL1/AFDN/MECP2/JUP/IGFBP3/HMOX1/NRG1/GNA12/CYP1B1/CALR/LDLRAD4/BMPR1A/RHOA/AGTR2/JAG1/ADARB1	46
GO:0071222	cellular response to lipopolysaccharide	29/1358	217/18800	0.000976315	0.0178185	0.0140942	MTDH/PLSCR4/PLSCR3/CD274/PYCARD/SHPK/SBNO2/LITAF/XBP1/VIM/THPO/TBXA2R/CCL2/RELA/MAP2K3/SERPINE1/CXCL8/IL6/CXCL1/CD55/MAPK14/CEBPE/CEBPB/CDK4/CD86/CAMP/BMP6/RHOA/ABL1	29
GO:0019827	stem cell population maintenance	21/1358	139/18800	0.00100001	0.0178995	0.0141582	MED28/LIN28A/NKAP/PHF19/KLF4/TP63/STAT3/SOX9/REST/PRRX1/LIG4/LIF/RBPJ/KAT2A/EIF4E/DDX6/CTNNB1/CDH2/ZFP36L2/BMPR1A/JAG1	21
GO:0051384	response to glucocorticoid	21/1358	139/18800	0.00100001	0.0178995	0.0141582	SMYD3/DDIT4/BCL2L11/TFAP4/REST/PTGS2/PIK3CA/PCNA/MDK/IL6/IGFBP7/NR3C1/EIF4E/EDN1/CYP1B1/CDO1/KLF9/ZFP36L2/ZFP36L1/BMP6/RHOA	21
GO:0051783	regulation of nuclear division	21/1358	139/18800	0.00100001	0.0178995	0.0141582	EPGN/SPDL1/WNT4/ANAPC7/ANAPC5/ANAPC4/ZWINT/RAD51AP1/MAD2L2/TOM1L1/AURKB/SPHK1/AURKA/LIF/EREG/EDN1/RCC1/CDC27/CALR/BTC/ATM	21
GO:0043476	pigment accumulation	5/1358	12/18800	0.00100566	0.0178995	0.0141582	ANKRD27/BLOC1S5/BLOC1S6/RAB38/RAB32	5
GO:0043482	cellular pigment accumulation	5/1358	12/18800	0.00100566	0.0178995	0.0141582	ANKRD27/BLOC1S5/BLOC1S6/RAB38/RAB32	5
GO:0046322	negative regulation of fatty acid oxidation	5/1358	12/18800	0.00100566	0.0178995	0.0141582	DGAT2/APPL2/SOX9/ACADVL/ACADL	5
GO:0099188	postsynaptic cytoskeleton organization	5/1358	12/18800	0.00100566	0.0178995	0.0141582	DBNL/WASF2/FARP1/INA/ACTB	5
GO:1904816	positive regulation of protein localization to chromosome, telomeric region	5/1358	12/18800	0.00100566	0.0178995	0.0141582	WRAP53/GNL3L/CCT5/CCT3/DKC1	5
GO:0070198	protein localization to chromosome, telomeric region	8/1358	30/18800	0.00101035	0.0179275	0.0141804	WRAP53/GNL3L/CCT5/CCT3/TERF2/DKC1/TPP1/ATRX	8
GO:0003176	aortic valve development	9/1358	37/18800	0.00102029	0.0179928	0.014232	ROCK2/SOX9/SNAI1/SNAI2/ROCK1/NFATC1/RBPJ/EFNA1/JAG1	9
GO:1904358	positive regulation of telomere maintenance via telomere lengthening	9/1358	37/18800	0.00102029	0.0179928	0.014232	CCT5/AURKB/CCT3/PARN/MAP3K4/HNRNPA2B1/DKC1/CTNNB1/ATM	9
GO:0010632	regulation of epithelial cell migration	36/1358	290/18800	0.00103076	0.0180702	0.0142933	GLIPR2/ATOH8/EPB41L5/SYNJ2BP/SIRT1/AKT3/FGFBP1/ROCK2/KLF4/NRP1/PLPP3/TBXA2R/STAT5A/SP1/SOX9/RRAS/RAC1/PTGS2/MAP2K3/PIK3C2A/MAP3K3/MECP2/JUP/ITGB3/ITGA3/HMOX1/FGFR1/FGF1/EPHA2/EFNA1/EDN1/CTSH/CALR/RHOA/AGTR2/ABL1	36
GO:0032206	positive regulation of telomere maintenance	11/1358	52/18800	0.00103097	0.0180702	0.0142933	CCT5/AURKB/CCT3/TERF2/PARN/MAP3K4/HNRNPA2B1/DKC1/CTNNB1/ATRX/ATM	11
GO:0018212	peptidyl-tyrosine modification	44/1358	376/18800	0.00105835	0.0184938	0.0146283	DOK7/TMEM102/EPGN/PARP9/SAMSN1/PDGFC/PARP14/GREM1/RACK1/HIPK3/SH2B3/MVP/CRLF1/NRP1/TPST1/TPST2/TYK2/SHC1/PTPRJ/PTPN11/EIF2AK2/MAP2K3/OSBP/ROR1/LIF/ITGB3/IL11/IL7/IL6R/IL6/NRG1/GAS6/FGFR1/EREG/ERBB2/EPHA2/EFNA1/DVL2/CSPG4/CBL/CAV1/BTC/BMP6/ABL1	44
GO:0071103	DNA conformation change	17/1358	103/18800	0.00108968	0.0189836	0.0150157	HFM1/FBH1/ASCC3/G3BP1/TOP2A/TOP1/RFC3/RAD51/MCM7/HNRNPA2B1/HMGA1/HMGB3/XRCC6/ERCC3/DDX3X/ATRX/ABL1	17
GO:0042063	gliogenesis	36/1358	291/18800	0.00109664	0.0190166	0.0150418	NCMAP/LIN28A/CERS2/TNFRSF21/DISC1/CRB1/B4GALT5/VIM/STAT3/SOX9/CCL2/PTPRZ1/PTPN11/PLEC/ROR1/NFIB/MDK/LIF/LDLR/IL6/ID4/ID2/NRG1/GPC1/FGF5/EZH2/ERBB2/EGR2/CTNNB1/CSPG4/CNP/CDK6/CDH2/RHOA/AKT2/ABL1	36
GO:0000086	G2/M transition of mitotic cell cycle	21/1358	140/18800	0.00109819	0.0190166	0.0150418	CTC1/AVEN/RCC2/USP47/BABAM1/CHEK2/TOPBP1/BABAM2/VPS4B/AURKB/CDC14B/AURKA/PBX1/ORC1/MECP2/DNM2/CDKN1A/CDK4/CDK2/BRCA1/ATM	21
GO:0008202	steroid metabolic process	39/1358	323/18800	0.00110915	0.0191487	0.0151463	PCSK9/DGAT2/PANK2/PLEKHA1/WNT4/LDLRAP1/TSKU/SIRT1/FAXDC2/ACAA2/LPCAT3/SNX17/H6PD/SGPL1/HSD17B6/SULT1E1/SNAI1/SNAI2/SC5D/REST/PBX1/OSBP/MVK/MVD/MECP2/LDLR/IGFBP7/HSD17B2/HDLBP/HSD17B10/FGF1/EGR1/DHCR24/CYP1B1/CEBPA/BMP6/AGTR1/ACADVL/ACADL	39
GO:0048538	thymus development	10/1358	45/18800	0.00115759	0.0199252	0.0157605	CTC1/SIX4/CITED2/ZMPSTE24/BCL2L11/PBX1/HOXA3/CTNNB1/ATM/ABL1	10
GO:0035994	response to muscle stretch	7/1358	24/18800	0.00117164	0.0201054	0.0159031	RELA/PIK3CA/GSN/EDN1/CTNNB1/MAPK14/CDH2	7
GO:0033627	cell adhesion mediated by integrin	15/1358	86/18800	0.00117854	0.0201054	0.0159031	SWAP70/PLPP3/SNAI2/PTPN11/PODXL/PDE3B/SERPINE1/MUC1/LIF/ITGB3/ITGB1/ITGA3/EPHA2/EFNA1/CYP1B1	15
GO:0010811	positive regulation of cell-substrate adhesion	19/1358	122/18800	0.00117952	0.0201054	0.0159031	EPB41L5/WNT4/DISC1/NRP1/SDC4/RRAS/ROCK1/RAC1/PTPRJ/VIT/NID1/MDK/JUP/ITGA3/CCN1/DNM2/CDK6/CALR/ABL1	19
GO:0007004	telomere maintenance via telomerase	13/1358	69/18800	0.00118206	0.0201054	0.0159031	CTC1/WRAP53/GNL3L/GAR1/CCT5/AURKB/CCT3/TERF2/PARN/MAP3K4/DKC1/CTNNB1/ATM	13
GO:0031623	receptor internalization	18/1358	113/18800	0.00120538	0.0203822	0.016122	PCSK9/GREM1/LDLRAP1/DNM3/RAB31/FLOT1/CALCRL/PICALM/NEDD4/MKLN1/ITGB3/ITGB1/CXCL8/GRIA1/GRB2/DRD4/DNM2/CAV1	18
GO:0000075	cell cycle checkpoint signaling	24/1358	170/18800	0.00120866	0.0203822	0.016122	SDE2/ATRIP/CCAR2/RFWD3/TIPIN/SPDL1/NSUN2/BABAM1/CHEK2/ZWINT/TOPBP1/MAD2L2/BABAM2/CLOCK/AURKB/CDC14B/PTPN11/ORC1/MUC1/MAPK14/CDKN1A/CDK2/BRCA1/ATM	24
GO:0048661	positive regulation of smooth muscle cell proliferation	16/1358	95/18800	0.0012094	0.0203822	0.016122	LDLRAP1/CALCRL/ADAMTS1/NR4A3/PTGS2/PIK3CA/IL6R/IL6/ID2/HMOX1/GNAI3/GNAI2/EREG/EDN1/DNMT1/BMPR1A	16
GO:0032210	regulation of telomere maintenance via telomerase	11/1358	53/18800	0.00121742	0.0203822	0.016122	CTC1/GNL3L/CCT5/AURKB/CCT3/TERF2/PARN/MAP3K4/DKC1/CTNNB1/ATM	11
GO:0030865	cortical cytoskeleton organization	12/1358	61/18800	0.0012196	0.0203822	0.016122	FMNL2/CAVIN3/EHD2/ROCK2/TLN1/ROCK1/RAC1/PLEC/CALR/RHOG/RHOC/RHOA	12
GO:1904356	regulation of telomere maintenance via telomere lengthening	12/1358	61/18800	0.0012196	0.0203822	0.016122	CTC1/GNL3L/CCT5/AURKB/CCT3/TERF2/PARN/MAP3K4/HNRNPA2B1/DKC1/CTNNB1/ATM	12
GO:0035270	endocrine system development	20/1358	132/18800	0.00125744	0.0209537	0.016574	WNT4/CITED2/CLOCK/SOX9/PBX1/MDK/IL6R/IL6/RBPJ/HOXB3/HOXA3/FOXA2/GATA6/EDN1/CYP1B1/CDK6/CDH2/BMPR1A/BMP6/BAK1	20
GO:0033137	negative regulation of peptidyl-serine phosphorylation	8/1358	31/18800	0.00127657	0.0210286	0.0166333	CNKSR3/PAQR3/DDIT4/RACK1/RASSF2/CAV1/BAX/BAK1	8
GO:0035066	positive regulation of histone acetylation	8/1358	31/18800	0.00127657	0.0210286	0.0166333	TADA2B/KAT7/RPS6KA4/SNAI2/MUC1/LIF/KAT2A/BRCA1	8
GO:0060351	cartilage development involved in endochondral bone morphogenesis	8/1358	31/18800	0.00127657	0.0210286	0.0166333	TSKU/ZMPSTE24/TRIP11/SOX9/RARG/COL1A1/SERPINH1/ANXA6	8
GO:0150117	positive regulation of cell-substrate junction organization	8/1358	31/18800	0.00127657	0.0210286	0.0166333	EPB41L5/WNT4/NRP1/SDC4/ROCK1/RAC1/PTPRJ/ABL1	8
GO:0031570	DNA integrity checkpoint signaling	19/1358	123/18800	0.00130261	0.0213963	0.0169242	SDE2/ATRIP/CCAR2/RFWD3/TIPIN/BABAM1/CHEK2/TOPBP1/BABAM2/CLOCK/CDC14B/PTPN11/ORC1/MUC1/MAPK14/CDKN1A/CDK2/BRCA1/ATM	19
GO:0030183	B cell differentiation	21/1358	142/18800	0.00131956	0.0215515	0.0170469	CMTM7/XBP1/TCF3/SP3/PTPRJ/ITGB1/IL11/IL7/IL6/RBPJ/ID2/HMGB3/EZH2/KLF6/ZFP36L2/ZFP36L1/BCL6/BAX/BAK1/ATM/ABL1	21
GO:0090090	negative regulation of canonical Wnt signaling pathway	21/1358	142/18800	0.00131956	0.0215515	0.0170469	CTHRC1/FRMD8/JADE1/DACT1/GREM1/MAD2L2/G3BP1/LIMD1/SOX9/SNAI2/MLLT3/MDK/IGFBP4/IGFBP1/EMD/EGR1/CTNND1/CTNNB1/MAPK14/CDH2/CAV1	21
GO:1901888	regulation of cell junction assembly	27/1358	201/18800	0.00132766	0.021613	0.0170956	AMIGO2/SLITRK4/EPB41L5/LRRN1/RCC2/WNT4/SIX4/F11R/GREM1/CUX2/LIMCH1/FLOT1/FARP1/ROCK2/NRP1/SNAI1/SNAI2/SDC4/ROCK1/RAC1/PTPRJ/GPM6B/EPHA2/CAV1/BDNF/RHOA/ABL1	27
GO:0009791	post-embryonic development	15/1358	87/18800	0.00133084	0.021613	0.0170956	PLEKHA1/SERP1/AGO2/STK36/CRB1/PPP1R13L/BCL2L11/KLF4/SGPL1/MECP2/BAX/BAK1/ATRX/ATM/ABL1	15
GO:0010769	regulation of cell morphogenesis involved in differentiation	16/1358	96/18800	0.00135596	0.0219206	0.0173389	ANKRD27/CAPRIN2/RCC2/SS18L2/DBNL/CUX2/KANK1/NRP1/RAC1/PAK3/MDK/CAPRIN1/GBP1/DNM2/CALR/ABL1	16
GO:0061035	regulation of cartilage development	13/1358	70/18800	0.00135741	0.0219206	0.0173389	GREM1/TRPS1/SOX9/SNAI2/RARG/PTPN11/MDK/CCN1/KAT2A/CTNNB1/CCN2/RUNX2/BMP6	13
GO:0003158	endothelium development	20/1358	133/18800	0.00138177	0.022177	0.0175416	ATOH8/F11R/ARHGEF26/FSTL1/RAPGEF3/ROCK2/TJP2/PLOD3/NRP1/ROCK1/MSN/AFDN/RBPJ/ID1/NRG1/FGF1/CTNNB1/BMP6/RHOA/JAG1	20
GO:0031018	endocrine pancreas development	10/1358	46/18800	0.00138485	0.022177	0.0175416	CLOCK/SOX9/IL6R/IL6/FOXA2/GATA6/CDK6/CDH2/BMP6/BAK1	10
GO:0061383	trabecula morphogenesis	10/1358	46/18800	0.00138485	0.022177	0.0175416	GREM1/SBNO2/ADAMTS1/SOS1/RBPJ/NRG1/FHL2/COL1A1/BMPR1A/RHOA	10
GO:0048839	inner ear development	26/1358	192/18800	0.00143592	0.0229308	0.0181379	TTC8/CTHRC1/SIX4/LRP10/LRIG1/TSKU/SPRY2/TRIP11/MAPKAPK2/LIN7A/LGR5/USH2A/TBX2/SOX9/SDC4/PTPN11/PTK7/PRRX1/ROR1/KCNK2/JAG2/RBPJ/EYA4/DVL2/CEBPA/JAG1	26
GO:0019058	viral life cycle	38/1358	317/18800	0.00145471	0.0231666	0.0183244	TPCN2/LRRC15/MVB12A/VPS37C/F11R/CHMP2B/LARP1/TRIM38/VPS4B/ROCK2/NRP1/VAMP8/OASL/EEA1/TRIM25/TOP2A/CCL2/EIF2AK2/PPARA/NFIA/NEDD4/LDLR/ITGB3/ITGB1/CXCL8/IFI16/GSN/GAS6/STOM/EPHA2/DDX6/DDX3X/CD55/CD86/CAV1/ANPEP/AGTR1/ADARB1	38
GO:0060562	epithelial tube morphogenesis	39/1358	328/18800	0.00147645	0.0234431	0.0185431	CCDC39/LAMA1/RDH10/CTHRC1/CC2D2A/RASIP1/WNT4/SIX4/GREM1/PLXNB2/GNA13/CITED2/SPRY2/MICAL2/LHX2/NRP1/LGR5/VDR/TBX2/SOX9/SDC4/RARG/PTK7/PODXL/PBX1/MDK/RBPJ/KAT2A/FGF1/EPHA2/EDN1/DVL2/CTSH/CTNNB1/COL4A1/RHOA/AR/AGTR2/ABL1	39
GO:0000077	DNA damage checkpoint signaling	18/1358	115/18800	0.00148023	0.0234431	0.0185431	SDE2/ATRIP/CCAR2/RFWD3/TIPIN/BABAM1/CHEK2/TOPBP1/BABAM2/CLOCK/CDC14B/PTPN11/MUC1/MAPK14/CDKN1A/CDK2/BRCA1/ATM	18
GO:0034644	cellular response to UV	15/1358	88/18800	0.00149933	0.0236804	0.0187308	SDE2/TP53INP1/ACTR5/IMPACT/USP47/TMEM161A/SIRT1/AURKB/PTGS2/PCNA/NEDD4/MFAP4/CDKN1A/BAX/BAK1	15
GO:0051570	regulation of histone H3-K9 methylation	7/1358	25/18800	0.00152687	0.0240493	0.0190226	SIRT1/MECP2/LMNA/DNMT3B/DNMT1/BRCA1/ATRX	7
GO:0060541	respiratory system development	27/1358	203/18800	0.00153834	0.0241637	0.0191131	CCDC39/LAMA1/RDH10/DISP1/RXFP1/SIX4/KLF2/SPRY2/PLOD3/TBX2/SP3/SOX9/RARG/PTK7/NFIB/MAN2A1/LTA4H/LIF/ITGA3/RBPJ/GATA6/FGF1/CTSH/CTNNB1/CCN2/CEBPA/BMPR1A	27
GO:0048638	regulation of developmental growth	39/1358	329/18800	0.00156148	0.0244603	0.0193477	SIX4/ITSN2/DBNL/FLVCR1/SERP1/DISC1/RUFY3/CITED2/ZMPSTE24/BCL2L11/SGPL1/NRP1/STC2/YBX3/TBX2/STAT5A/STAT3/RYK/RGS4/MAPK11/PPARA/PIM1/PIK3CA/L1CAM/KCNK2/IL7/RBPJ/GATA6/FXN/EDN1/DNM2/DCC/MAPK14/CDKN1A/CDK4/BMPR1A/BDNF/AR/ABL1	39
GO:0030177	positive regulation of Wnt signaling pathway	21/1358	144/18800	0.001578	0.0246519	0.0194993	ZBED3/WNT5B/CAPRIN2/CCAR2/PLEKHA4/USP47/DACT1/DISC1/SULF1/KANK1/SPIN1/LGR5/RECK/PTK7/MLLT3/JUP/RBPJ/DDX3X/COL1A1/CAV1/ABL1	21
GO:0006753	nucleoside phosphate metabolic process	54/1358	495/18800	0.00158254	0.0246559	0.0195024	NUDT19/NT5C1B/DGAT2/FAR1/PARP9/HKDC1/PANK2/ELOVL1/NMNAT1/ELOVL5/PARP16/DDIT4/ACSL5/GMPR2/AK3/SULT1B1/NUPR1/ACOT11/SMPDL3A/GDA/TJP2/PAPSS2/SUCLG2/TPST1/TPST2/SLC25A16/UMPS/SULT1E1/STAT3/PRPS1/PRKAG1/PPARA/PGM1/NTHL1/NT5E/NPR1/PNP/NNMT/NME4/MVK/MVD/GUK1/GNAI3/EPHA2/SLC26A2/DPYD/DCTD/CNP/RHOA/ALDOB/AK2/ADCY9/ADCY6/ADCY3	54
GO:0003180	aortic valve morphogenesis	8/1358	32/18800	0.00159569	0.0247268	0.0195585	ROCK2/SOX9/SNAI1/SNAI2/ROCK1/NFATC1/EFNA1/JAG1	8
GO:0046320	regulation of fatty acid oxidation	8/1358	32/18800	0.00159569	0.0247268	0.0195585	DGAT2/APPL2/NR4A3/SOX9/PPARA/AKT2/ACADVL/ACADL	8
GO:0009259	ribonucleotide metabolic process	44/1358	384/18800	0.00161076	0.0248284	0.0196389	NUDT19/DGAT2/FAR1/HKDC1/PANK2/ELOVL1/ELOVL5/DDIT4/ACSL5/GMPR2/AK3/SULT1B1/NUPR1/ACOT11/GDA/TJP2/PAPSS2/SUCLG2/TPST1/TPST2/SLC25A16/UMPS/SULT1E1/STAT3/PRKAG1/PPARA/PGM1/NT5E/NPR1/PNP/NME4/MVK/MVD/GUK1/GNAI3/EPHA2/SLC26A2/DPYD/RHOA/ALDOB/AK2/ADCY9/ADCY6/ADCY3	44
GO:0006631	fatty acid metabolic process	45/1358	395/18800	0.00161089	0.0248284	0.0196389	NUDT19/CYP2U1/DGAT2/PANK2/ADIPOR2/ELOVL1/ELOVL5/TRIB3/PECR/APPL2/ACSL5/ABHD5/ACOT11/SIRT1/ECI2/ACAA2/PTGES/QKI/SGPL1/PLA2G4C/NR4A3/XBP1/TYRP1/SOX9/PTGS2/PTGS1/PRKAG1/PPARA/PLA2G4A/PCCB/IVD/HADH/HADHB/HADHA/HSD17B10/GPX4/EDN1/CYP1B1/MAPK14/CAV1/BRCA1/AKT2/ACAT2/ACADVL/ACADL	45
GO:0048066	developmental pigmentation	10/1358	47/18800	0.00164709	0.0252509	0.0199731	ANKRD27/BLOC1S5/BLOC1S6/RAB38/RAB32/BCL2L11/TYRP1/RAB27A/OCA2/BAX	10
GO:1905953	negative regulation of lipid localization	10/1358	47/18800	0.00164709	0.0252509	0.0199731	PCSK9/OSBPL8/ABCG8/PNPLA2/ABHD5/PTPN11/PPARA/ITGB3/IL6/AKT2	10
GO:1902894	negative regulation of pri-miRNA transcription by RNA polymerase II	6/1358	19/18800	0.00167972	0.0256828	0.0203147	SOX9/REST/RELA/PPARA/NFIB/GATA6	6
GO:0071216	cellular response to biotic stimulus	32/1358	256/18800	0.00170048	0.0259312	0.0205112	MTDH/FBH1/PLSCR4/PLSCR3/CD274/PYCARD/SHPK/SBNO2/ZMPSTE24/BCL2L11/LITAF/XBP1/VIM/THPO/TBXA2R/CCL2/RELA/MAP2K3/SERPINE1/CXCL8/IL6/CXCL1/CD55/MAPK14/CEBPE/CEBPB/CDK4/CD86/CAMP/BMP6/RHOA/ABL1	32
GO:0007389	pattern specification process	51/1358	463/18800	0.00171307	0.0260541	0.0206083	CCDC39/CFAP53/ANKS6/TTC8/DISP1/DYNC2H1/EPB41L5/CC2D2A/DSCAML1/POGLUT1/BARX1/GREM1/POFUT1/GPR161/CHSY1/CITED2/TSHZ1/MICAL2/LHX2/NRP1/TP63/XRCC2/TBX2/AURKA/SNAI1/RARG/PSKH1/PLXNA2/PBX1/NTF4/NBL1/MLLT3/SMAD5/RBPJ/HOXC9/HOXC4/HOXB3/HOXA3/FOXA2/GRSF1/KAT2A/FGF1/EGR2/EFNB1/EDN1/DVL2/DNAH5/CTNNB1/BMPR1A/ATM/AR	51
GO:0031023	microtubule organizing center organization	21/1358	145/18800	0.00172262	0.0261302	0.0206686	POC1B/UBXN2B/NDE1/HAUS6/TUBE1/CHMP2B/SIRT1/DZIP1/SDCCAG8/PCLAF/VPS4B/ROCK2/XRCC2/AURKA/SLC16A1/TRIM37/KAT2A/E2F4/CTNNB1/CDK2/BRCA1	21
GO:0001819	positive regulation of cytokine production	52/1358	475/18800	0.0017737	0.0268342	0.0212254	FRMD8/DHX33/CD274/PYCARD/SIRT1/SULF1/IRAK3/TMED10/POLR3G/FLOT1/G3BP1/ROCK2/IL27RA/MAPKAPK2/SPHK1/IL18R1/NR4A3/XBP1/TYK2/TLR3/STAT3/RELA/PTPRJ/PTPN11/PTGS2/EIF2AK2/MAPK11/SERPINE1/PNP/MDK/IL7/IL6R/IL6/IL1R1/IFI16/HMOX1/HLA-E/HLA-A/KAT2A/GATA6/F3/EREG/EGR1/DDX3X/CD55/CYP1B1/MAPK14/CEBPB/CD86/BRCA1/BMPR1A/ABL1	52
GO:0045446	endothelial cell differentiation	18/1358	117/18800	0.00180635	0.0272564	0.0215594	ATOH8/F11R/ARHGEF26/FSTL1/RAPGEF3/ROCK2/TJP2/PLOD3/NRP1/ROCK1/MSN/AFDN/RBPJ/ID1/NRG1/CTNNB1/BMP6/JAG1	18
GO:0009117	nucleotide metabolic process	53/1358	487/18800	0.0018324	0.0275771	0.0218131	NUDT19/NT5C1B/DGAT2/FAR1/PARP9/HKDC1/PANK2/ELOVL1/NMNAT1/ELOVL5/PARP16/DDIT4/ACSL5/GMPR2/AK3/SULT1B1/NUPR1/ACOT11/GDA/TJP2/PAPSS2/SUCLG2/TPST1/TPST2/SLC25A16/UMPS/SULT1E1/STAT3/PRPS1/PRKAG1/PPARA/PGM1/NTHL1/NT5E/NPR1/PNP/NNMT/NME4/MVK/MVD/GUK1/GNAI3/EPHA2/SLC26A2/DPYD/DCTD/CNP/RHOA/ALDOB/AK2/ADCY9/ADCY6/ADCY3	53
GO:0009116	nucleoside metabolic process	12/1358	64/18800	0.0018822	0.0281791	0.0222892	NT5C1B/CDADC1/PGM2/BLOC1S6/ICMT/GDA/UMPS/PRPS1/NT5E/PNP/NME4/DPYD	12
GO:0045995	regulation of embryonic development	12/1358	64/18800	0.0018822	0.0281791	0.0222892	LAMA1/ZBED3/NIBAN2/POGLUT1/WNT4/UTP25/RACK1/B4GALT5/TRIP12/LAMA4/FOXA2/CTNNB1	12
GO:0032496	response to lipopolysaccharide	39/1358	333/18800	0.00194574	0.0288826	0.0228457	MTDH/PLSCR4/PLSCR3/CD274/PYCARD/SHPK/SBNO2/IRAK3/LITAF/MAPKAPK2/MAPKAPK3/XBP1/VIM/THPO/TBXA2R/CCL2/RELA/PTGS2/MAP2K3/SERPINE1/LOXL1/CXCL8/IL6/NR4A1/CXCL1/GCH1/EDN1/CD55/MAPK14/CNP/CEBPE/CEBPB/CDK4/CD86/CAMP/BMP6/BDKRB1/RHOA/ABL1	39
GO:0048146	positive regulation of fibroblast proliferation	10/1358	48/18800	0.00194811	0.0288826	0.0228457	CTC1/PDGFC/SPHK1/LIG4/GAS6/EREG/CDKN1A/CDK6/CDK4/ABL1	10
GO:1901985	positive regulation of protein acetylation	10/1358	48/18800	0.00194811	0.0288826	0.0228457	TADA2B/KAT7/RAPGEF3/RPS6KA4/SNAI2/MUC1/LIF/KAT2A/DDX3X/BRCA1	10
GO:0031529	ruffle organization	11/1358	56/18800	0.00194928	0.0288826	0.0228457	AIF1L/PLEKHA1/RCC2/DBNL/ARHGEF26/KANK1/TPM1/RAC1/CSPG4/CAV1/RHOG	11
GO:0060384	innervation	7/1358	26/18800	0.00196065	0.0288882	0.0228501	LRIG1/SULF1/NRP1/NTF4/EDN1/ECE1/ADARB1	7
GO:0060561	apoptotic process involved in morphogenesis	7/1358	26/18800	0.00196065	0.0288882	0.0228501	BCL2L11/VDR/PPP2R1B/JAG2/CCN1/BAX/BAK1	7
GO:0009150	purine ribonucleotide metabolic process	42/1358	366/18800	0.00197291	0.0288882	0.0228501	NUDT19/DGAT2/FAR1/HKDC1/PANK2/ELOVL1/ELOVL5/DDIT4/ACSL5/GMPR2/AK3/SULT1B1/NUPR1/ACOT11/GDA/TJP2/PAPSS2/SUCLG2/TPST1/TPST2/SLC25A16/SULT1E1/STAT3/PRKAG1/PPARA/PGM1/NT5E/NPR1/PNP/NME4/MVK/MVD/GUK1/GNAI3/EPHA2/SLC26A2/RHOA/ALDOB/AK2/ADCY9/ADCY6/ADCY3	42
GO:0051098	regulation of binding	42/1358	366/18800	0.00197291	0.0288882	0.0228501	PCSK9/CTHRC1/FBH1/PARP9/ARHGAP28/CAPRIN2/NIBAN2/TRIB3/EPB41L5/GNL3L/DACT1/DISC1/LDLRAP1/DZIP1/MAD2L2/RACK1/ZMPSTE24/FLOT1/RIPOR2/LHX2/KLF4/AURKB/NRP1/ADAM15/TFAP4/AURKA/SPTA1/ROCK1/PPARA/LIF/IFIT2/IFI16/ID1/HMOX1/CTNNB1/CLN5/CDKN1A/CAV1/BDNF/BAX/ACTB/ABL1	42
GO:0003382	epithelial cell morphogenesis	8/1358	33/18800	0.00197479	0.0288882	0.0228501	RILPL2/FRMD6/EPB41L5/ARHGEF26/PALLD/PLOD3/ROCK1/AR	8
GO:0014706	striated muscle tissue development	31/1358	248/18800	0.00198963	0.0290315	0.0229635	DIPK2A/MTPN/GREM1/BVES/PPP1R13L/CITED2/ZMPSTE24/MAML1/TPM1/TBX2/RGS4/MAPK11/PPARA/PLEC/PIM1/PGM5/SMAD5/LMNA/KCNK2/ITGB1/RBPJ/ID2/NRG1/KAT2A/GATA6/FHL2/EDN1/DSG2/MAPK14/CALR/BMPR1A	31
GO:0061640	cytoskeleton-dependent cytokinesis	16/1358	100/18800	0.00210056	0.0305117	0.0241342	SNX18/SNX9/CHMP2B/ZFYVE26/DCTN3/SEPTIN9/KIF20A/ACTR3/VPS4B/ROCK2/AURKB/ROCK1/PLEC/SEPTIN2/RHOC/RHOA	16
GO:0060538	skeletal muscle organ development	23/1358	167/18800	0.00210169	0.0305117	0.0241342	RBM24/DISP1/NIBAN2/SIX4/NUPR1/BVES/CITED2/FLOT1/RIPOR2/GTF3C5/YBX3/FXR1/PLEC/NR4A1/GPC1/EMD/EGR2/EGR1/RCAN1/CTNNB1/MAPK14/CAV1/RHOA	23
GO:0097306	cellular response to alcohol	15/1358	91/18800	0.00211536	0.0306167	0.0242173	TP53INP1/LARP1/KLF2/ADAM15/SGK1/RAD51/JUP/CYP1B1/CTNNB1/CDK4/KLF9/BRCA1/AHR/ADCY6/ADCY3	15
GO:0034612	response to tumor necrosis factor	31/1358	249/18800	0.00211957	0.0306167	0.0242173	RFFL/CCDC3/CARD14/SMPD4/NUB1/PYCARD/TNFRSF21/SIRT1/KLF2/TRAIP/SPHK1/TNFRSF25/YBX3/CCL2/RELA/PTGS2/CXCL8/KAT2A/GCH1/GBP1/GAS6/EDN1/CYP1B1/MAPK14/COL1A1/CEBPA/CAMP/ZFP36L2/ZFP36L1/BRCA1/BIRC2	31
GO:0043254	regulation of protein-containing complex assembly	45/1358	401/18800	0.0021673	0.0312276	0.0247005	MTPN/ANKRD27/ARPC5L/ARHGAP28/DHX33/IMPACT/ABITRAM/RASIP1/FBLIM1/GNL3L/SNX9/DACT1/PYCARD/DBNL/KANK1/CDC42EP3/RACK1/TUBB4A/PREB/ARPC1B/BCL2L11/FCHSD2/IKBKE/SPTA1/SOX9/RAC1/PTPN11/EIF2AK2/PAK3/MSN/MECP2/NRG1/GSN/GRB2/FLII/DDX3X/LDLRAD4/BAX/BAK1/ATM/RHOC/RHOA/BIRC2/ADD3/ABL1	45
GO:0007178	transmembrane receptor protein serine/threonine kinase signaling pathway	42/1358	368/18800	0.00218523	0.0314072	0.0248426	VASN/HTRA3/CHRDL1/ATOH8/TWSG1/APPL2/ASPN/GREM1/ZNF451/SIRT1/SULF1/FSTL1/RBPMS/CITED2/FSTL3/SPRY2/AKAP4/VIM/TGFB1I1/STAT3/SKIL/PXN/PSG9/PPARA/NBL1/SMAD5/ITGA3/RBPJ/CCN1/ID1/GDF10/GATA6/FMOD/EGR1/DNM2/MAPK14/RUNX2/CAV1/LDLRAD4/BMPR1A/BMP6/ABL1	42
GO:0033574	response to testosterone	9/1358	41/18800	0.00221341	0.031534	0.0249429	SIRT1/ROCK2/TBXA2R/NASP/MSN/EDN1/CBL/CALR/AR	9
GO:0071548	response to dexamethasone	9/1358	41/18800	0.00221341	0.031534	0.0249429	SMYD3/DDIT4/TFAP4/PIK3CA/PCNA/NR3C1/EIF4E/EDN1/CYP1B1	9
GO:1905314	semi-lunar valve development	9/1358	41/18800	0.00221341	0.031534	0.0249429	ROCK2/SOX9/SNAI1/SNAI2/ROCK1/NFATC1/RBPJ/EFNA1/JAG1	9
GO:0071219	cellular response to molecule of bacterial origin	29/1358	229/18800	0.00224545	0.031534	0.0249429	MTDH/PLSCR4/PLSCR3/CD274/PYCARD/SHPK/SBNO2/LITAF/XBP1/VIM/THPO/TBXA2R/CCL2/RELA/MAP2K3/SERPINE1/CXCL8/IL6/CXCL1/CD55/MAPK14/CEBPE/CEBPB/CDK4/CD86/CAMP/BMP6/RHOA/ABL1	29
GO:0009886	post-embryonic animal morphogenesis	5/1358	14/18800	0.00225023	0.031534	0.0249429	CRB1/BCL2L11/BAX/BAK1/ATRX	5
GO:0038166	angiotensin-activated signaling pathway	5/1358	14/18800	0.00225023	0.031534	0.0249429	ROCK2/ROCK1/CAV1/AGTR2/AGTR1	5
GO:0090239	regulation of histone H4 acetylation	5/1358	14/18800	0.00225023	0.031534	0.0249429	SIRT1/KAT7/ZMPSTE24/MUC1/BRCA1	5
GO:1904814	regulation of protein localization to chromosome, telomeric region	5/1358	14/18800	0.00225023	0.031534	0.0249429	WRAP53/GNL3L/CCT5/CCT3/DKC1	5
GO:0090287	regulation of cellular response to growth factor stimulus	37/1358	314/18800	0.00225113	0.031534	0.0249429	VASN/HTRA3/CHRDL1/NIBAN2/TWSG1/ASPN/WNT4/GREM1/ZNF451/SIRT1/SULF1/FSTL1/CITED2/FSTL3/SPRY2/FGFBP1/TGFB1I1/SKIL/PRKCB/PPARA/NEDD4/NBL1/ITGB3/ITGA3/RBPJ/CCN1/GPC1/GATA6/FGFR1/FGF1/DNM2/CTNNB1/RUNX2/CAV1/LDLRAD4/AGTR2/ABL1	37
GO:0035455	response to interferon-alpha	6/1358	20/18800	0.00225439	0.031534	0.0249429	RO60/EIF2AK2/IFNAR2/IFIT3/IFIT2/GAS6	6
GO:0097320	plasma membrane tubulation	6/1358	20/18800	0.00225439	0.031534	0.0249429	SNX18/SNX9/EHD2/PACSIN3/PLEKHM2/DNM2	6
GO:1901222	regulation of NIK/NF-kappaB signaling	17/1358	110/18800	0.00227244	0.0317094	0.0250817	GREM1/RBCK1/RASSF2/LITAF/SPHK1/IL18R1/TSPAN6/TLR3/RELA/EIF2AK2/NR3C2/EDN1/DDX3X/CD86/CALR/RHOA/BIRC2	17
GO:2001022	positive regulation of response to DNA damage stimulus	19/1358	129/18800	0.00229431	0.0319371	0.0252617	FBH1/PARP9/CCAR2/WRAP53/TMEM161A/SHLD2/BABAM1/SIRT1/RAD51AP1/MAD2L2/BABAM2/FXR1/SKIL/PCNA/MGMT/EYA4/BRCA1/ATM/ACTB	19
GO:0043473	pigmentation	16/1358	101/18800	0.00233238	0.0323886	0.0256189	MFSD12/ANKRD27/VANGL1/KIF13A/BLOC1S5/BLOC1S6/RAB38/RAB32/RACK1/BCL2L11/TYRP1/TBX2/SNAI2/RAB27A/OCA2/BAX	16
GO:0014032	neural crest cell development	14/1358	83/18800	0.00235206	0.0325048	0.0257108	RDH10/CITED2/NRP1/TCOF1/SOX9/SNAI2/NRTN/NRG1/EFNB1/EDN1/CDH2/BMPR1A/ANXA6/JAG1	14
GO:0048041	focal adhesion assembly	14/1358	83/18800	0.00235206	0.0325048	0.0257108	EPB41L5/RCC2/WNT4/GREM1/LIMCH1/ROCK2/NRP1/SDC4/ROCK1/RAC1/PTPRJ/GPM6B/RHOA/ABL1	14
GO:0019217	regulation of fatty acid metabolic process	15/1358	92/18800	0.00236238	0.0325691	0.0257617	DGAT2/PANK2/ELOVL5/TRIB3/APPL2/SIRT1/NR4A3/SOX9/PTGS2/PPARA/CAV1/BRCA1/AKT2/ACADVL/ACADL	15
GO:0032212	positive regulation of telomere maintenance via telomerase	8/1358	34/18800	0.00242134	0.0332226	0.0262786	CCT5/AURKB/CCT3/PARN/MAP3K4/DKC1/CTNNB1/ATM	8
GO:0051973	positive regulation of telomerase activity	8/1358	34/18800	0.00242134	0.0332226	0.0262786	WRAP53/GREM1/KLF4/AURKB/PARN/MAP3K4/DKC1/CTNNB1	8
GO:0030324	lung development	24/1358	179/18800	0.00244809	0.0335096	0.0265056	CCDC39/LAMA1/RDH10/RXFP1/KLF2/SPRY2/PLOD3/TBX2/SP3/SOX9/PTK7/NFIB/MAN2A1/LTA4H/LIF/ITGA3/RBPJ/GATA6/FGF1/CTSH/CTNNB1/CCN2/CEBPA/BMPR1A	24
GO:0071425	hematopoietic stem cell proliferation	7/1358	27/18800	0.00248398	0.0338955	0.0268108	CTC1/NKAP/KAT7/SART3/THPO/EIF2AK2/PIM1	7
GO:0007162	negative regulation of cell adhesion	36/1358	305/18800	0.00248807	0.0338955	0.0268108	EPB41L5/TWSG1/RCC2/CD274/TNFRSF21/PLXNB2/KANK1/SWAP70/MAD2L2/SH2B3/RIPOR2/KLF4/CD164/ADAM15/SNAI2/SDC4/PTPN11/PPARA/PODXL/PLXNA2/PDE3B/SERPINE1/MUC1/MDK/GBP1/ERBB2/CYP1B1/COL1A1/CEBPB/CDKN2A/CD86/BMP6/BCL6/RHOA/JAG1/ABL1	36
GO:0007088	regulation of mitotic nuclear division	17/1358	111/18800	0.00250706	0.0339931	0.026888	EPGN/SPDL1/ANAPC7/ANAPC5/ANAPC4/ZWINT/MAD2L2/TOM1L1/AURKB/SPHK1/AURKA/EREG/EDN1/RCC1/CDC27/BTC/ATM	17
GO:0071347	cellular response to interleukin-1	17/1358	111/18800	0.00250706	0.0339931	0.026888	PYCARD/IRAK3/KLF2/USP10/RPS6KA4/SOX9/CCL2/RELA/MAPK11/CXCL8/IL6/IL1R1/GBP1/EGR1/EDN1/CEBPB/CAMP	17
GO:0008584	male gonad development	20/1358	140/18800	0.00258114	0.0347062	0.027452	PLEKHA1/WNT4/SIX4/NUPR1/CITED2/BCL2L11/EIF2S2/SGPL1/ADAM15/YBX3/TLR3/SOX9/NASP/GATA6/CYP1B1/CBL/BCL2L1/BAX/ATRX/AR	20
GO:0010717	regulation of epithelial to mesenchymal transition	16/1358	102/18800	0.0025851	0.0347062	0.027452	GLIPR2/VASN/GREM1/MAD2L2/SPRY2/TGFB1I1/SNAI1/MDK/IL6/FOXA2/EZH2/EFNA1/CTNNB1/COL1A1/LDLRAD4/JAG1	16
GO:0062014	negative regulation of small molecule metabolic process	16/1358	102/18800	0.0025851	0.0347062	0.027452	DGAT2/TRIB3/APPL2/DDIT4/WNT4/NUPR1/SIRT1/STAT3/SOX9/SNAI1/SNAI2/REST/PPARA/BRCA1/ACADVL/ACADL	16
GO:0006278	RNA-dependent DNA biosynthetic process	13/1358	75/18800	0.00258983	0.0347062	0.027452	CTC1/WRAP53/GNL3L/GAR1/CCT5/AURKB/CCT3/TERF2/PARN/MAP3K4/DKC1/CTNNB1/ATM	13
GO:0043536	positive regulation of blood vessel endothelial cell migration	13/1358	75/18800	0.00258983	0.0347062	0.027452	SIRT1/AKT3/FGFBP1/NRP1/STAT5A/SP1/PTGS2/MAP2K3/PIK3C2A/MAP3K3/HMOX1/FGFR1/ABL1	13
GO:0043535	regulation of blood vessel endothelial cell migration	21/1358	150/18800	0.00262627	0.0349209	0.0276219	SIRT1/AKT3/FGFBP1/KLF4/NRP1/TBXA2R/STAT5A/SP1/PTGS2/MAP2K3/PIK3C2A/MAP3K3/MECP2/JUP/HMOX1/FGFR1/EPHA2/EFNA1/RHOA/AGTR2/ABL1	21
GO:0016050	vesicle organization	36/1358	306/18800	0.00262931	0.0349209	0.0276219	ANXA8/PHETA2/MVB12A/ANKRD27/RAB34/KIF13A/BLOC1S5/PI4K2B/VPS37C/TMED9/BLOC1S6/CHMP2B/RAB38/CD2AP/RAB32/TMED10/PREB/SEC24D/VPS4B/VAMP3/SPHK1/SNAP23/STX10/VAMP8/EEA1/PICALM/TYRP1/SDC4/RFX2/RAB27A/OSBP/RAB8A/GNAI3/STX2/CAV1/AKT2	36
GO:0022406	membrane docking	14/1358	84/18800	0.00263897	0.0349209	0.0276219	ESYT2/CEP83/BLOC1S6/ESYT1/BVES/YKT6/PEX16/VAMP3/STX10/VAMP8/ROCK1/MSN/RAB8A/STX2	14
GO:0031670	cellular response to nutrient	9/1358	42/18800	0.00263958	0.0349209	0.0276219	KANK2/XBP1/VDR/SNAI2/PIM1/FOXA2/HMOX1/GAS6/COL1A1	9
GO:0031952	regulation of protein autophosphorylation	9/1358	42/18800	0.00263958	0.0349209	0.0276219	PDGFC/IMPACT/GREM1/TOM1L1/MVP/RASSF2/RAP2A/DDX3X/CAV1	9
GO:0006163	purine nucleotide metabolic process	44/1358	394/18800	0.00264379	0.0349209	0.0276219	NUDT19/NT5C1B/DGAT2/FAR1/HKDC1/PANK2/ELOVL1/ELOVL5/DDIT4/ACSL5/GMPR2/AK3/SULT1B1/NUPR1/ACOT11/GDA/TJP2/PAPSS2/SUCLG2/TPST1/TPST2/SLC25A16/SULT1E1/STAT3/PRPS1/PRKAG1/PPARA/PGM1/NT5E/NPR1/PNP/NME4/MVK/MVD/GUK1/GNAI3/EPHA2/SLC26A2/RHOA/ALDOB/AK2/ADCY9/ADCY6/ADCY3	44
GO:0007030	Golgi organization	22/1358	160/18800	0.00264838	0.0349209	0.0276219	ATP8B3/UBXN2B/LYSMD3/FHDC1/LMAN2L/DYNC2H1/ZFP69B/ATP8B2/NPLOC4/PI4K2B/TMED9/STX18/TMED5/SYNE1/PLEKHM2/TMED1/TMED10/BAG5/TRIP11/SURF4/RAB2A/DNM2	22
GO:0060425	lung morphogenesis	10/1358	50/18800	0.00268291	0.0352953	0.0279181	LAMA1/RDH10/SPRY2/PLOD3/TBX2/SOX9/NFIB/LIF/CTSH/CTNNB1	10
GO:0042180	cellular ketone metabolic process	27/1358	211/18800	0.00269398	0.03536	0.0279692	RDH10/DGAT2/PANK2/VKORC1/ELOVL5/TRIB3/KYAT3/APPL2/WNT4/PDSS1/SIRT1/H6PD/HSD17B6/NR4A3/SOX9/REST/PTGS2/PPARA/HSD17B10/KDSR/EGR1/CAV1/BRCA1/BMP6/AKT2/ACADVL/ACADL	27
GO:0006275	regulation of DNA replication	19/1358	131/18800	0.00274135	0.0358182	0.0283316	INO80C/ACTR8/FBH1/CTC1/JADE1/ACTR5/TIPIN/INO80D/CHRAC1/POLE3/KAT7/ZMPSTE24/RFC3/PCNA/ID3/EREG/CDK2/BCL6/ATRX	19
GO:0007098	centrosome cycle	19/1358	131/18800	0.00274135	0.0358182	0.0283316	POC1B/UBXN2B/NDE1/HAUS6/TUBE1/CHMP2B/SIRT1/SDCCAG8/PCLAF/VPS4B/ROCK2/XRCC2/AURKA/SLC16A1/TRIM37/KAT2A/CTNNB1/CDK2/BRCA1	19
GO:0042176	regulation of protein catabolic process	44/1358	395/18800	0.00277327	0.0359584	0.0284425	PCSK9/RNF144B/FAM83D/RHBDF1/CCAR2/TRIB3/NUB1/SNX9/DACT1/RNFT1/SNX12/PACSIN3/MYLIP/SGSM3/DISC1/NUPR1/IRAK3/CHEK2/MAD2L2/RACK1/PSME3/RNF41/BAG5/RPL23/PIAS1/USP5/TIMP3/AURKA/SOX9/ROCK1/RELA/NEDD4/MSN/LDLR/NRG1/GNA12/FOXF2/EFNA1/CEBPA/CDK2/CAV1/PTTG1IP/C4BPB/ARAF	44
GO:0030522	intracellular receptor signaling pathway	32/1358	264/18800	0.00277751	0.0359584	0.0284425	SLC15A4/NLRX1/AHRR/NPLOC4/KANK2/SIRT1/CITED2/KLF2/CLOCK/DHRS3/OASL/TP63/NR4A3/VDR/TSPAN6/STAT3/SNAI2/RELA/RARG/PPARA/PIM1/NEDD4/NR3C2/NR4A1/NR3C1/EZH2/CALR/BRCA1/RHOA/AR/BIRC2/AHR	32
GO:0018108	peptidyl-tyrosine phosphorylation	42/1358	373/18800	0.00280477	0.0359584	0.0284425	DOK7/TMEM102/EPGN/PARP9/SAMSN1/PDGFC/PARP14/GREM1/RACK1/HIPK3/SH2B3/MVP/CRLF1/NRP1/TYK2/SHC1/PTPRJ/PTPN11/EIF2AK2/MAP2K3/OSBP/ROR1/LIF/ITGB3/IL11/IL7/IL6R/IL6/NRG1/GAS6/FGFR1/EREG/ERBB2/EPHA2/EFNA1/DVL2/CSPG4/CBL/CAV1/BTC/BMP6/ABL1	42
GO:0035296	regulation of tube diameter	20/1358	141/18800	0.00280868	0.0359584	0.0284425	KLF2/ROCK2/PLOD3/TBXA2R/SNTA1/ROCK1/PTGS2/PIK3C2A/NPR1/HRH1/GCH1/EDN1/ECE1/CAV1/RHOA/AGTR2/AGTR1/ADRB3/ADCY6/ABL1	20
GO:0045727	positive regulation of translation	20/1358	141/18800	0.00280868	0.0359584	0.0284425	UHMK1/NIBAN1/RCC1L/LIN28A/IMPACT/ZCCHC4/SERP1/AGO2/PLXNB2/LARP1/SAMD4A/YBX3/FXR1/VIM/YBX1/IL6/ERBB2/DDX3X/CYP1B1/RHOA	20
GO:0046546	development of primary male sexual characteristics	20/1358	141/18800	0.00280868	0.0359584	0.0284425	PLEKHA1/WNT4/SIX4/NUPR1/CITED2/BCL2L11/EIF2S2/SGPL1/ADAM15/YBX3/TLR3/SOX9/NASP/GATA6/CYP1B1/CBL/BCL2L1/BAX/ATRX/AR	20
GO:0097746	blood vessel diameter maintenance	20/1358	141/18800	0.00280868	0.0359584	0.0284425	KLF2/ROCK2/PLOD3/TBXA2R/SNTA1/ROCK1/PTGS2/PIK3C2A/NPR1/HRH1/GCH1/EDN1/ECE1/CAV1/RHOA/AGTR2/AGTR1/ADRB3/ADCY6/ABL1	20
GO:0016485	protein processing	30/1358	243/18800	0.00281113	0.0359584	0.0284425	PCSK9/SDE2/ASPRV1/DISP1/DDI2/SPRTN/BCL2L12/DYNC2H1/SNX12/PYCARD/BACE1/SEC11A/METAP2/ZMPSTE24/LPCAT3/ECE2/PLA2G7/SERPINE1/MYH9/IFI16/GSN/FXN/F3/ECE1/DHCR24/CTSH/CPM/CLN5/CAST/BAK1	30
GO:0045600	positive regulation of fat cell differentiation	12/1358	67/18800	0.00281462	0.0359584	0.0284425	CCDC3/AAMDC/XBP1/SULT1E1/SNAI2/PTGS2/PIM1/ID2/MAPK14/CEBPB/CEBPA/ZFP36L1	12
GO:0055021	regulation of cardiac muscle tissue growth	12/1358	67/18800	0.00281462	0.0359584	0.0284425	CITED2/TBX2/RGS4/MAPK11/PPARA/PIM1/KCNK2/RBPJ/GATA6/EDN1/MAPK14/BMPR1A	12
GO:0007613	memory	18/1358	122/18800	0.0028953	0.036907	0.0291929	TAFA2/BLOC1S6/CUX2/SGK1/PTGS2/NTF4/MECP2/MDK/LDLR/KCNK2/ITGA3/HRH1/GRIA1/KAT2A/RCAN1/CTNS/CEBPB/BDNF	18
GO:0010762	regulation of fibroblast migration	8/1358	35/18800	0.00294321	0.0372235	0.0294432	RFFL/RCC2/APPL2/SDC4/RAC1/PAK3/ITGB1/GNA12	8
GO:0045922	negative regulation of fatty acid metabolic process	8/1358	35/18800	0.00294321	0.0372235	0.0294432	DGAT2/TRIB3/APPL2/SIRT1/SOX9/BRCA1/ACADVL/ACADL	8
GO:0090050	positive regulation of cell migration involved in sprouting angiogenesis	8/1358	35/18800	0.00294321	0.0372235	0.0294432	AKT3/FGFBP1/NRP1/PTGS2/PIK3C2A/MAP3K3/HMOX1/ABL1	8
GO:0044774	mitotic DNA integrity checkpoint signaling	14/1358	85/18800	0.00295402	0.0372235	0.0294432	SDE2/RFWD3/TIPIN/BABAM1/CHEK2/TOPBP1/BABAM2/CDC14B/ORC1/MUC1/CDKN1A/CDK2/BRCA1/ATM	14
GO:0034035	purine ribonucleoside bisphosphate metabolic process	6/1358	21/18800	0.00296545	0.0372235	0.0294432	SULT1B1/PAPSS2/TPST1/TPST2/SULT1E1/SLC26A2	6
GO:0050427	3'-phosphoadenosine 5'-phosphosulfate metabolic process	6/1358	21/18800	0.00296545	0.0372235	0.0294432	SULT1B1/PAPSS2/TPST1/TPST2/SULT1E1/SLC26A2	6
GO:2000047	regulation of cell-cell adhesion mediated by cadherin	6/1358	21/18800	0.00296545	0.0372235	0.0294432	DENND6A/MAD2L2/FLOT1/AFDN/FOXA2/BMP6	6
GO:0009161	ribonucleoside monophosphate metabolic process	11/1358	59/18800	0.00300436	0.0375479	0.0296998	GMPR2/AK3/GDA/TJP2/UMPS/PRPS1/NT5E/PNP/GUK1/DPYD/AK2	11
GO:0035065	regulation of histone acetylation	11/1358	59/18800	0.00300436	0.0375479	0.0296998	TADA2B/ZNF451/SIRT1/KAT7/ZMPSTE24/RPS6KA4/SNAI2/MUC1/LIF/KAT2A/BRCA1	11
GO:0035150	regulation of tube size	20/1358	142/18800	0.0030528	0.0380706	0.0301132	KLF2/ROCK2/PLOD3/TBXA2R/SNTA1/ROCK1/PTGS2/PIK3C2A/NPR1/HRH1/GCH1/EDN1/ECE1/CAV1/RHOA/AGTR2/AGTR1/ADRB3/ADCY6/ABL1	20
GO:0035148	tube formation	21/1358	152/18800	0.00308563	0.0383967	0.0303712	CTHRC1/ATOH8/CC2D2A/WNT4/SIX4/GREM1/PLXNB2/SDCCAG8/CITED2/BCL2L11/LHX2/SOX9/SDC4/RARG/PTK7/PODXL/NFIB/KAT2A/DVL2/CTNNB1/ABL1	21
GO:0048738	cardiac muscle tissue development	29/1358	234/18800	0.00309298	0.038405	0.0303777	DIPK2A/GREM1/BVES/PPP1R13L/CITED2/ZMPSTE24/MAML1/TPM1/TBX2/RGS4/MAPK11/PPARA/PLEC/PIM1/SMAD5/LMNA/KCNK2/ITGB1/RBPJ/ID2/NRG1/KAT2A/GATA6/FHL2/EDN1/DSG2/MAPK14/CALR/BMPR1A	29
GO:0042278	purine nucleoside metabolic process	7/1358	28/18800	0.00310841	0.0384752	0.0304333	NT5C1B/PGM2/BLOC1S6/ICMT/GDA/NT5E/PNP	7
GO:0050863	regulation of T cell activation	39/1358	342/18800	0.00312122	0.0384752	0.0304333	NKAP/NFKBIZ/TWSG1/CD274/PYCARD/TNFRSF21/RIPOR2/IL27RA/XBP1/TYK2/SPTA1/SOS2/SOS1/SLC7A1/SDC4/CCL2/PTPN11/PSG9/PIK3CA/PNP/MDK/IL7/IL6/HLA-E/HLA-A/KAT2A/FLOT2/ERBB2/EFNB1/CD55/CTNNB1/MAP3K8/CEBPB/CD86/CD1D/CAV1/BCL6/RHOA/ABL1	39
GO:0045165	cell fate commitment	32/1358	266/18800	0.00312381	0.0384752	0.0304333	WNT5B/DSCAML1/WNT4/TBX22/SPRY2/KLF4/NRP1/TGFB1I1/TCF3/TBX2/STAT3/SOX9/PRRX1/NTF4/SMAD5/JAG2/ITGB1/IL7/IL6R/IL6/RBPJ/ID2/FOXA2/NRG1/GATA6/EDN1/CTNNB1/RUNX2/BMPR1A/RHOA/AR/JAG1	32
GO:0060688	regulation of morphogenesis of a branching structure	10/1358	51/18800	0.0031254	0.0384752	0.0304333	SIX4/GREM1/SULF1/SOX9/SNAI2/MDK/CTNNB1/AR/AGTR2/ABL1	10
GO:0071383	cellular response to steroid hormone stimulus	26/1358	203/18800	0.00315413	0.0386873	0.030601	SMYD3/DDIT4/KANK2/SIRT1/PGRMC2/BCL2L11/CLOCK/TP63/NR4A3/TFAP4/SGK1/REST/PPARA/NEDD4/NR3C2/NR3C1/EIF4E/EDN1/CYP1B1/CALR/KLF9/ZFP36L2/ZFP36L1/BRCA1/RHOA/AR	26
GO:0002244	hematopoietic progenitor cell differentiation	18/1358	123/18800	0.00316833	0.0386873	0.030601	RBM47/ACP6/BVES/CITED2/FSTL3/TOP2A/SOS2/SOS1/REST/DPF2/PTPRZ1/EIF2AK2/MLLT3/LIG4/HOXB3/EML1/CDK6/ABL1	18
GO:0010889	regulation of sequestering of triglyceride	5/1358	15/18800	0.00317627	0.0386873	0.030601	OSBPL8/PNPLA2/ABHD5/PLIN3/PPARA	5
GO:0060572	morphogenesis of an epithelial bud	5/1358	15/18800	0.00317627	0.0386873	0.030601	RDH10/SULF1/TP63/CTNNB1/AR	5
GO:1902287	semaphorin-plexin signaling pathway involved in axon guidance	5/1358	15/18800	0.00317627	0.0386873	0.030601	PLXNB2/NRP1/PLXNA2/EDN1/ECE1	5
GO:0046777	protein autophosphorylation	28/1358	224/18800	0.00319233	0.0388006	0.0306907	UHMK1/MAP3K21/PDGFC/IMPACT/STK26/GREM1/IRAK3/CHEK2/NEK6/HTATIP2/TOM1L1/MVP/RASSF2/MAPKAPK2/AURKB/MAPKAPK3/AURKA/RAP2A/EIF2AK2/PIM1/MAP3K3/FGFR1/ERBB2/DDX3X/DAPK1/CAV1/ATM/ABL1	28
GO:0060284	regulation of cell development	53/1358	500/18800	0.003202	0.038836	0.0307187	ANKRD27/LIN28A/CAPRIN2/NIBAN2/CTDSP1/RCC2/APPL2/SS18L2/F11R/CERS2/DBNL/DISC1/PLXNB2/CUX2/KANK1/RUFY3/CLOCK/ROCK2/LHX2/NRP1/RECK/XRCC2/AURKA/SKIL/RYK/ROCK1/REST/RAC1/PTPRZ1/PLXNA2/PAK3/MDK/MAN2A1/CAPRIN1/LIG4/LIF/LDLR/L1CAM/IL6/ID4/ID2/ID1/HOXB3/GBP1/EZH2/EGR2/DNM2/DCC/CTNNB1/CALR/BMPR1A/BDNF/ABL1	53
GO:0030323	respiratory tube development	24/1358	183/18800	0.00327607	0.0395676	0.0312974	CCDC39/LAMA1/RDH10/RXFP1/KLF2/SPRY2/PLOD3/TBX2/SP3/SOX9/PTK7/NFIB/MAN2A1/LTA4H/LIF/ITGA3/RBPJ/GATA6/FGF1/CTSH/CTNNB1/CCN2/CEBPA/BMPR1A	24
GO:0003002	regionalization	40/1358	354/18800	0.00327608	0.0395676	0.0312974	DISP1/DYNC2H1/EPB41L5/DSCAML1/POGLUT1/BARX1/GREM1/POFUT1/GPR161/CHSY1/CITED2/TSHZ1/LHX2/NRP1/TP63/XRCC2/AURKA/SNAI1/RARG/PLXNA2/PBX1/NTF4/NBL1/MLLT3/RBPJ/HOXC9/HOXC4/HOXB3/HOXA3/FOXA2/GRSF1/KAT2A/FGF1/EGR2/EDN1/DVL2/CTNNB1/BMPR1A/ATM/AR	40
GO:1904705	regulation of vascular associated smooth muscle cell proliferation	14/1358	86/18800	0.00329926	0.039764	0.0314527	LDLRAP1/GNA13/ADAMTS1/NR4A3/TPM1/HMOX1/GNAI3/GNAI2/GNA12/EDN1/DNMT1/CDKN1A/BMPR1A/RHOA	14
GO:0006979	response to oxidative stress	47/1358	433/18800	0.00338222	0.0406786	0.0321761	MSRB3/TP53INP1/PLEKHA1/IMPACT/TMEM161A/STK26/IPCEF1/SIRT1/RBPMS/RACK1/KLF2/ANGPTL7/PPIF/BAG5/SPHK1/STC2/NR4A3/TPM1/SP1/REST/RELA/PXN/PTGS2/PTGS1/PSMB5/PCNA/NONO/MSRA/MGMT/IL6/HMOX1/GPX7/GPX4/GCH1/FXN/EZH2/ERCC3/STX2/EDN1/RCAN1/DHCR24/DAPK1/CYP1B1/CTNNB1/COL1A1/BAK1/ABL1	47
GO:0031647	regulation of protein stability	35/1358	300/18800	0.00342465	0.0411029	0.0325118	GLMP/ZBED3/DDI2/NAA15/MFSD1/CCAR2/CDKN2AIP/USP47/GNL3L/DACT1/GOLGA7/MYLIP/PYCARD/UTP25/SIRT1/CCT5/CHEK2/FLOT1/RASSF2/BAG5/RPL23/B4GALT5/PLPP3/CCT3/AURKA/PIM1/LMNA/LAMP2/GSN/KAT2A/FLOT2/EFNA1/CTSH/CTNND1/CALR	35
GO:0008544	epidermis development	40/1358	355/18800	0.00344218	0.0412272	0.0326101	TMEM79/NSUN2/PALLD/ZMPSTE24/ROCK2/LHX2/KLF4/PLOD3/TP63/LGR5/VDR/USH2A/TGM1/SOX9/SOS1/SNAI1/ROCK1/RELA/PPARA/PLOD1/PLEC/NTF4/YBX1/LAMB3/KRT14/JAG2/RBPJ/GATA6/FLOT2/FLG/EZH2/ERCC3/EREG/EMP1/EPHA2/CTNNB1/CCN2/COL17A1/ZFP36L1/JAG1	40
GO:0045833	negative regulation of lipid metabolic process	16/1358	105/18800	0.003483	0.041543	0.0328599	DGAT2/CCDC3/CRTC3/TRIB3/APPL2/WNT4/SIRT1/SPHK1/SOX9/SNAI1/SNAI2/REST/PDE3B/BRCA1/ACADVL/ACADL	16
GO:1901890	positive regulation of cell junction assembly	16/1358	105/18800	0.003483	0.041543	0.0328599	AMIGO2/SLITRK4/EPB41L5/LRRN1/WNT4/CUX2/FLOT1/NRP1/SDC4/ROCK1/RAC1/PTPRJ/EPHA2/CAV1/BDNF/ABL1	16
GO:0032350	regulation of hormone metabolic process	8/1358	36/18800	0.00354862	0.0421508	0.0333406	RDH10/WNT4/ZMPSTE24/H6PD/STC2/REST/EGR1/BMP6	8
GO:0050931	pigment cell differentiation	8/1358	36/18800	0.00354862	0.0421508	0.0333406	ANKRD27/BLOC1S5/BLOC1S6/RAB38/RAB32/TYRP1/RAB27A/OCA2	8
GO:0000910	cytokinesis	23/1358	174/18800	0.00356732	0.0421986	0.0333784	SNX18/MYO19/KIF13A/SNX9/CHMP2B/ZFYVE26/DCTN3/SEPTIN9/KIF20A/ACTR3/VPS4B/ROCK2/AURKB/CDC14B/AURKA/ROCK1/PLEC/SEPTIN2/MYH9/BCL2L1/RHOC/RHOA/ANXA11	23
GO:0010950	positive regulation of endopeptidase activity	23/1358	174/18800	0.00356732	0.0421986	0.0333784	PYCARD/MTCH1/SIRT1/RACK1/PSME3/BCL2L11/ROCK2/PICALM/TFAP4/STAT3/REST/CCN1/IFI16/GSN/F3/EFNA1/DDX3X/DAPK1/CTSH/CCN2/BAX/BAK1/RHOA	23
GO:0032392	DNA geometric change	15/1358	96/18800	0.0036015	0.0424284	0.0335602	HFM1/FBH1/ASCC3/G3BP1/TOP2A/RFC3/RAD51/MCM7/HNRNPA2B1/HMGA1/HMGB3/XRCC6/ERCC3/DDX3X/ATRX	15
GO:0051153	regulation of striated muscle cell differentiation	15/1358	96/18800	0.0036015	0.0424284	0.0335602	RBM24/NIBAN2/GREM1/ATP11A/MAML1/XBP1/RGS4/PPARA/YBX1/NRG1/KAT2A/EZH2/EDN1/MAPK14/BDNF	15
GO:0032922	circadian regulation of gene expression	12/1358	69/18800	0.00362229	0.0424334	0.0335641	CAVIN3/SIRT1/KDM2A/CLOCK/TOP1/PPARA/ID4/ID3/ID2/ID1/EGR1/AHR	12
GO:0043525	positive regulation of neuron apoptotic process	10/1358	52/18800	0.00362407	0.0424334	0.0335641	PCSK9/NUPR1/BACE1/BCL2L11/PAK3/CTNNB1/BAX/ATM/RHOA/ABL1	10
GO:0046622	positive regulation of organ growth	10/1358	52/18800	0.00362407	0.0424334	0.0335641	SERP1/YBX3/TBX2/PIM1/IL7/RBPJ/GATA6/EDN1/MAPK14/BMPR1A	10
GO:1901216	positive regulation of neuron death	14/1358	87/18800	0.00367676	0.0427318	0.0338002	PCSK9/DDIT4/NUPR1/BACE1/BCL2L11/PICALM/REST/PAK3/EGR1/CTNNB1/BAX/ATM/RHOA/ABL1	14
GO:1990874	vascular associated smooth muscle cell proliferation	14/1358	87/18800	0.00367676	0.0427318	0.0338002	LDLRAP1/GNA13/ADAMTS1/NR4A3/TPM1/HMOX1/GNAI3/GNAI2/GNA12/EDN1/DNMT1/CDKN1A/BMPR1A/RHOA	14
GO:0060443	mammary gland morphogenesis	9/1358	44/18800	0.00368525	0.0427318	0.0338002	RXFP1/WNT4/VDR/TBX2/ELF3/EPHA2/CAV1/BAX/AR	9
GO:0097178	ruffle assembly	9/1358	44/18800	0.00368525	0.0427318	0.0338002	AIF1L/RCC2/DBNL/ARHGEF26/KANK1/RAC1/CSPG4/CAV1/RHOG	9
GO:0042440	pigment metabolic process	13/1358	78/18800	0.00369108	0.0427318	0.0338002	MFSD12/UGT1A10/SLC25A39/FLVCR1/TYRP1/TRPC1/TBX2/OCA2/HMOX1/FXN/FECH/CTNS/CPOX	13
GO:0051495	positive regulation of cytoskeleton organization	25/1358	195/18800	0.00369415	0.0427318	0.0338002	WNT4/SNX9/PYCARD/SWAP70/LIMCH1/CDC42EP3/RAPGEF3/WASF2/FCHSD2/VPS4B/ROCK2/NRP1/TPM1/SDC4/RAC1/PXN/MECP2/ID1/GSN/GRB2/EDN1/CCN2/RHOC/RHOA/ABL1	25
GO:0006473	protein acetylation	27/1358	216/18800	0.0037397	0.0429327	0.0339591	TADA2B/NAA15/JADE1/BEND3/KANSL2/POLE3/MBD3/NUPR1/ZNF451/NAA80/SIRT1/KAT7/RAPGEF3/ZMPSTE24/CLOCK/RPS6KA4/SPHK1/SNAI2/MUC1/MLLT3/MLLT1/MECP2/LIF/KAT2A/DDX3X/BRCA1/ACTB	27
GO:0001654	eye development	42/1358	379/18800	0.00374324	0.0429327	0.0339591	LAMA1/RDH10/TTC8/CHRDL1/IGFN1/WNT5B/CC2D2A/TWSG1/TSKU/CRB1/RAB3GAP1/PPP1R13L/CITED2/SPRY2/ANGPTL7/LHX2/KLF4/NRP1/MFAP5/VIM/TUB/TBX2/STAT3/SP3/SOX9/SOS1/SKIL/ROM1/RARG/PBX1/MAN2A1/FOXF2/EPHA2/CYP1B1/CTNNB1/CTNS/COL8A2/COL4A1/BMP6/BAX/BAK1/JAG1	42
GO:0140694	non-membrane-bounded organelle assembly	42/1358	379/18800	0.00374324	0.0429327	0.0339591	POC1B/MISP/MYPN/MRPS11/BCCIP/PPAN/HAUS6/SIX4/NIP7/ABT1/DBNL/CHMP2B/ABRAXAS2/ATXN2L/CHEK2/NEK6/G3BP1/G3BP2/VPS4B/AURKB/LIMD1/PLA2G4C/TPM1/AURKA/RPS15/PLEC/PGM5/TRIM37/MSN/ITGB1/GSN/KAT2A/FLII/EDN1/E2F4/DDX6/DDX3X/CSRP1/RCC1/CDK2/BRCA1/RHOA	42
GO:0034470	ncRNA processing	46/1358	424/18800	0.0037469	0.0429327	0.0339591	DDX51/TSEN54/RPP25L/TSR2/PUS3/LAS1L/PUS1/NOL10/LIN28A/KRI1/MRPS11/TFB2M/PPAN/NOL8/NSUN2/ZNHIT6/GAR1/POP5/FCF1/RRP15/ABT1/ZCCHC4/AGO2/UTP25/NGDN/FTSJ1/PES1/DIS3/DUS4L/DDX52/NPM3/ZMPSTE24/MPHOSPH10/TSN/TARBP1/STAT3/RPS15/PARN/MYCN/IL6/HNRNPA2B1/HSD17B10/GRSF1/DKC1/DDX3X/AARS1	46
GO:0033865	nucleoside bisphosphate metabolic process	18/1358	125/18800	0.00377878	0.0429327	0.0339591	NUDT19/DGAT2/FAR1/PANK2/ELOVL1/ELOVL5/ACSL5/SULT1B1/ACOT11/PAPSS2/SUCLG2/TPST1/TPST2/SLC25A16/SULT1E1/MVK/MVD/SLC26A2	18
GO:0033875	ribonucleoside bisphosphate metabolic process	18/1358	125/18800	0.00377878	0.0429327	0.0339591	NUDT19/DGAT2/FAR1/PANK2/ELOVL1/ELOVL5/ACSL5/SULT1B1/ACOT11/PAPSS2/SUCLG2/TPST1/TPST2/SLC25A16/SULT1E1/MVK/MVD/SLC26A2	18
GO:0034032	purine nucleoside bisphosphate metabolic process	18/1358	125/18800	0.00377878	0.0429327	0.0339591	NUDT19/DGAT2/FAR1/PANK2/ELOVL1/ELOVL5/ACSL5/SULT1B1/ACOT11/PAPSS2/SUCLG2/TPST1/TPST2/SLC25A16/SULT1E1/MVK/MVD/SLC26A2	18
GO:0001919	regulation of receptor recycling	6/1358	22/18800	0.00383152	0.0429327	0.0339591	PCSK9/KIF16B/BVES/VAMP3/LDLR/ECE1	6
GO:0006907	pinocytosis	6/1358	22/18800	0.00383152	0.0429327	0.0339591	APPL2/PYCARD/MAPKAPK2/MAPKAPK3/DNM2/CAV1	6
GO:0007530	sex determination	6/1358	22/18800	0.00383152	0.0429327	0.0339591	WNT4/SIX4/CITED2/SOX9/MAP3K4/AR	6
GO:0010888	negative regulation of lipid storage	6/1358	22/18800	0.00383152	0.0429327	0.0339591	OSBPL8/PNPLA2/ABHD5/PPARA/ITGB3/IL6	6
GO:0035024	negative regulation of Rho protein signal transduction	6/1358	22/18800	0.00383152	0.0429327	0.0339591	RASIP1/KANK1/RIPOR2/ITGB1/ITGA3/BCL6	6
GO:0044346	fibroblast apoptotic process	6/1358	22/18800	0.00383152	0.0429327	0.0339591	BCL2L11/TP63/XRCC2/PIK3CA/GAS6/BAK1	6
GO:0046885	regulation of hormone biosynthetic process	6/1358	22/18800	0.00383152	0.0429327	0.0339591	WNT4/H6PD/STC2/REST/EGR1/BMP6	6
GO:0060487	lung epithelial cell differentiation	6/1358	22/18800	0.00383152	0.0429327	0.0339591	KLF2/SOX9/NFIB/LTA4H/RBPJ/GATA6	6
GO:2000810	regulation of bicellular tight junction assembly	6/1358	22/18800	0.00383152	0.0429327	0.0339591	F11R/ROCK2/SNAI1/SNAI2/ROCK1/EPHA2	6
GO:0031571	mitotic G1 DNA damage checkpoint signaling	7/1358	29/18800	0.00384595	0.0429327	0.0339591	SDE2/RFWD3/CHEK2/MUC1/CDKN1A/CDK2/ATM	7
GO:0060441	epithelial tube branching involved in lung morphogenesis	7/1358	29/18800	0.00384595	0.0429327	0.0339591	LAMA1/RDH10/SPRY2/TBX2/SOX9/CTSH/CTNNB1	7
GO:0030099	myeloid cell differentiation	43/1358	391/18800	0.00388516	0.043197	0.0341681	GAB3/NKAP/FLVCR1/SIRT1/SBNO2/KAT7/FAXDC2/CITED2/KLF2/FSTL3/RNF41/WASF2/SH2B3/PTBP3/RASSF2/SH3PXD2A/PABPC4/TLR3/THPO/TCTA/STAT3/SP3/RARG/PTPN11/MYH9/SMAD5/LIF/IL11/RBPJ/IFI16/ID2/HMGB3/FLI1/EPHA2/CTNNB1/MAPK14/CEBPE/CEBPB/CEBPA/CDK6/ZFP36L1/BCL6/JAG1	43
GO:0007519	skeletal muscle tissue development	21/1358	155/18800	0.00389967	0.043197	0.0341681	RBM24/NIBAN2/SIX4/NUPR1/BVES/CITED2/FLOT1/RIPOR2/GTF3C5/YBX3/PLEC/NR4A1/GPC1/EMD/EGR2/EGR1/RCAN1/CTNNB1/MAPK14/CAV1/RHOA	21
GO:0044839	cell cycle G2/M phase transition	21/1358	155/18800	0.00389967	0.043197	0.0341681	CTC1/AVEN/RCC2/USP47/BABAM1/CHEK2/TOPBP1/BABAM2/VPS4B/AURKB/CDC14B/AURKA/PBX1/ORC1/MECP2/DNM2/CDKN1A/CDK4/CDK2/BRCA1/ATM	21
GO:1905952	regulation of lipid localization	21/1358	155/18800	0.00389967	0.043197	0.0341681	PCSK9/OSBPL8/ABCG8/PNPLA2/ACSL5/ABHD5/LDLRAP1/PLIN3/LPCAT3/IKBKE/PTGES/SURF4/PTPN11/PPARA/PLA2G4A/ITGB3/IL6/EDN1/BMP6/AKT2/AGTR1	21
GO:0043112	receptor metabolic process	11/1358	61/18800	0.00393298	0.0433987	0.0343277	PCSK9/PHETA2/MVB12A/KIF16B/MYLIP/BVES/VAMP3/NEDD4/LDLR/NRG1/ECE1	11
GO:0051055	negative regulation of lipid biosynthetic process	11/1358	61/18800	0.00393298	0.0433987	0.0343277	CCDC3/TRIB3/WNT4/SIRT1/SPHK1/SNAI1/SNAI2/REST/BRCA1/ACADVL/ACADL	11
GO:0003418	growth plate cartilage chondrocyte differentiation	4/1358	10/18800	0.00399715	0.0437707	0.034622	TSKU/SOX9/RARG/ANXA6	4
[truncated: 5,227 more rows]

## Sheet: KEGG
Tabel S4c KEGG pathway analysis
[truncated: 323 more rows]
